# Supplementary material for: STAT3 Protein–Protein Interaction Analysis Finds P300 as a Regulator of STAT3 and Histone 3 Lysine 27 Acetylation in Pericytes
Source: Biomedicines. 2024 Sep 14;12(9):2102. doi: 10.3390/biomedicines12092102 (PMC11428717; doi:10.3390/biomedicines12092102)
Supplement: Supplementary file 1 [file biomedicines-12-02102-s001.zip]

Archive with 4 entries (4 files):
- biomedicines-3156671-suppl.pdf
- supplementary table 4.xlsx
- supplementary table 5.xlsx
- supplementary table 6.xlsx
