# Supplementary material for: STAT3 Protein–Protein Interaction Analysis Finds P300 as a Regulator of STAT3 and Histone 3 Lysine 27 Acetylation in Pericytes
Source: Biomedicines. 2024 Sep 14;12(9):2102. doi: 10.3390/biomedicines12092102 (PMC11428717; doi:10.3390/biomedicines12092102)
Supplement: Supplementary file 1 [file biomedicines-12-02102-s001.zip › supplementary table 4.xlsx]

## Sheet: HS_STAT3_KEGG
term ID	term description	observed gene count	background gene count	strength	false discovery rate	matching proteins in your network (IDs)	matching proteins in your network (labels)
hsa04630	JAK-STAT signaling pathway	38	158	1.79	5.34e-54	9606.ENSP00000227507,9606.ENSP00000257290,9606.ENSP00000262367,9606.ENSP00000263253,9606.ENSP00000264657,9606.ENSP00000270800,9606.ENSP00000275493,9606.ENSP00000293328,9606.ENSP00000300134,9606.ENSP00000311857,9606.ENSP00000315768,9606.ENSP00000321345,9606.ENSP00000330341,9606.ENSP00000338010,9606.ENSP00000341208,9606.ENSP00000351255,9606.ENSP00000354394,9606.ENSP00000354558,9606.ENSP00000357470,…	CCND1,PDGFRA,CREBBP,EP300,STAT3,IL22RA1,EGFR,STAT5B,STAT6,PTPN2,STAT2,IL23R,SOCS3,IL21R,STAT5A,STAT4,STAT1,MTOR,IL6R,IL2RG,BCL2L1,IL6ST,JAK2,PIAS3,IRF9,BCL2,CDKN1A,CISH,PIK3R1,TYK2,JAK3,IL12RB1,MYC,PTPN11,SOCS1,FHL1,SOCS7,JAK1
hsa05200	Pathways in cancer	44	515	1.34	5.96e-46	9606.ENSP00000215832,9606.ENSP00000227507,9606.ENSP00000241453,9606.ENSP00000257290,9606.ENSP00000262367,9606.ENSP00000263253,9606.ENSP00000264033,9606.ENSP00000264657,9606.ENSP00000269305,9606.ENSP00000269571,9606.ENSP00000275493,9606.ENSP00000288135,9606.ENSP00000293328,9606.ENSP00000300134,9606.ENSP00000306245,9606.ENSP00000315768,9606.ENSP00000321345,9606.ENSP00000329357,9606.ENSP00000341208,…	MAPK1,CCND1,FLT3,PDGFRA,CREBBP,EP300,CBL,STAT3,TP53,ERBB2,EGFR,KIT,STAT5B,STAT6,FOS,STAT2,IL23R,SP1,STAT5A,FN1,RET,STAT4,STAT1,MTOR,PTGS2,FASLG,IL6R,HDAC1,IL2RG,BCL2L1,FOXO1,IL6ST,JAK2,BCL2,RELA,CDKN1A,PIK3R1,HDAC2,NTRK1,JAK3,HIF1A,IL12RB1,MYC,JAK1
hsa04659	Th17 cell differentiation	21	99	1.73	1.50e-27	9606.ENSP00000215832,9606.ENSP00000264657,9606.ENSP00000293328,9606.ENSP00000300134,9606.ENSP00000306245,9606.ENSP00000321345,9606.ENSP00000338010,9606.ENSP00000341208,9606.ENSP00000354394,9606.ENSP00000354558,9606.ENSP00000357470,9606.ENSP00000363318,9606.ENSP00000370698,9606.ENSP00000371067,9606.ENSP00000384273,9606.ENSP00000431885,9606.ENSP00000432511,9606.ENSP00000437955,9606.ENSP00000470788,…	MAPK1,STAT3,STAT5B,STAT6,FOS,IL23R,IL21R,STAT5A,STAT1,MTOR,IL6R,IL2RG,IL6ST,JAK2,RELA,TYK2,JAK3,HIF1A,IL12RB1,LCK,JAK1
hsa05161	Hepatitis B	23	158	1.57	3.49e-27	9606.ENSP00000215832,9606.ENSP00000262367,9606.ENSP00000263253,9606.ENSP00000264657,9606.ENSP00000269305,9606.ENSP00000293328,9606.ENSP00000300134,9606.ENSP00000306245,9606.ENSP00000315768,9606.ENSP00000341208,9606.ENSP00000351255,9606.ENSP00000354394,9606.ENSP00000356694,9606.ENSP00000362680,9606.ENSP00000371067,9606.ENSP00000381185,9606.ENSP00000384273,9606.ENSP00000384849,9606.ENSP00000428056,…	MAPK1,CREBBP,EP300,STAT3,TP53,STAT5B,STAT6,FOS,STAT2,STAT5A,STAT4,STAT1,FASLG,SRC,JAK2,BCL2,RELA,CDKN1A,PIK3R1,TYK2,JAK3,MYC,JAK1
hsa05167	Kaposi sarcoma-associated herpesvirus infection	24	187	1.52	3.49e-27	9606.ENSP00000215832,9606.ENSP00000227507,9606.ENSP00000262367,9606.ENSP00000263253,9606.ENSP00000264657,9606.ENSP00000269305,9606.ENSP00000306245,9606.ENSP00000315768,9606.ENSP00000354394,9606.ENSP00000354558,9606.ENSP00000356438,9606.ENSP00000362680,9606.ENSP00000364898,9606.ENSP00000370698,9606.ENSP00000371067,9606.ENSP00000380073,9606.ENSP00000384273,9606.ENSP00000384849,9606.ENSP00000428056,…	MAPK1,CCND1,CREBBP,EP300,STAT3,TP53,FOS,STAT2,STAT1,MTOR,PTGS2,SRC,SYK,IL6ST,JAK2,IRF9,RELA,CDKN1A,PIK3R1,LYN,TYK2,HIF1A,MYC,JAK1
hsa04151	PI3K-Akt signaling pathway	26	349	1.28	3.81e-24	9606.ENSP00000215832,9606.ENSP00000227507,9606.ENSP00000241453,9606.ENSP00000257290,9606.ENSP00000269305,9606.ENSP00000269571,9606.ENSP00000275493,9606.ENSP00000288135,9606.ENSP00000339527,9606.ENSP00000346839,9606.ENSP00000354558,9606.ENSP00000356694,9606.ENSP00000357470,9606.ENSP00000358525,9606.ENSP00000363318,9606.ENSP00000364898,9606.ENSP00000365230,9606.ENSP00000371067,9606.ENSP00000381185,…	MAPK1,CCND1,FLT3,PDGFRA,TP53,ERBB2,EGFR,KIT,FOXO3,FN1,MTOR,FASLG,IL6R,NGF,IL2RG,SYK,BCL2L1,JAK2,BCL2,RELA,CDKN1A,PIK3R1,NTRK1,JAK3,MYC,JAK1
hsa05203	Viral carcinogenesis	21	183	1.47	7.80e-23	9606.ENSP00000215832,9606.ENSP00000227507,9606.ENSP00000262367,9606.ENSP00000263253,9606.ENSP00000264657,9606.ENSP00000269305,9606.ENSP00000293328,9606.ENSP00000302967,9606.ENSP00000341208,9606.ENSP00000362649,9606.ENSP00000362680,9606.ENSP00000364898,9606.ENSP00000370698,9606.ENSP00000380073,9606.ENSP00000384273,9606.ENSP00000384849,9606.ENSP00000428056,9606.ENSP00000428924,9606.ENSP00000430432,…	MAPK1,CCND1,CREBBP,EP300,STAT3,TP53,STAT5B,HDAC3,STAT5A,HDAC1,SRC,SYK,IL6ST,IRF9,RELA,CDKN1A,PIK3R1,LYN,HDAC2,JAK3,JAK1
hsa04917	Prolactin signaling pathway	16	68	1.78	1.16e-21	9606.ENSP00000215832,9606.ENSP00000227507,9606.ENSP00000264657,9606.ENSP00000293328,9606.ENSP00000306245,9606.ENSP00000330341,9606.ENSP00000339527,9606.ENSP00000341208,9606.ENSP00000354394,9606.ENSP00000362680,9606.ENSP00000371067,9606.ENSP00000384273,9606.ENSP00000409346,9606.ENSP00000428056,9606.ENSP00000496577,9606.ENSP00000499750	MAPK1,CCND1,STAT3,STAT5B,FOS,SOCS3,FOXO3,STAT5A,STAT1,SRC,JAK2,RELA,CISH,PIK3R1,SOCS1,SOCS7
hsa05162	Measles	18	137	1.53	1.86e-20	9606.ENSP00000227507,9606.ENSP00000264657,9606.ENSP00000269305,9606.ENSP00000293328,9606.ENSP00000306245,9606.ENSP00000315768,9606.ENSP00000341208,9606.ENSP00000354394,9606.ENSP00000356694,9606.ENSP00000363318,9606.ENSP00000365230,9606.ENSP00000380073,9606.ENSP00000381185,9606.ENSP00000384273,9606.ENSP00000428056,9606.ENSP00000431885,9606.ENSP00000432511,9606.ENSP00000499900	CCND1,STAT3,TP53,STAT5B,FOS,STAT2,STAT5A,STAT1,FASLG,IL2RG,BCL2L1,IRF9,BCL2,RELA,PIK3R1,TYK2,JAK3,JAK1
hsa05169	Epstein-Barr virus infection	19	192	1.4	1.49e-19	9606.ENSP00000227507,9606.ENSP00000264657,9606.ENSP00000269305,9606.ENSP00000315768,9606.ENSP00000354394,9606.ENSP00000362649,9606.ENSP00000364898,9606.ENSP00000378402,9606.ENSP00000380073,9606.ENSP00000381185,9606.ENSP00000384273,9606.ENSP00000384849,9606.ENSP00000428056,9606.ENSP00000428924,9606.ENSP00000430432,9606.ENSP00000431885,9606.ENSP00000432511,9606.ENSP00000478887,9606.ENSP00000499900	CCND1,STAT3,TP53,STAT2,STAT1,HDAC1,SYK,SIN3A,IRF9,BCL2,RELA,CDKN1A,PIK3R1,LYN,HDAC2,TYK2,JAK3,MYC,JAK1
hsa05205	Proteoglycans in cancer	19	194	1.4	1.63e-19	9606.ENSP00000215832,9606.ENSP00000227507,9606.ENSP00000229307,9606.ENSP00000242261,9606.ENSP00000264033,9606.ENSP00000264657,9606.ENSP00000269305,9606.ENSP00000269571,9606.ENSP00000275493,9606.ENSP00000346839,9606.ENSP00000354558,9606.ENSP00000356694,9606.ENSP00000362680,9606.ENSP00000384849,9606.ENSP00000428056,9606.ENSP00000437955,9606.ENSP00000478887,9606.ENSP00000487073,9606.ENSP00000489597	MAPK1,CCND1,NANOG,TWIST1,CBL,STAT3,TP53,ERBB2,EGFR,FN1,MTOR,FASLG,SRC,CDKN1A,PIK3R1,HIF1A,MYC,NANOGP8,PTPN11
hsa05206	MicroRNAs in cancer	18	159	1.46	1.63e-19	9606.ENSP00000215832,9606.ENSP00000227507,9606.ENSP00000257290,9606.ENSP00000262367,9606.ENSP00000263253,9606.ENSP00000264657,9606.ENSP00000269305,9606.ENSP00000269571,9606.ENSP00000275493,9606.ENSP00000354558,9606.ENSP00000356438,9606.ENSP00000362649,9606.ENSP00000381185,9606.ENSP00000384849,9606.ENSP00000428056,9606.ENSP00000430432,9606.ENSP00000478887,9606.ENSP00000496577	MAPK1,CCND1,PDGFRA,CREBBP,EP300,STAT3,TP53,ERBB2,EGFR,MTOR,PTGS2,HDAC1,BCL2,CDKN1A,PIK3R1,HDAC2,MYC,SOCS1
hsa04658	Th1 and Th2 cell differentiation	15	85	1.65	8.54e-19	9606.ENSP00000215832,9606.ENSP00000293328,9606.ENSP00000300134,9606.ENSP00000306245,9606.ENSP00000341208,9606.ENSP00000351255,9606.ENSP00000354394,9606.ENSP00000363318,9606.ENSP00000371067,9606.ENSP00000384273,9606.ENSP00000431885,9606.ENSP00000432511,9606.ENSP00000470788,9606.ENSP00000477713,9606.ENSP00000499900	MAPK1,STAT5B,STAT6,FOS,STAT5A,STAT4,STAT1,IL2RG,JAK2,RELA,TYK2,JAK3,IL12RB1,LCK,JAK1
hsa04919	Thyroid hormone signaling pathway	16	120	1.53	2.32e-18	9606.ENSP00000215832,9606.ENSP00000227507,9606.ENSP00000262367,9606.ENSP00000263253,9606.ENSP00000269305,9606.ENSP00000302967,9606.ENSP00000354394,9606.ENSP00000354558,9606.ENSP00000362649,9606.ENSP00000362680,9606.ENSP00000368880,9606.ENSP00000378402,9606.ENSP00000428056,9606.ENSP00000430432,9606.ENSP00000437955,9606.ENSP00000478887	MAPK1,CCND1,CREBBP,EP300,TP53,HDAC3,STAT1,MTOR,HDAC1,SRC,FOXO1,SIN3A,PIK3R1,HDAC2,HIF1A,MYC
hsa05165	Human papillomavirus infection	21	324	1.22	2.39e-18	9606.ENSP00000215832,9606.ENSP00000227507,9606.ENSP00000262367,9606.ENSP00000263253,9606.ENSP00000269305,9606.ENSP00000275493,9606.ENSP00000315768,9606.ENSP00000346839,9606.ENSP00000354394,9606.ENSP00000354558,9606.ENSP00000356438,9606.ENSP00000356694,9606.ENSP00000362649,9606.ENSP00000368880,9606.ENSP00000380073,9606.ENSP00000384273,9606.ENSP00000384849,9606.ENSP00000428056,9606.ENSP00000430432,…	MAPK1,CCND1,CREBBP,EP300,TP53,EGFR,STAT2,FN1,STAT1,MTOR,PTGS2,FASLG,HDAC1,FOXO1,IRF9,RELA,CDKN1A,PIK3R1,HDAC2,TYK2,JAK1
hsa05220	Chronic myeloid leukemia	14	75	1.68	6.74e-18	9606.ENSP00000215832,9606.ENSP00000227507,9606.ENSP00000264033,9606.ENSP00000269305,9606.ENSP00000293328,9606.ENSP00000341208,9606.ENSP00000362649,9606.ENSP00000365230,9606.ENSP00000384273,9606.ENSP00000384849,9606.ENSP00000428056,9606.ENSP00000430432,9606.ENSP00000478887,9606.ENSP00000489597	MAPK1,CCND1,CBL,TP53,STAT5B,STAT5A,HDAC1,BCL2L1,RELA,CDKN1A,PIK3R1,HDAC2,MYC,PTPN11
hsa01521	EGFR tyrosine kinase inhibitor resistance	14	77	1.67	8.82e-18	9606.ENSP00000215832,9606.ENSP00000257290,9606.ENSP00000264657,9606.ENSP00000269571,9606.ENSP00000275493,9606.ENSP00000339527,9606.ENSP00000354558,9606.ENSP00000357470,9606.ENSP00000362680,9606.ENSP00000365230,9606.ENSP00000371067,9606.ENSP00000381185,9606.ENSP00000428056,9606.ENSP00000499900	MAPK1,PDGFRA,STAT3,ERBB2,EGFR,FOXO3,MTOR,IL6R,SRC,BCL2L1,JAK2,BCL2,PIK3R1,JAK1
hsa05235	PD-L1 expression and PD-1 checkpoint pathway in cancer	14	87	1.61	3.88e-17	9606.ENSP00000215832,9606.ENSP00000264657,9606.ENSP00000275493,9606.ENSP00000306245,9606.ENSP00000354394,9606.ENSP00000354558,9606.ENSP00000370989,9606.ENSP00000371067,9606.ENSP00000384273,9606.ENSP00000428056,9606.ENSP00000437955,9606.ENSP00000477713,9606.ENSP00000489597,9606.ENSP00000499900	MAPK1,STAT3,EGFR,FOS,STAT1,MTOR,CD274,JAK2,RELA,PIK3R1,HIF1A,LCK,PTPN11,JAK1
hsa05160	Hepatitis C	16	157	1.42	8.78e-17	9606.ENSP00000215832,9606.ENSP00000227507,9606.ENSP00000264657,9606.ENSP00000269305,9606.ENSP00000275493,9606.ENSP00000315768,9606.ENSP00000330341,9606.ENSP00000354394,9606.ENSP00000356694,9606.ENSP00000380073,9606.ENSP00000384273,9606.ENSP00000384849,9606.ENSP00000428056,9606.ENSP00000431885,9606.ENSP00000478887,9606.ENSP00000499900	MAPK1,CCND1,STAT3,TP53,EGFR,STAT2,SOCS3,STAT1,FASLG,IRF9,RELA,CDKN1A,PIK3R1,TYK2,MYC,JAK1
hsa05230	Central carbon metabolism in cancer	13	68	1.69	8.78e-17	9606.ENSP00000215832,9606.ENSP00000241453,9606.ENSP00000257290,9606.ENSP00000269305,9606.ENSP00000269571,9606.ENSP00000275493,9606.ENSP00000288135,9606.ENSP00000347942,9606.ENSP00000354558,9606.ENSP00000428056,9606.ENSP00000431418,9606.ENSP00000437955,9606.ENSP00000478887	MAPK1,FLT3,PDGFRA,TP53,ERBB2,EGFR,KIT,RET,MTOR,PIK3R1,NTRK1,HIF1A,MYC
hsa05212	Pancreatic cancer	13	71	1.67	1.31e-16	9606.ENSP00000215832,9606.ENSP00000227507,9606.ENSP00000264657,9606.ENSP00000269305,9606.ENSP00000269571,9606.ENSP00000275493,9606.ENSP00000354394,9606.ENSP00000354558,9606.ENSP00000365230,9606.ENSP00000384273,9606.ENSP00000384849,9606.ENSP00000428056,9606.ENSP00000499900	MAPK1,CCND1,STAT3,TP53,ERBB2,EGFR,STAT1,MTOR,BCL2L1,RELA,CDKN1A,PIK3R1,JAK1
hsa05215	Prostate cancer	14	97	1.57	1.31e-16	9606.ENSP00000215832,9606.ENSP00000227507,9606.ENSP00000257290,9606.ENSP00000262367,9606.ENSP00000263253,9606.ENSP00000269305,9606.ENSP00000269571,9606.ENSP00000275493,9606.ENSP00000354558,9606.ENSP00000368880,9606.ENSP00000381185,9606.ENSP00000384273,9606.ENSP00000384849,9606.ENSP00000428056	MAPK1,CCND1,PDGFRA,CREBBP,EP300,TP53,ERBB2,EGFR,MTOR,FOXO1,BCL2,RELA,CDKN1A,PIK3R1
hsa05166	Human T-cell leukemia virus 1 infection	17	210	1.32	2.22e-16	9606.ENSP00000215832,9606.ENSP00000227507,9606.ENSP00000262367,9606.ENSP00000263253,9606.ENSP00000269305,9606.ENSP00000293328,9606.ENSP00000306245,9606.ENSP00000341208,9606.ENSP00000363318,9606.ENSP00000365230,9606.ENSP00000384273,9606.ENSP00000384849,9606.ENSP00000428056,9606.ENSP00000432511,9606.ENSP00000477713,9606.ENSP00000478887,9606.ENSP00000499900	MAPK1,CCND1,CREBBP,EP300,TP53,STAT5B,FOS,STAT5A,IL2RG,BCL2L1,RELA,CDKN1A,PIK3R1,JAK3,LCK,MYC,JAK1
hsa05163	Human cytomegalovirus infection	17	217	1.3	3.56e-16	9606.ENSP00000215832,9606.ENSP00000227507,9606.ENSP00000257290,9606.ENSP00000264657,9606.ENSP00000269305,9606.ENSP00000275493,9606.ENSP00000329357,9606.ENSP00000354558,9606.ENSP00000356438,9606.ENSP00000356694,9606.ENSP00000357470,9606.ENSP00000362680,9606.ENSP00000384273,9606.ENSP00000384849,9606.ENSP00000428056,9606.ENSP00000478887,9606.ENSP00000499900	MAPK1,CCND1,PDGFRA,STAT3,TP53,EGFR,SP1,MTOR,PTGS2,FASLG,IL6R,SRC,RELA,CDKN1A,PIK3R1,MYC,JAK1
hsa05223	Non-small cell lung cancer	12	68	1.65	3.25e-15	9606.ENSP00000215832,9606.ENSP00000227507,9606.ENSP00000264657,9606.ENSP00000269305,9606.ENSP00000269571,9606.ENSP00000275493,9606.ENSP00000293328,9606.ENSP00000339527,9606.ENSP00000341208,9606.ENSP00000384849,9606.ENSP00000428056,9606.ENSP00000432511	MAPK1,CCND1,STAT3,TP53,ERBB2,EGFR,STAT5B,FOXO3,STAT5A,CDKN1A,PIK3R1,JAK3
hsa04066	HIF-1 signaling pathway	13	102	1.51	7.54e-15	9606.ENSP00000215832,9606.ENSP00000262367,9606.ENSP00000263253,9606.ENSP00000264657,9606.ENSP00000269571,9606.ENSP00000275493,9606.ENSP00000354558,9606.ENSP00000357470,9606.ENSP00000381185,9606.ENSP00000384273,9606.ENSP00000384849,9606.ENSP00000428056,9606.ENSP00000437955	MAPK1,CREBBP,EP300,STAT3,ERBB2,EGFR,MTOR,IL6R,BCL2,RELA,CDKN1A,PIK3R1,HIF1A
hsa04217	Necroptosis	14	147	1.39	2.13e-14	9606.ENSP00000264657,9606.ENSP00000293328,9606.ENSP00000300134,9606.ENSP00000315768,9606.ENSP00000341208,9606.ENSP00000351255,9606.ENSP00000354394,9606.ENSP00000356694,9606.ENSP00000371067,9606.ENSP00000380073,9606.ENSP00000381185,9606.ENSP00000431885,9606.ENSP00000432511,9606.ENSP00000499900	STAT3,STAT5B,STAT6,STAT2,STAT5A,STAT4,STAT1,FASLG,JAK2,IRF9,BCL2,TYK2,JAK3,JAK1
hsa04935	Growth hormone synthesis, secretion and action	13	117	1.45	3.58e-14	9606.ENSP00000215832,9606.ENSP00000262367,9606.ENSP00000263253,9606.ENSP00000264657,9606.ENSP00000293328,9606.ENSP00000306245,9606.ENSP00000330341,9606.ENSP00000341208,9606.ENSP00000354394,9606.ENSP00000354558,9606.ENSP00000371067,9606.ENSP00000428056,9606.ENSP00000496577	MAPK1,CREBBP,EP300,STAT3,STAT5B,FOS,SOCS3,STAT5A,STAT1,MTOR,JAK2,PIK3R1,SOCS1
hsa04380	Osteoclast differentiation	13	120	1.44	4.68e-14	9606.ENSP00000215832,9606.ENSP00000306245,9606.ENSP00000315768,9606.ENSP00000330341,9606.ENSP00000354394,9606.ENSP00000364898,9606.ENSP00000380073,9606.ENSP00000384273,9606.ENSP00000428056,9606.ENSP00000431885,9606.ENSP00000477713,9606.ENSP00000496577,9606.ENSP00000499900	MAPK1,FOS,STAT2,SOCS3,STAT1,SYK,IRF9,RELA,PIK3R1,TYK2,LCK,SOCS1,JAK1
hsa01522	Endocrine resistance	12	94	1.51	9.14e-14	9606.ENSP00000215832,9606.ENSP00000227507,9606.ENSP00000269305,9606.ENSP00000269571,9606.ENSP00000275493,9606.ENSP00000306245,9606.ENSP00000329357,9606.ENSP00000354558,9606.ENSP00000362680,9606.ENSP00000381185,9606.ENSP00000384849,9606.ENSP00000428056	MAPK1,CCND1,TP53,ERBB2,EGFR,FOS,SP1,MTOR,SRC,BCL2,CDKN1A,PIK3R1
hsa05221	Acute myeloid leukemia	11	67	1.62	1.01e-13	9606.ENSP00000215832,9606.ENSP00000227507,9606.ENSP00000241453,9606.ENSP00000264657,9606.ENSP00000288135,9606.ENSP00000293328,9606.ENSP00000341208,9606.ENSP00000354558,9606.ENSP00000384273,9606.ENSP00000428056,9606.ENSP00000478887	MAPK1,CCND1,FLT3,STAT3,KIT,STAT5B,STAT5A,MTOR,RELA,PIK3R1,MYC
hsa04933	AGE-RAGE signaling pathway in diabetic complications	12	96	1.5	1.08e-13	9606.ENSP00000215832,9606.ENSP00000227507,9606.ENSP00000264657,9606.ENSP00000293328,9606.ENSP00000341208,9606.ENSP00000346839,9606.ENSP00000354394,9606.ENSP00000368880,9606.ENSP00000371067,9606.ENSP00000381185,9606.ENSP00000384273,9606.ENSP00000428056	MAPK1,CCND1,STAT3,STAT5B,STAT5A,FN1,STAT1,FOXO1,JAK2,BCL2,RELA,PIK3R1
hsa04012	ErbB signaling pathway	11	81	1.54	6.31e-13	9606.ENSP00000215832,9606.ENSP00000264033,9606.ENSP00000269571,9606.ENSP00000275493,9606.ENSP00000293328,9606.ENSP00000341208,9606.ENSP00000354558,9606.ENSP00000362680,9606.ENSP00000384849,9606.ENSP00000428056,9606.ENSP00000478887	MAPK1,CBL,ERBB2,EGFR,STAT5B,STAT5A,MTOR,SRC,CDKN1A,PIK3R1,MYC
hsa05164	Influenza A	13	163	1.31	1.55e-12	9606.ENSP00000215832,9606.ENSP00000262367,9606.ENSP00000263253,9606.ENSP00000315768,9606.ENSP00000330341,9606.ENSP00000354394,9606.ENSP00000356694,9606.ENSP00000371067,9606.ENSP00000380073,9606.ENSP00000384273,9606.ENSP00000428056,9606.ENSP00000431885,9606.ENSP00000499900	MAPK1,CREBBP,EP300,STAT2,SOCS3,STAT1,FASLG,JAK2,IRF9,RELA,PIK3R1,TYK2,JAK1
hsa04068	FoxO signaling pathway	12	126	1.39	1.97e-12	9606.ENSP00000215832,9606.ENSP00000227507,9606.ENSP00000262367,9606.ENSP00000263253,9606.ENSP00000264657,9606.ENSP00000275493,9606.ENSP00000339527,9606.ENSP00000356694,9606.ENSP00000363377,9606.ENSP00000368880,9606.ENSP00000384849,9606.ENSP00000428056	MAPK1,CCND1,CREBBP,EP300,STAT3,EGFR,FOXO3,FASLG,FOXO4,FOXO1,CDKN1A,PIK3R1
hsa05202	Transcriptional misregulation in cancer	13	171	1.29	2.61e-12	9606.ENSP00000241453,9606.ENSP00000269305,9606.ENSP00000305422,9606.ENSP00000329357,9606.ENSP00000362649,9606.ENSP00000365230,9606.ENSP00000368880,9606.ENSP00000378402,9606.ENSP00000384273,9606.ENSP00000384849,9606.ENSP00000430432,9606.ENSP00000431418,9606.ENSP00000478887	FLT3,TP53,CEBPB,SP1,HDAC1,BCL2L1,FOXO1,SIN3A,RELA,CDKN1A,HDAC2,NTRK1,MYC
hsa05224	Breast cancer	12	146	1.32	9.46e-12	9606.ENSP00000215832,9606.ENSP00000227507,9606.ENSP00000269305,9606.ENSP00000269571,9606.ENSP00000275493,9606.ENSP00000288135,9606.ENSP00000306245,9606.ENSP00000329357,9606.ENSP00000354558,9606.ENSP00000384849,9606.ENSP00000428056,9606.ENSP00000478887	MAPK1,CCND1,TP53,ERBB2,EGFR,KIT,FOS,SP1,MTOR,CDKN1A,PIK3R1,MYC
hsa05210	Colorectal cancer	10	82	1.49	2.16e-11	9606.ENSP00000215832,9606.ENSP00000227507,9606.ENSP00000269305,9606.ENSP00000275493,9606.ENSP00000306245,9606.ENSP00000354558,9606.ENSP00000381185,9606.ENSP00000384849,9606.ENSP00000428056,9606.ENSP00000478887	MAPK1,CCND1,TP53,EGFR,FOS,MTOR,BCL2,CDKN1A,PIK3R1,MYC
hsa05213	Endometrial cancer	9	58	1.6	3.90e-11	9606.ENSP00000215832,9606.ENSP00000227507,9606.ENSP00000269305,9606.ENSP00000269571,9606.ENSP00000275493,9606.ENSP00000339527,9606.ENSP00000384849,9606.ENSP00000428056,9606.ENSP00000478887	MAPK1,CCND1,TP53,ERBB2,EGFR,FOXO3,CDKN1A,PIK3R1,MYC
hsa05321	Inflammatory bowel disease	9	59	1.59	4.37e-11	9606.ENSP00000264657,9606.ENSP00000300134,9606.ENSP00000321345,9606.ENSP00000338010,9606.ENSP00000351255,9606.ENSP00000354394,9606.ENSP00000363318,9606.ENSP00000384273,9606.ENSP00000470788	STAT3,STAT6,IL23R,IL21R,STAT4,STAT1,IL2RG,RELA,IL12RB1
hsa05168	Herpes simplex virus 1 infection	17	478	0.96	4.56e-11	9606.ENSP00000269305,9606.ENSP00000315768,9606.ENSP00000330341,9606.ENSP00000354394,9606.ENSP00000354558,9606.ENSP00000356694,9606.ENSP00000362680,9606.ENSP00000364898,9606.ENSP00000365230,9606.ENSP00000371067,9606.ENSP00000380073,9606.ENSP00000381185,9606.ENSP00000384273,9606.ENSP00000428056,9606.ENSP00000431885,9606.ENSP00000489597,9606.ENSP00000499900	TP53,STAT2,SOCS3,STAT1,MTOR,FASLG,SRC,SYK,BCL2L1,JAK2,IRF9,BCL2,RELA,PIK3R1,TYK2,PTPN11,JAK1
hsa05222	Small cell lung cancer	10	92	1.44	5.59e-11	9606.ENSP00000227507,9606.ENSP00000269305,9606.ENSP00000346839,9606.ENSP00000356438,9606.ENSP00000365230,9606.ENSP00000381185,9606.ENSP00000384273,9606.ENSP00000384849,9606.ENSP00000428056,9606.ENSP00000478887	CCND1,TP53,FN1,PTGS2,BCL2L1,BCL2,RELA,CDKN1A,PIK3R1,MYC
hsa04014	Ras signaling pathway	13	225	1.17	5.81e-11	9606.ENSP00000215832,9606.ENSP00000241453,9606.ENSP00000257290,9606.ENSP00000275493,9606.ENSP00000288135,9606.ENSP00000356694,9606.ENSP00000358525,9606.ENSP00000363377,9606.ENSP00000365230,9606.ENSP00000384273,9606.ENSP00000428056,9606.ENSP00000431418,9606.ENSP00000489597	MAPK1,FLT3,PDGFRA,EGFR,KIT,FASLG,NGF,FOXO4,BCL2L1,RELA,PIK3R1,NTRK1,PTPN11
hsa05219	Bladder cancer	8	40	1.71	9.24e-11	9606.ENSP00000215832,9606.ENSP00000227507,9606.ENSP00000269305,9606.ENSP00000269571,9606.ENSP00000275493,9606.ENSP00000362680,9606.ENSP00000384849,9606.ENSP00000478887	MAPK1,CCND1,TP53,ERBB2,EGFR,SRC,CDKN1A,MYC
hsa04062	Chemokine signaling pathway	12	186	1.22	1.13e-10	9606.ENSP00000215832,9606.ENSP00000264657,9606.ENSP00000293328,9606.ENSP00000315768,9606.ENSP00000339527,9606.ENSP00000354394,9606.ENSP00000362680,9606.ENSP00000371067,9606.ENSP00000384273,9606.ENSP00000428056,9606.ENSP00000428924,9606.ENSP00000432511	MAPK1,STAT3,STAT5B,STAT2,FOXO3,STAT1,SRC,JAK2,RELA,PIK3R1,LYN,JAK3
hsa04550	Signaling pathways regulating pluripotency of stem cells	11	141	1.3	1.20e-10	9606.ENSP00000215832,9606.ENSP00000229307,9606.ENSP00000259915,9606.ENSP00000264657,9606.ENSP00000370698,9606.ENSP00000371067,9606.ENSP00000428056,9606.ENSP00000432511,9606.ENSP00000478887,9606.ENSP00000487073,9606.ENSP00000499900	MAPK1,NANOG,POU5F1,STAT3,IL6ST,JAK2,PIK3R1,JAK3,MYC,NANOGP8,JAK1
hsa04625	C-type lectin receptor signaling pathway	10	101	1.4	1.20e-10	9606.ENSP00000215832,9606.ENSP00000315768,9606.ENSP00000354394,9606.ENSP00000356438,9606.ENSP00000362680,9606.ENSP00000364898,9606.ENSP00000380073,9606.ENSP00000384273,9606.ENSP00000428056,9606.ENSP00000489597	MAPK1,STAT2,STAT1,PTGS2,SRC,SYK,IRF9,RELA,PIK3R1,PTPN11
hsa05145	Toxoplasmosis	10	103	1.4	1.38e-10	9606.ENSP00000215832,9606.ENSP00000264657,9606.ENSP00000354394,9606.ENSP00000365230,9606.ENSP00000371067,9606.ENSP00000381185,9606.ENSP00000384273,9606.ENSP00000431885,9606.ENSP00000496577,9606.ENSP00000499900	MAPK1,STAT3,STAT1,BCL2L1,JAK2,BCL2,RELA,TYK2,SOCS1,JAK1
hsa04722	Neurotrophin signaling pathway	10	112	1.36	2.92e-10	9606.ENSP00000215832,9606.ENSP00000269305,9606.ENSP00000339527,9606.ENSP00000356694,9606.ENSP00000358525,9606.ENSP00000381185,9606.ENSP00000384273,9606.ENSP00000428056,9606.ENSP00000431418,9606.ENSP00000489597	MAPK1,TP53,FOXO3,FASLG,NGF,BCL2,RELA,PIK3R1,NTRK1,PTPN11
hsa05152	Tuberculosis	11	165	1.23	5.47e-10	9606.ENSP00000215832,9606.ENSP00000262367,9606.ENSP00000263253,9606.ENSP00000305422,9606.ENSP00000354394,9606.ENSP00000362680,9606.ENSP00000364898,9606.ENSP00000371067,9606.ENSP00000381185,9606.ENSP00000384273,9606.ENSP00000499900	MAPK1,CREBBP,EP300,CEBPB,STAT1,SRC,SYK,JAK2,BCL2,RELA,JAK1
hsa05131	Shigellosis	12	218	1.15	5.72e-10	9606.ENSP00000215832,9606.ENSP00000269305,9606.ENSP00000275493,9606.ENSP00000339527,9606.ENSP00000354558,9606.ENSP00000362680,9606.ENSP00000363377,9606.ENSP00000365230,9606.ENSP00000368880,9606.ENSP00000381185,9606.ENSP00000384273,9606.ENSP00000428056	MAPK1,TP53,EGFR,FOXO3,MTOR,SRC,FOXO4,BCL2L1,FOXO1,BCL2,RELA,PIK3R1
hsa04010	MAPK signaling pathway	13	286	1.07	8.31e-10	9606.ENSP00000215832,9606.ENSP00000241453,9606.ENSP00000257290,9606.ENSP00000269305,9606.ENSP00000269571,9606.ENSP00000275493,9606.ENSP00000288135,9606.ENSP00000306245,9606.ENSP00000356694,9606.ENSP00000358525,9606.ENSP00000384273,9606.ENSP00000431418,9606.ENSP00000478887	MAPK1,FLT3,PDGFRA,TP53,ERBB2,EGFR,KIT,FOS,FASLG,NGF,RELA,NTRK1,MYC
hsa04210	Apoptosis	10	131	1.29	1.14e-09	9606.ENSP00000215832,9606.ENSP00000269305,9606.ENSP00000306245,9606.ENSP00000356694,9606.ENSP00000358525,9606.ENSP00000365230,9606.ENSP00000381185,9606.ENSP00000384273,9606.ENSP00000428056,9606.ENSP00000431418	MAPK1,TP53,FOS,FASLG,NGF,BCL2L1,BCL2,RELA,PIK3R1,NTRK1
hsa05216	Thyroid cancer	7	37	1.68	2.18e-09	9606.ENSP00000215832,9606.ENSP00000227507,9606.ENSP00000269305,9606.ENSP00000347942,9606.ENSP00000384849,9606.ENSP00000431418,9606.ENSP00000478887	MAPK1,CCND1,TP53,RET,CDKN1A,NTRK1,MYC
hsa05226	Gastric cancer	10	146	1.24	2.97e-09	9606.ENSP00000215832,9606.ENSP00000227507,9606.ENSP00000269305,9606.ENSP00000269571,9606.ENSP00000275493,9606.ENSP00000354558,9606.ENSP00000381185,9606.ENSP00000384849,9606.ENSP00000428056,9606.ENSP00000478887	MAPK1,CCND1,TP53,ERBB2,EGFR,MTOR,BCL2,CDKN1A,PIK3R1,MYC
hsa04218	Cellular senescence	10	150	1.23	3.74e-09	9606.ENSP00000215832,9606.ENSP00000227507,9606.ENSP00000269305,9606.ENSP00000339527,9606.ENSP00000354558,9606.ENSP00000368880,9606.ENSP00000384273,9606.ENSP00000384849,9606.ENSP00000428056,9606.ENSP00000478887	MAPK1,CCND1,TP53,FOXO3,MTOR,FOXO1,RELA,CDKN1A,PIK3R1,MYC
hsa01524	Platinum drug resistance	8	70	1.47	4.04e-09	9606.ENSP00000215832,9606.ENSP00000269305,9606.ENSP00000269571,9606.ENSP00000356694,9606.ENSP00000365230,9606.ENSP00000381185,9606.ENSP00000384849,9606.ENSP00000428056	MAPK1,TP53,ERBB2,FASLG,BCL2L1,BCL2,CDKN1A,PIK3R1
hsa05214	Glioma	8	71	1.46	4.40e-09	9606.ENSP00000215832,9606.ENSP00000227507,9606.ENSP00000257290,9606.ENSP00000269305,9606.ENSP00000275493,9606.ENSP00000354558,9606.ENSP00000384849,9606.ENSP00000428056	MAPK1,CCND1,PDGFRA,TP53,EGFR,MTOR,CDKN1A,PIK3R1
hsa05231	Choline metabolism in cancer	8	95	1.33	3.66e-08	9606.ENSP00000215832,9606.ENSP00000257290,9606.ENSP00000275493,9606.ENSP00000306245,9606.ENSP00000329357,9606.ENSP00000354558,9606.ENSP00000428056,9606.ENSP00000437955	MAPK1,PDGFRA,EGFR,FOS,SP1,MTOR,PIK3R1,HIF1A
hsa04137	Mitophagy - animal	7	64	1.45	6.26e-08	9606.ENSP00000269305,9606.ENSP00000329357,9606.ENSP00000339527,9606.ENSP00000362680,9606.ENSP00000365230,9606.ENSP00000384273,9606.ENSP00000437955	TP53,SP1,FOXO3,SRC,BCL2L1,RELA,HIF1A
hsa05211	Renal cell carcinoma	7	65	1.44	6.80e-08	9606.ENSP00000215832,9606.ENSP00000262367,9606.ENSP00000263253,9606.ENSP00000384849,9606.ENSP00000428056,9606.ENSP00000437955,9606.ENSP00000489597	MAPK1,CREBBP,EP300,CDKN1A,PIK3R1,HIF1A,PTPN11
hsa05140	Leishmaniasis	7	69	1.41	9.81e-08	9606.ENSP00000215832,9606.ENSP00000306245,9606.ENSP00000354394,9606.ENSP00000356438,9606.ENSP00000371067,9606.ENSP00000384273,9606.ENSP00000499900	MAPK1,FOS,STAT1,PTGS2,JAK2,RELA,JAK1
hsa05225	Hepatocellular carcinoma	9	161	1.16	1.08e-07	9606.ENSP00000215832,9606.ENSP00000227507,9606.ENSP00000269305,9606.ENSP00000275493,9606.ENSP00000354558,9606.ENSP00000365230,9606.ENSP00000384849,9606.ENSP00000428056,9606.ENSP00000478887	MAPK1,CCND1,TP53,EGFR,MTOR,BCL2L1,CDKN1A,PIK3R1,MYC
hsa05218	Melanoma	7	72	1.4	1.25e-07	9606.ENSP00000215832,9606.ENSP00000227507,9606.ENSP00000257290,9606.ENSP00000269305,9606.ENSP00000275493,9606.ENSP00000384849,9606.ENSP00000428056	MAPK1,CCND1,PDGFRA,TP53,EGFR,CDKN1A,PIK3R1
hsa04110	Cell cycle	8	120	1.23	1.85e-07	9606.ENSP00000227507,9606.ENSP00000262367,9606.ENSP00000263253,9606.ENSP00000269305,9606.ENSP00000362649,9606.ENSP00000384849,9606.ENSP00000430432,9606.ENSP00000478887	CCND1,CREBBP,EP300,TP53,HDAC1,CDKN1A,HDAC2,MYC
hsa04621	NOD-like receptor signaling pathway	9	173	1.12	1.86e-07	9606.ENSP00000215832,9606.ENSP00000315768,9606.ENSP00000354394,9606.ENSP00000365230,9606.ENSP00000380073,9606.ENSP00000381185,9606.ENSP00000384273,9606.ENSP00000431885,9606.ENSP00000499900	MAPK1,STAT2,STAT1,BCL2L1,IRF9,BCL2,RELA,TYK2,JAK1
hsa04510	Focal adhesion	9	195	1.07	4.89e-07	9606.ENSP00000215832,9606.ENSP00000227507,9606.ENSP00000257290,9606.ENSP00000269571,9606.ENSP00000275493,9606.ENSP00000346839,9606.ENSP00000362680,9606.ENSP00000381185,9606.ENSP00000428056	MAPK1,CCND1,PDGFRA,ERBB2,EGFR,FN1,SRC,BCL2,PIK3R1
hsa04072	Phospholipase D signaling pathway	8	147	1.14	7.81e-07	9606.ENSP00000215832,9606.ENSP00000257290,9606.ENSP00000275493,9606.ENSP00000288135,9606.ENSP00000354558,9606.ENSP00000364898,9606.ENSP00000428056,9606.ENSP00000489597	MAPK1,PDGFRA,EGFR,KIT,MTOR,SYK,PIK3R1,PTPN11
hsa04064	NF-kappa B signaling pathway	7	101	1.25	1.02e-06	9606.ENSP00000356438,9606.ENSP00000364898,9606.ENSP00000365230,9606.ENSP00000381185,9606.ENSP00000384273,9606.ENSP00000428924,9606.ENSP00000477713	PTGS2,SYK,BCL2L1,BCL2,RELA,LYN,LCK
hsa04213	Longevity regulating pathway - multiple species	6	61	1.4	1.13e-06	9606.ENSP00000339527,9606.ENSP00000354558,9606.ENSP00000362649,9606.ENSP00000368880,9606.ENSP00000428056,9606.ENSP00000430432	FOXO3,MTOR,HDAC1,FOXO1,PIK3R1,HDAC2
hsa04931	Insulin resistance	7	106	1.23	1.35e-06	9606.ENSP00000264657,9606.ENSP00000330341,9606.ENSP00000354558,9606.ENSP00000368880,9606.ENSP00000384273,9606.ENSP00000428056,9606.ENSP00000489597	STAT3,SOCS3,MTOR,FOXO1,RELA,PIK3R1,PTPN11
hsa04668	TNF signaling pathway	7	111	1.21	1.79e-06	9606.ENSP00000215832,9606.ENSP00000305422,9606.ENSP00000306245,9606.ENSP00000330341,9606.ENSP00000356438,9606.ENSP00000384273,9606.ENSP00000428056	MAPK1,CEBPB,FOS,SOCS3,PTGS2,RELA,PIK3R1
hsa04920	Adipocytokine signaling pathway	6	68	1.35	1.97e-06	9606.ENSP00000264657,9606.ENSP00000330341,9606.ENSP00000354558,9606.ENSP00000371067,9606.ENSP00000384273,9606.ENSP00000489597	STAT3,SOCS3,MTOR,JAK2,RELA,PTPN11
hsa04520	Adherens junction	6	69	1.35	2.11e-06	9606.ENSP00000215832,9606.ENSP00000262367,9606.ENSP00000263253,9606.ENSP00000269571,9606.ENSP00000275493,9606.ENSP00000362680	MAPK1,CREBBP,EP300,ERBB2,EGFR,SRC
hsa05135	Yersinia infection	7	124	1.16	3.49e-06	9606.ENSP00000215832,9606.ENSP00000306245,9606.ENSP00000346839,9606.ENSP00000362680,9606.ENSP00000384273,9606.ENSP00000428056,9606.ENSP00000477713	MAPK1,FOS,FN1,SRC,RELA,PIK3R1,LCK
hsa04662	B cell receptor signaling pathway	6	78	1.29	4.04e-06	9606.ENSP00000215832,9606.ENSP00000306245,9606.ENSP00000364898,9606.ENSP00000384273,9606.ENSP00000428056,9606.ENSP00000428924	MAPK1,FOS,SYK,RELA,PIK3R1,LYN
hsa04910	Insulin signaling pathway	7	132	1.13	5.07e-06	9606.ENSP00000215832,9606.ENSP00000264033,9606.ENSP00000330341,9606.ENSP00000354558,9606.ENSP00000368880,9606.ENSP00000428056,9606.ENSP00000496577	MAPK1,CBL,SOCS3,MTOR,FOXO1,PIK3R1,SOCS1
hsa04915	Estrogen signaling pathway	7	133	1.13	5.25e-06	9606.ENSP00000215832,9606.ENSP00000275493,9606.ENSP00000306245,9606.ENSP00000329357,9606.ENSP00000362680,9606.ENSP00000381185,9606.ENSP00000428056	MAPK1,EGFR,FOS,SP1,SRC,BCL2,PIK3R1
hsa04930	Type II diabetes mellitus	5	45	1.45	6.16e-06	9606.ENSP00000215832,9606.ENSP00000330341,9606.ENSP00000354558,9606.ENSP00000428056,9606.ENSP00000496577	MAPK1,SOCS3,MTOR,PIK3R1,SOCS1
hsa04211	Longevity regulating pathway	6	87	1.25	6.91e-06	9606.ENSP00000269305,9606.ENSP00000339527,9606.ENSP00000354558,9606.ENSP00000368880,9606.ENSP00000384273,9606.ENSP00000428056	TP53,FOXO3,MTOR,FOXO1,RELA,PIK3R1
hsa05170	Human immunodeficiency virus 1 infection	8	203	1	6.91e-06	9606.ENSP00000215832,9606.ENSP00000306245,9606.ENSP00000354558,9606.ENSP00000356694,9606.ENSP00000365230,9606.ENSP00000381185,9606.ENSP00000384273,9606.ENSP00000428056	MAPK1,FOS,MTOR,FASLG,BCL2L1,BCL2,RELA,PIK3R1
hsa04060	Cytokine-cytokine receptor interaction	9	282	0.91	7.87e-06	9606.ENSP00000270800,9606.ENSP00000321345,9606.ENSP00000338010,9606.ENSP00000356694,9606.ENSP00000357470,9606.ENSP00000358525,9606.ENSP00000363318,9606.ENSP00000370698,9606.ENSP00000470788	IL22RA1,IL23R,IL21R,FASLG,IL6R,NGF,IL2RG,IL6ST,IL12RB1
hsa04921	Oxytocin signaling pathway	7	147	1.09	9.34e-06	9606.ENSP00000215832,9606.ENSP00000227507,9606.ENSP00000275493,9606.ENSP00000306245,9606.ENSP00000356438,9606.ENSP00000362680,9606.ENSP00000384849	MAPK1,CCND1,EGFR,FOS,PTGS2,SRC,CDKN1A
hsa04928	Parathyroid hormone synthesis, secretion and action	6	104	1.17	1.78e-05	9606.ENSP00000215832,9606.ENSP00000275493,9606.ENSP00000306245,9606.ENSP00000329357,9606.ENSP00000381185,9606.ENSP00000384849	MAPK1,EGFR,FOS,SP1,BCL2,CDKN1A
hsa05120	Epithelial cell signaling in Helicobacter pylori infection	5	65	1.29	3.08e-05	9606.ENSP00000275493,9606.ENSP00000362680,9606.ENSP00000384273,9606.ENSP00000428924,9606.ENSP00000489597	EGFR,SRC,RELA,LYN,PTPN11
hsa04650	Natural killer cell mediated cytotoxicity	6	120	1.11	3.80e-05	9606.ENSP00000215832,9606.ENSP00000356694,9606.ENSP00000364898,9606.ENSP00000428056,9606.ENSP00000477713,9606.ENSP00000489597	MAPK1,FASLG,SYK,PIK3R1,LCK,PTPN11
hsa04115	p53 signaling pathway	5	72	1.25	4.81e-05	9606.ENSP00000227507,9606.ENSP00000269305,9606.ENSP00000365230,9606.ENSP00000381185,9606.ENSP00000384849	CCND1,TP53,BCL2L1,BCL2,CDKN1A
hsa04926	Relaxin signaling pathway	6	126	1.09	4.84e-05	9606.ENSP00000215832,9606.ENSP00000275493,9606.ENSP00000306245,9606.ENSP00000362680,9606.ENSP00000384273,9606.ENSP00000428056	MAPK1,EGFR,FOS,SRC,RELA,PIK3R1
hsa05418	Fluid shear stress and atherosclerosis	6	129	1.08	5.44e-05	9606.ENSP00000269305,9606.ENSP00000306245,9606.ENSP00000362680,9606.ENSP00000381185,9606.ENSP00000384273,9606.ENSP00000428056	TP53,FOS,SRC,BCL2,RELA,PIK3R1
hsa04140	Autophagy - animal	6	131	1.07	5.85e-05	9606.ENSP00000215832,9606.ENSP00000354558,9606.ENSP00000365230,9606.ENSP00000381185,9606.ENSP00000428056,9606.ENSP00000437955	MAPK1,MTOR,BCL2L1,BCL2,PIK3R1,HIF1A
hsa04015	Rap1 signaling pathway	7	201	0.95	6.13e-05	9606.ENSP00000215832,9606.ENSP00000257290,9606.ENSP00000275493,9606.ENSP00000288135,9606.ENSP00000358525,9606.ENSP00000362680,9606.ENSP00000428056	MAPK1,PDGFRA,EGFR,KIT,NGF,SRC,PIK3R1
hsa05016	Huntington disease	8	295	0.84	8.51e-05	9606.ENSP00000262367,9606.ENSP00000263253,9606.ENSP00000269305,9606.ENSP00000329357,9606.ENSP00000354558,9606.ENSP00000362649,9606.ENSP00000378402,9606.ENSP00000430432	CREBBP,EP300,TP53,SP1,MTOR,HDAC1,SIN3A,HDAC2
hsa04932	Non-alcoholic fatty liver disease	6	146	1.02	0.0001	9606.ENSP00000306245,9606.ENSP00000330341,9606.ENSP00000356694,9606.ENSP00000357470,9606.ENSP00000384273,9606.ENSP00000428056	FOS,SOCS3,FASLG,IL6R,RELA,PIK3R1
hsa04350	TGF-beta signaling pathway	5	91	1.15	0.00013	9606.ENSP00000215832,9606.ENSP00000262367,9606.ENSP00000263253,9606.ENSP00000329357,9606.ENSP00000478887	MAPK1,CREBBP,EP300,SP1,MYC
hsa04657	IL-17 signaling pathway	5	91	1.15	0.00013	9606.ENSP00000215832,9606.ENSP00000305422,9606.ENSP00000306245,9606.ENSP00000356438,9606.ENSP00000384273	MAPK1,CEBPB,FOS,PTGS2,RELA
hsa05142	Chagas disease	5	97	1.12	0.00017	9606.ENSP00000215832,9606.ENSP00000306245,9606.ENSP00000356694,9606.ENSP00000384273,9606.ENSP00000428056	MAPK1,FOS,FASLG,RELA,PIK3R1
hsa04620	Toll-like receptor signaling pathway	5	100	1.11	0.00019	9606.ENSP00000215832,9606.ENSP00000306245,9606.ENSP00000354394,9606.ENSP00000384273,9606.ENSP00000428056	MAPK1,FOS,STAT1,RELA,PIK3R1
hsa04660	T cell receptor signaling pathway	5	100	1.11	0.00019	9606.ENSP00000215832,9606.ENSP00000306245,9606.ENSP00000384273,9606.ENSP00000428056,9606.ENSP00000477713	MAPK1,FOS,RELA,PIK3R1,LCK
hsa04330	Notch signaling pathway	4	52	1.29	0.00023	9606.ENSP00000262367,9606.ENSP00000263253,9606.ENSP00000362649,9606.ENSP00000430432	CREBBP,EP300,HDAC1,HDAC2
hsa04725	Cholinergic synapse	5	109	1.07	0.00028	9606.ENSP00000215832,9606.ENSP00000306245,9606.ENSP00000371067,9606.ENSP00000381185,9606.ENSP00000428056	MAPK1,FOS,JAK2,BCL2,PIK3R1
hsa04370	VEGF signaling pathway	4	56	1.26	0.00029	9606.ENSP00000215832,9606.ENSP00000356438,9606.ENSP00000362680,9606.ENSP00000428056	MAPK1,PTGS2,SRC,PIK3R1
hsa05130	Pathogenic Escherichia coli infection	6	187	0.91	0.00035	9606.ENSP00000215832,9606.ENSP00000306245,9606.ENSP00000356694,9606.ENSP00000362680,9606.ENSP00000384273,9606.ENSP00000489597	MAPK1,FOS,FASLG,SRC,RELA,PTPN11
hsa04071	Sphingolipid signaling pathway	5	116	1.04	0.00036	9606.ENSP00000215832,9606.ENSP00000269305,9606.ENSP00000381185,9606.ENSP00000384273,9606.ENSP00000428056	MAPK1,TP53,BCL2,RELA,PIK3R1
hsa04152	AMPK signaling pathway	5	120	1.03	0.00041	9606.ENSP00000227507,9606.ENSP00000339527,9606.ENSP00000354558,9606.ENSP00000368880,9606.ENSP00000428056	CCND1,FOXO3,MTOR,FOXO1,PIK3R1
hsa04611	Platelet activation	5	122	1.02	0.00044	9606.ENSP00000215832,9606.ENSP00000362680,9606.ENSP00000364898,9606.ENSP00000428056,9606.ENSP00000428924	MAPK1,SRC,SYK,PIK3R1,LYN
hsa04664	Fc epsilon RI signaling pathway	4	65	1.2	0.00048	9606.ENSP00000215832,9606.ENSP00000364898,9606.ENSP00000428056,9606.ENSP00000428924	MAPK1,SYK,PIK3R1,LYN
hsa04024	cAMP signaling pathway	6	207	0.87	0.00057	9606.ENSP00000215832,9606.ENSP00000262367,9606.ENSP00000263253,9606.ENSP00000306245,9606.ENSP00000384273,9606.ENSP00000428056	MAPK1,CREBBP,EP300,FOS,RELA,PIK3R1
hsa04810	Regulation of actin cytoskeleton	6	209	0.87	0.0006	9606.ENSP00000215832,9606.ENSP00000257290,9606.ENSP00000275493,9606.ENSP00000346839,9606.ENSP00000362680,9606.ENSP00000428056	MAPK1,PDGFRA,EGFR,FN1,SRC,PIK3R1
hsa05100	Bacterial invasion of epithelial cells	4	70	1.16	0.00061	9606.ENSP00000264033,9606.ENSP00000346839,9606.ENSP00000362680,9606.ENSP00000428056	CBL,FN1,SRC,PIK3R1
hsa04310	Wnt signaling pathway	5	154	0.92	0.0012	9606.ENSP00000227507,9606.ENSP00000262367,9606.ENSP00000263253,9606.ENSP00000269305,9606.ENSP00000478887	CCND1,CREBBP,EP300,TP53,MYC
hsa04934	Cushing syndrome	5	153	0.92	0.0012	9606.ENSP00000215832,9606.ENSP00000227507,9606.ENSP00000275493,9606.ENSP00000329357,9606.ENSP00000384849	MAPK1,CCND1,EGFR,SP1,CDKN1A
hsa04540	Gap junction	4	87	1.07	0.0013	9606.ENSP00000215832,9606.ENSP00000257290,9606.ENSP00000275493,9606.ENSP00000362680	MAPK1,PDGFRA,EGFR,SRC
hsa04666	Fc gamma R-mediated phagocytosis	4	90	1.06	0.0015	9606.ENSP00000215832,9606.ENSP00000364898,9606.ENSP00000428056,9606.ENSP00000428924	MAPK1,SYK,PIK3R1,LYN
hsa05340	Primary immunodeficiency	3	37	1.32	0.0015	9606.ENSP00000363318,9606.ENSP00000432511,9606.ENSP00000477713	IL2RG,JAK3,LCK
hsa04750	Inflammatory mediator regulation of TRP channels	4	92	1.05	0.0016	9606.ENSP00000358525,9606.ENSP00000362680,9606.ENSP00000428056,9606.ENSP00000431418	NGF,SRC,PIK3R1,NTRK1
hsa04061	Viral protein interaction with cytokine and cytokine receptor	4	96	1.03	0.0018	9606.ENSP00000270800,9606.ENSP00000357470,9606.ENSP00000363318,9606.ENSP00000370698	IL22RA1,IL6R,IL2RG,IL6ST
hsa04916	Melanogenesis	4	95	1.03	0.0018	9606.ENSP00000215832,9606.ENSP00000262367,9606.ENSP00000263253,9606.ENSP00000288135	MAPK1,CREBBP,EP300,KIT
hsa05132	Salmonella infection	5	209	0.79	0.0042	9606.ENSP00000215832,9606.ENSP00000306245,9606.ENSP00000381185,9606.ENSP00000384273,9606.ENSP00000478887	MAPK1,FOS,BCL2,RELA,MYC
hsa04120	Ubiquitin mediated proteolysis	4	134	0.88	0.0058	9606.ENSP00000264033,9606.ENSP00000330341,9606.ENSP00000376765,9606.ENSP00000496577	CBL,SOCS3,PIAS3,SOCS1
hsa04720	Long-term potentiation	3	63	1.09	0.0061	9606.ENSP00000215832,9606.ENSP00000262367,9606.ENSP00000263253	MAPK1,CREBBP,EP300
hsa05031	Amphetamine addiction	3	65	1.07	0.0066	9606.ENSP00000306245,9606.ENSP00000362649,9606.ENSP00000430432	FOS,HDAC1,HDAC2
hsa04144	Endocytosis	5	241	0.72	0.0075	9606.ENSP00000257290,9606.ENSP00000264033,9606.ENSP00000275493,9606.ENSP00000362680,9606.ENSP00000363318	PDGFRA,CBL,EGFR,SRC,IL2RG
hsa05034	Alcoholism	4	146	0.85	0.0077	9606.ENSP00000215832,9606.ENSP00000302967,9606.ENSP00000362649,9606.ENSP00000430432	MAPK1,HDAC3,HDAC1,HDAC2
hsa05133	Pertussis	3	73	1.02	0.0088	9606.ENSP00000215832,9606.ENSP00000306245,9606.ENSP00000384273	MAPK1,FOS,RELA
hsa04912	GnRH signaling pathway	3	87	0.95	0.0141	9606.ENSP00000215832,9606.ENSP00000275493,9606.ENSP00000362680	MAPK1,EGFR,SRC
hsa04360	Axon guidance	4	176	0.76	0.0143	9606.ENSP00000215832,9606.ENSP00000362680,9606.ENSP00000428056,9606.ENSP00000489597	MAPK1,SRC,PIK3R1,PTPN11
hsa04640	Hematopoietic cell lineage	3	90	0.93	0.0152	9606.ENSP00000241453,9606.ENSP00000288135,9606.ENSP00000357470	FLT3,KIT,IL6R
hsa04215	Apoptosis - multiple species	2	30	1.23	0.0181	9606.ENSP00000365230,9606.ENSP00000381185	BCL2L1,BCL2
hsa04922	Glucagon signaling pathway	3	100	0.89	0.0198	9606.ENSP00000262367,9606.ENSP00000263253,9606.ENSP00000368880	CREBBP,EP300,FOXO1
hsa05146	Amoebiasis	3	101	0.88	0.0202	9606.ENSP00000346839,9606.ENSP00000384273,9606.ENSP00000428056	FN1,RELA,PIK3R1
hsa04960	Aldosterone-regulated sodium reabsorption	2	37	1.14	0.0259	9606.ENSP00000215832,9606.ENSP00000428056	MAPK1,PIK3R1
hsa05010	Alzheimer disease	5	354	0.56	0.0332	9606.ENSP00000215832,9606.ENSP00000354558,9606.ENSP00000356438,9606.ENSP00000384273,9606.ENSP00000428056	MAPK1,MTOR,PTGS2,RELA,PIK3R1
hsa04340	Hedgehog signaling pathway	2	46	1.05	0.038	9606.ENSP00000227507,9606.ENSP00000381185	CCND1,BCL2
hsa04371	Apelin signaling pathway	3	133	0.76	0.0403	9606.ENSP00000215832,9606.ENSP00000227507,9606.ENSP00000354558	MAPK1,CCND1,MTOR
hsa05017	Spinocerebellar ataxia	3	135	0.75	0.0416	9606.ENSP00000329357,9606.ENSP00000354558,9606.ENSP00000428056	SP1,MTOR,PIK3R1
hsa04923	Regulation of lipolysis in adipocytes	2	54	0.98	0.0497	9606.ENSP00000356438,9606.ENSP00000428056	PTGS2,PIK3R1
