# Supplementary material for: STAT3 Protein–Protein Interaction Analysis Finds P300 as a Regulator of STAT3 and Histone 3 Lysine 27 Acetylation in Pericytes
Source: Biomedicines. 2024 Sep 14;12(9):2102. doi: 10.3390/biomedicines12092102 (PMC11428717; doi:10.3390/biomedicines12092102)
Supplement: Supplementary file 1 [file biomedicines-12-02102-s001.zip › supplementary table 5.xlsx]

## Sheet: HS_STAT3_RCTM
term ID	term description	observed gene count	background gene count	strength	false discovery rate	matching proteins in your network (IDs)	matching proteins in your network (labels)
HSA-449147	Signaling by Interleukins	46	453	1.41	1.39e-50	9606.ENSP00000215832,9606.ENSP00000227507,9606.ENSP00000229307,9606.ENSP00000242261,9606.ENSP00000264033,9606.ENSP00000264657,9606.ENSP00000269305,9606.ENSP00000270800,9606.ENSP00000293328,9606.ENSP00000300134,9606.ENSP00000306245,9606.ENSP00000311857,9606.ENSP00000315768,9606.ENSP00000321345,9606.ENSP00000330341,9606.ENSP00000338010,9606.ENSP00000339527,9606.ENSP00000341208,9606.ENSP00000346839,…	MAPK1,CCND1,NANOG,TWIST1,CBL,STAT3,TP53,IL22RA1,STAT5B,STAT6,FOS,PTPN2,STAT2,IL23R,SOCS3,IL21R,FOXO3,STAT5A,FN1,STAT4,STAT1,PTGS2,FASLG,IL6R,IL2RG,SYK,BCL2L1,FOXO1,IL6ST,JAK2,BCL2,RELA,CDKN1A,CISH,PIK3R1,LYN,TYK2,JAK3,HIF1A,IL12RB1,LCK,MYC,PTPN11,SOCS1,NDN,JAK1
HSA-1280215	Cytokine Signaling in Immune system	49	706	1.25	2.29e-47	9606.ENSP00000215832,9606.ENSP00000227507,9606.ENSP00000229307,9606.ENSP00000241453,9606.ENSP00000242261,9606.ENSP00000264033,9606.ENSP00000264657,9606.ENSP00000269305,9606.ENSP00000270800,9606.ENSP00000293328,9606.ENSP00000300134,9606.ENSP00000306245,9606.ENSP00000311857,9606.ENSP00000315768,9606.ENSP00000321345,9606.ENSP00000330341,9606.ENSP00000338010,9606.ENSP00000339527,9606.ENSP00000341208,…	MAPK1,CCND1,NANOG,FLT3,TWIST1,CBL,STAT3,TP53,IL22RA1,STAT5B,STAT6,FOS,PTPN2,STAT2,IL23R,SOCS3,IL21R,FOXO3,STAT5A,FN1,STAT4,STAT1,PTGS2,FASLG,IL6R,SRC,IL2RG,SYK,BCL2L1,FOXO1,IL6ST,JAK2,IRF9,BCL2,RELA,CDKN1A,CISH,PIK3R1,LYN,TYK2,JAK3,HIF1A,IL12RB1,LCK,MYC,PTPN11,SOCS1,NDN,JAK1
HSA-6785807	Interleukin-4 and Interleukin-13 signaling	29	107	1.84	6.15e-41	9606.ENSP00000227507,9606.ENSP00000229307,9606.ENSP00000242261,9606.ENSP00000264657,9606.ENSP00000269305,9606.ENSP00000300134,9606.ENSP00000306245,9606.ENSP00000321345,9606.ENSP00000330341,9606.ENSP00000339527,9606.ENSP00000346839,9606.ENSP00000354394,9606.ENSP00000356438,9606.ENSP00000356694,9606.ENSP00000357470,9606.ENSP00000363318,9606.ENSP00000365230,9606.ENSP00000368880,9606.ENSP00000371067,…	CCND1,NANOG,TWIST1,STAT3,TP53,STAT6,FOS,IL23R,SOCS3,FOXO3,FN1,STAT1,PTGS2,FASLG,IL6R,IL2RG,BCL2L1,FOXO1,JAK2,BCL2,CDKN1A,PIK3R1,TYK2,JAK3,HIF1A,MYC,SOCS1,NDN,JAK1
HSA-9006934	Signaling by Receptor Tyrosine Kinases	36	521	1.25	1.15e-32	9606.ENSP00000215832,9606.ENSP00000241453,9606.ENSP00000257290,9606.ENSP00000263253,9606.ENSP00000264033,9606.ENSP00000264657,9606.ENSP00000269571,9606.ENSP00000275493,9606.ENSP00000288135,9606.ENSP00000293328,9606.ENSP00000300134,9606.ENSP00000302967,9606.ENSP00000306245,9606.ENSP00000311857,9606.ENSP00000341208,9606.ENSP00000346839,9606.ENSP00000354394,9606.ENSP00000354558,9606.ENSP00000358092,…	MAPK1,FLT3,PDGFRA,EP300,CBL,STAT3,ERBB2,EGFR,KIT,STAT5B,STAT6,HDAC3,FOS,PTPN2,STAT5A,FN1,STAT1,MTOR,PRDM1,NGF,HDAC1,SRC,IL2RG,CD274,JAK2,SIN3A,PIK3R1,LYN,HDAC2,NTRK1,JAK3,HIF1A,LCK,MYC,PTPN11,SOCS1
HSA-168256	Immune System	53	1979	0.84	4.73e-32	9606.ENSP00000215832,9606.ENSP00000227507,9606.ENSP00000229307,9606.ENSP00000241453,9606.ENSP00000242261,9606.ENSP00000262367,9606.ENSP00000263253,9606.ENSP00000264033,9606.ENSP00000264657,9606.ENSP00000269305,9606.ENSP00000270800,9606.ENSP00000293328,9606.ENSP00000300134,9606.ENSP00000306245,9606.ENSP00000311857,9606.ENSP00000315768,9606.ENSP00000321345,9606.ENSP00000330341,9606.ENSP00000338010,…	MAPK1,CCND1,NANOG,FLT3,TWIST1,CREBBP,EP300,CBL,STAT3,TP53,IL22RA1,STAT5B,STAT6,FOS,PTPN2,STAT2,IL23R,SOCS3,IL21R,FOXO3,STAT5A,FN1,STAT4,STAT1,MTOR,PTGS2,FASLG,IL6R,SRC,IL2RG,SYK,BCL2L1,FOXO1,IL6ST,CD274,JAK2,IRF9,BCL2,RELA,CDKN1A,CISH,PIK3R1,LYN,TYK2,JAK3,HIF1A,IL12RB1,LCK,MYC,PTPN11,SOCS1,NDN,JAK1
HSA-162582	Signal Transduction	57	2540	0.76	1.21e-31	9606.ENSP00000215832,9606.ENSP00000217086,9606.ENSP00000227507,9606.ENSP00000231509,9606.ENSP00000241453,9606.ENSP00000257290,9606.ENSP00000262367,9606.ENSP00000263253,9606.ENSP00000264033,9606.ENSP00000264657,9606.ENSP00000269305,9606.ENSP00000269571,9606.ENSP00000275493,9606.ENSP00000288135,9606.ENSP00000293328,9606.ENSP00000300134,9606.ENSP00000302967,9606.ENSP00000306245,9606.ENSP00000311857,…	MAPK1,SALL4,CCND1,NR3C1,FLT3,PDGFRA,CREBBP,EP300,CBL,STAT3,TP53,ERBB2,EGFR,KIT,STAT5B,STAT6,HDAC3,FOS,PTPN2,SP1,SOCS3,FOXO3,STAT5A,FN1,RET,STAT1,MTOR,FASLG,IL6R,PRDM1,NGF,HDAC1,SRC,IL2RG,FOXO4,SYK,BCL2L1,FOXO1,IL6ST,CD274,JAK2,SIN3A,BCL2,RELA,CDKN1A,PIK3R1,LYN,HDAC2,NTRK1,TYK2,JAK3,HIF1A,LCK,MYC,PTPN11,SOCS1,JAK1
HSA-5663202	Diseases of signal transduction by growth factor receptors and second messengers	32	430	1.28	1.22e-29	9606.ENSP00000215832,9606.ENSP00000241453,9606.ENSP00000257290,9606.ENSP00000262367,9606.ENSP00000263253,9606.ENSP00000264033,9606.ENSP00000264657,9606.ENSP00000269571,9606.ENSP00000275493,9606.ENSP00000288135,9606.ENSP00000293328,9606.ENSP00000302967,9606.ENSP00000305422,9606.ENSP00000339527,9606.ENSP00000341208,9606.ENSP00000346839,9606.ENSP00000354394,9606.ENSP00000354558,9606.ENSP00000355812,…	MAPK1,FLT3,PDGFRA,CREBBP,EP300,CBL,STAT3,ERBB2,EGFR,KIT,STAT5B,HDAC3,CEBPB,FOXO3,STAT5A,FN1,STAT1,MTOR,FGFR1OP,HDAC1,SRC,FOXO4,BCL2L1,FOXO1,JAK2,CDKN1A,PIK3R1,LYN,HDAC2,LCK,MYC,PTPN11
HSA-1643685	Disease	45	1702	0.83	1.76e-25	9606.ENSP00000215832,9606.ENSP00000227507,9606.ENSP00000231509,9606.ENSP00000241453,9606.ENSP00000257290,9606.ENSP00000262367,9606.ENSP00000263253,9606.ENSP00000264033,9606.ENSP00000264657,9606.ENSP00000269305,9606.ENSP00000269571,9606.ENSP00000275493,9606.ENSP00000288135,9606.ENSP00000293328,9606.ENSP00000302967,9606.ENSP00000305422,9606.ENSP00000315768,9606.ENSP00000329357,9606.ENSP00000339527,…	MAPK1,CCND1,NR3C1,FLT3,PDGFRA,CREBBP,EP300,CBL,STAT3,TP53,ERBB2,EGFR,KIT,STAT5B,HDAC3,CEBPB,STAT2,SP1,FOXO3,STAT5A,FN1,STAT1,MTOR,FGFR1OP,FASLG,IL6R,HDAC1,SRC,FOXO4,SYK,BCL2L1,FOXO1,JAK2,SIN3A,RELA,CDKN1A,PIK3R1,LYN,HDAC2,TYK2,JAK3,LCK,MYC,PTPN11,JAK1
HSA-201556	Signaling by ALK	14	27	2.12	4.34e-22	9606.ENSP00000263253,9606.ENSP00000264657,9606.ENSP00000302967,9606.ENSP00000358092,9606.ENSP00000362649,9606.ENSP00000362680,9606.ENSP00000363318,9606.ENSP00000370989,9606.ENSP00000378402,9606.ENSP00000428056,9606.ENSP00000430432,9606.ENSP00000432511,9606.ENSP00000437955,9606.ENSP00000478887	EP300,STAT3,HDAC3,PRDM1,HDAC1,SRC,IL2RG,CD274,SIN3A,PIK3R1,HDAC2,JAK3,HIF1A,MYC
HSA-5683057	MAPK family signaling cascades	22	322	1.24	9.70e-19	9606.ENSP00000215832,9606.ENSP00000241453,9606.ENSP00000257290,9606.ENSP00000269571,9606.ENSP00000275493,9606.ENSP00000288135,9606.ENSP00000339527,9606.ENSP00000346839,9606.ENSP00000347942,9606.ENSP00000357470,9606.ENSP00000362680,9606.ENSP00000363318,9606.ENSP00000365230,9606.ENSP00000368880,9606.ENSP00000370698,9606.ENSP00000371067,9606.ENSP00000428056,9606.ENSP00000431885,9606.ENSP00000432511,…	MAPK1,FLT3,PDGFRA,ERBB2,EGFR,KIT,FOXO3,FN1,RET,IL6R,SRC,IL2RG,BCL2L1,FOXO1,IL6ST,JAK2,PIK3R1,TYK2,JAK3,MYC,PTPN11,JAK1
HSA-8854691	Interleukin-20 family signaling	12	25	2.09	1.76e-18	9606.ENSP00000264657,9606.ENSP00000270800,9606.ENSP00000293328,9606.ENSP00000315768,9606.ENSP00000341208,9606.ENSP00000351255,9606.ENSP00000354394,9606.ENSP00000371067,9606.ENSP00000431885,9606.ENSP00000432511,9606.ENSP00000489597,9606.ENSP00000499900	STAT3,IL22RA1,STAT5B,STAT2,STAT5A,STAT4,STAT1,JAK2,TYK2,JAK3,PTPN11,JAK1
HSA-1433557	Signaling by SCF-KIT	13	43	1.89	5.13e-18	9606.ENSP00000264033,9606.ENSP00000264657,9606.ENSP00000288135,9606.ENSP00000293328,9606.ENSP00000341208,9606.ENSP00000354394,9606.ENSP00000362680,9606.ENSP00000371067,9606.ENSP00000428056,9606.ENSP00000428924,9606.ENSP00000477713,9606.ENSP00000489597,9606.ENSP00000496577	CBL,STAT3,KIT,STAT5B,STAT5A,STAT1,SRC,JAK2,PIK3R1,LYN,LCK,PTPN11,SOCS1
HSA-451927	Interleukin-2 family signaling	13	44	1.88	6.11e-18	9606.ENSP00000264657,9606.ENSP00000293328,9606.ENSP00000338010,9606.ENSP00000341208,9606.ENSP00000351255,9606.ENSP00000354394,9606.ENSP00000363318,9606.ENSP00000364898,9606.ENSP00000371067,9606.ENSP00000428056,9606.ENSP00000432511,9606.ENSP00000477713,9606.ENSP00000499900	STAT3,STAT5B,IL21R,STAT5A,STAT4,STAT1,IL2RG,SYK,JAK2,PIK3R1,JAK3,LCK,JAK1
HSA-9674555	Signaling by CSF3 (G-CSF)	12	29	2.02	6.11e-18	9606.ENSP00000264657,9606.ENSP00000293328,9606.ENSP00000330341,9606.ENSP00000341208,9606.ENSP00000354394,9606.ENSP00000364898,9606.ENSP00000371067,9606.ENSP00000428924,9606.ENSP00000431885,9606.ENSP00000489597,9606.ENSP00000496577,9606.ENSP00000499900	STAT3,STAT5B,SOCS3,STAT5A,STAT1,SYK,JAK2,LYN,TYK2,PTPN11,SOCS1,JAK1
HSA-1257604	PIP3 activates AKT signaling	20	266	1.28	8.79e-18	9606.ENSP00000215832,9606.ENSP00000217086,9606.ENSP00000241453,9606.ENSP00000257290,9606.ENSP00000269305,9606.ENSP00000269571,9606.ENSP00000275493,9606.ENSP00000288135,9606.ENSP00000302967,9606.ENSP00000339527,9606.ENSP00000354558,9606.ENSP00000362649,9606.ENSP00000362680,9606.ENSP00000363377,9606.ENSP00000368880,9606.ENSP00000384849,9606.ENSP00000428056,9606.ENSP00000430432,9606.ENSP00000477713,…	MAPK1,SALL4,FLT3,PDGFRA,TP53,ERBB2,EGFR,KIT,HDAC3,FOXO3,MTOR,HDAC1,SRC,FOXO4,FOXO1,CDKN1A,PIK3R1,HDAC2,LCK,PTPN11
HSA-9701898	STAT3 nuclear events downstream of ALK signaling	10	10	2.41	1.11e-17	9606.ENSP00000263253,9606.ENSP00000264657,9606.ENSP00000302967,9606.ENSP00000358092,9606.ENSP00000362649,9606.ENSP00000363318,9606.ENSP00000370989,9606.ENSP00000378402,9606.ENSP00000430432,9606.ENSP00000437955	EP300,STAT3,HDAC3,PRDM1,HDAC1,IL2RG,CD274,SIN3A,HDAC2,HIF1A
HSA-1059683	Interleukin-6 signaling	10	11	2.37	2.00e-17	9606.ENSP00000264033,9606.ENSP00000264657,9606.ENSP00000330341,9606.ENSP00000354394,9606.ENSP00000357470,9606.ENSP00000370698,9606.ENSP00000371067,9606.ENSP00000431885,9606.ENSP00000489597,9606.ENSP00000499900	CBL,STAT3,SOCS3,STAT1,IL6R,IL6ST,JAK2,TYK2,PTPN11,JAK1
HSA-9705462	Inactivation of CSF3 (G-CSF) signaling	11	24	2.07	7.27e-17	9606.ENSP00000264657,9606.ENSP00000293328,9606.ENSP00000330341,9606.ENSP00000341208,9606.ENSP00000354394,9606.ENSP00000364898,9606.ENSP00000371067,9606.ENSP00000428924,9606.ENSP00000431885,9606.ENSP00000496577,9606.ENSP00000499900	STAT3,STAT5B,SOCS3,STAT5A,STAT1,SYK,JAK2,LYN,TYK2,SOCS1,JAK1
HSA-5684996	MAPK1/MAPK3 signaling	19	283	1.23	4.61e-16	9606.ENSP00000215832,9606.ENSP00000241453,9606.ENSP00000257290,9606.ENSP00000269571,9606.ENSP00000275493,9606.ENSP00000288135,9606.ENSP00000346839,9606.ENSP00000347942,9606.ENSP00000357470,9606.ENSP00000362680,9606.ENSP00000363318,9606.ENSP00000365230,9606.ENSP00000370698,9606.ENSP00000371067,9606.ENSP00000428056,9606.ENSP00000431885,9606.ENSP00000432511,9606.ENSP00000489597,9606.ENSP00000499900	MAPK1,FLT3,PDGFRA,ERBB2,EGFR,KIT,FN1,RET,IL6R,SRC,IL2RG,BCL2L1,IL6ST,JAK2,PIK3R1,TYK2,JAK3,PTPN11,JAK1
HSA-212436	Generic Transcription Pathway	31	1215	0.81	8.77e-16	9606.ENSP00000215832,9606.ENSP00000227507,9606.ENSP00000231509,9606.ENSP00000242261,9606.ENSP00000262367,9606.ENSP00000263253,9606.ENSP00000269305,9606.ENSP00000269571,9606.ENSP00000275493,9606.ENSP00000288135,9606.ENSP00000302967,9606.ENSP00000305422,9606.ENSP00000306245,9606.ENSP00000329357,9606.ENSP00000330341,9606.ENSP00000339527,9606.ENSP00000347942,9606.ENSP00000354394,9606.ENSP00000354558,…	MAPK1,CCND1,NR3C1,TWIST1,CREBBP,EP300,TP53,ERBB2,EGFR,KIT,HDAC3,CEBPB,FOS,SP1,SOCS3,FOXO3,RET,STAT1,MTOR,FASLG,PRDM1,HDAC1,SRC,FOXO4,FOXO1,SIN3A,RELA,CDKN1A,HDAC2,MYC,PTPN11
HSA-9020958	Interleukin-21 signaling	9	10	2.36	1.18e-15	9606.ENSP00000264657,9606.ENSP00000293328,9606.ENSP00000338010,9606.ENSP00000341208,9606.ENSP00000351255,9606.ENSP00000354394,9606.ENSP00000363318,9606.ENSP00000432511,9606.ENSP00000499900	STAT3,STAT5B,IL21R,STAT5A,STAT4,STAT1,IL2RG,JAK3,JAK1
HSA-9670439	Signaling by phosphorylated juxtamembrane, extracellular and kinase domain KIT mutants	10	20	2.11	1.22e-15	9606.ENSP00000264657,9606.ENSP00000288135,9606.ENSP00000293328,9606.ENSP00000341208,9606.ENSP00000354394,9606.ENSP00000362680,9606.ENSP00000371067,9606.ENSP00000428056,9606.ENSP00000428924,9606.ENSP00000477713	STAT3,KIT,STAT5B,STAT5A,STAT1,SRC,JAK2,PIK3R1,LYN,LCK
HSA-2219528	PI3K/AKT Signaling in Cancer	14	105	1.53	2.07e-15	9606.ENSP00000241453,9606.ENSP00000257290,9606.ENSP00000269571,9606.ENSP00000275493,9606.ENSP00000288135,9606.ENSP00000339527,9606.ENSP00000354558,9606.ENSP00000362680,9606.ENSP00000363377,9606.ENSP00000368880,9606.ENSP00000384849,9606.ENSP00000428056,9606.ENSP00000477713,9606.ENSP00000489597	FLT3,PDGFRA,ERBB2,EGFR,KIT,FOXO3,MTOR,SRC,FOXO4,FOXO1,CDKN1A,PIK3R1,LCK,PTPN11
HSA-982772	Growth hormone receptor signaling	10	23	2.05	3.30e-15	9606.ENSP00000215832,9606.ENSP00000264657,9606.ENSP00000293328,9606.ENSP00000330341,9606.ENSP00000341208,9606.ENSP00000354394,9606.ENSP00000371067,9606.ENSP00000409346,9606.ENSP00000428924,9606.ENSP00000496577	MAPK1,STAT3,STAT5B,SOCS3,STAT5A,STAT1,JAK2,CISH,LYN,SOCS1
HSA-512988	Interleukin-3, Interleukin-5 and GM-CSF signaling	11	48	1.77	2.81e-14	9606.ENSP00000264033,9606.ENSP00000293328,9606.ENSP00000341208,9606.ENSP00000363318,9606.ENSP00000364898,9606.ENSP00000371067,9606.ENSP00000428056,9606.ENSP00000428924,9606.ENSP00000432511,9606.ENSP00000489597,9606.ENSP00000499900	CBL,STAT5B,STAT5A,IL2RG,SYK,JAK2,PIK3R1,LYN,JAK3,PTPN11,JAK1
HSA-1266695	Interleukin-7 signaling	9	25	1.96	4.53e-13	9606.ENSP00000264657,9606.ENSP00000293328,9606.ENSP00000341208,9606.ENSP00000363318,9606.ENSP00000409346,9606.ENSP00000428056,9606.ENSP00000432511,9606.ENSP00000496577,9606.ENSP00000499900	STAT3,STAT5B,STAT5A,IL2RG,CISH,PIK3R1,JAK3,SOCS1,JAK1
HSA-9614085	FOXO-mediated transcription	11	65	1.64	4.95e-13	9606.ENSP00000231509,9606.ENSP00000262367,9606.ENSP00000263253,9606.ENSP00000339527,9606.ENSP00000356694,9606.ENSP00000362649,9606.ENSP00000363377,9606.ENSP00000368880,9606.ENSP00000378402,9606.ENSP00000384849,9606.ENSP00000430432	NR3C1,CREBBP,EP300,FOXO3,FASLG,HDAC1,FOXO4,FOXO1,SIN3A,CDKN1A,HDAC2
HSA-186763	Downstream signal transduction	9	29	1.9	1.31e-12	9606.ENSP00000257290,9606.ENSP00000264657,9606.ENSP00000293328,9606.ENSP00000300134,9606.ENSP00000341208,9606.ENSP00000354394,9606.ENSP00000362680,9606.ENSP00000428056,9606.ENSP00000489597	PDGFRA,STAT3,STAT5B,STAT6,STAT5A,STAT1,SRC,PIK3R1,PTPN11
HSA-5663205	Infectious disease	24	917	0.83	4.50e-12	9606.ENSP00000215832,9606.ENSP00000231509,9606.ENSP00000262367,9606.ENSP00000263253,9606.ENSP00000264033,9606.ENSP00000275493,9606.ENSP00000302967,9606.ENSP00000315768,9606.ENSP00000329357,9606.ENSP00000354394,9606.ENSP00000357470,9606.ENSP00000362649,9606.ENSP00000362680,9606.ENSP00000364898,9606.ENSP00000365230,9606.ENSP00000371067,9606.ENSP00000384273,9606.ENSP00000428924,9606.ENSP00000430432,…	MAPK1,NR3C1,CREBBP,EP300,CBL,EGFR,HDAC3,STAT2,SP1,STAT1,IL6R,HDAC1,SRC,SYK,BCL2L1,JAK2,RELA,LYN,HDAC2,TYK2,JAK3,LCK,PTPN11,JAK1
HSA-112411	MAPK1 (ERK2) activation	7	9	2.3	7.44e-12	9606.ENSP00000215832,9606.ENSP00000357470,9606.ENSP00000370698,9606.ENSP00000371067,9606.ENSP00000431885,9606.ENSP00000489597,9606.ENSP00000499900	MAPK1,IL6R,IL6ST,JAK2,TYK2,PTPN11,JAK1
HSA-8985947	Interleukin-9 signaling	7	9	2.3	7.44e-12	9606.ENSP00000264657,9606.ENSP00000293328,9606.ENSP00000341208,9606.ENSP00000354394,9606.ENSP00000363318,9606.ENSP00000432511,9606.ENSP00000499900	STAT3,STAT5B,STAT5A,STAT1,IL2RG,JAK3,JAK1
HSA-9607240	FLT3 Signaling	9	38	1.78	9.47e-12	9606.ENSP00000241453,9606.ENSP00000264033,9606.ENSP00000293328,9606.ENSP00000339527,9606.ENSP00000341208,9606.ENSP00000364898,9606.ENSP00000428056,9606.ENSP00000477713,9606.ENSP00000489597	FLT3,CBL,STAT5B,FOXO3,STAT5A,SYK,PIK3R1,LCK,PTPN11
HSA-5673001	RAF/MAP kinase cascade	15	277	1.14	2.25e-11	9606.ENSP00000215832,9606.ENSP00000241453,9606.ENSP00000257290,9606.ENSP00000269571,9606.ENSP00000275493,9606.ENSP00000288135,9606.ENSP00000346839,9606.ENSP00000347942,9606.ENSP00000362680,9606.ENSP00000363318,9606.ENSP00000365230,9606.ENSP00000371067,9606.ENSP00000428056,9606.ENSP00000432511,9606.ENSP00000499900	MAPK1,FLT3,PDGFRA,ERBB2,EGFR,KIT,FN1,RET,SRC,IL2RG,BCL2L1,JAK2,PIK3R1,JAK3,JAK1
HSA-8984722	Interleukin-35 Signalling	7	12	2.17	2.91e-11	9606.ENSP00000264657,9606.ENSP00000351255,9606.ENSP00000354394,9606.ENSP00000370698,9606.ENSP00000371067,9606.ENSP00000431885,9606.ENSP00000499900	STAT3,STAT4,STAT1,IL6ST,JAK2,TYK2,JAK1
HSA-9020558	Interleukin-2 signaling	7	12	2.17	2.91e-11	9606.ENSP00000293328,9606.ENSP00000341208,9606.ENSP00000363318,9606.ENSP00000364898,9606.ENSP00000432511,9606.ENSP00000477713,9606.ENSP00000499900	STAT5B,STAT5A,IL2RG,SYK,JAK3,LCK,JAK1
HSA-9679506	SARS-CoV Infections	17	411	1.02	3.04e-11	9606.ENSP00000231509,9606.ENSP00000262367,9606.ENSP00000263253,9606.ENSP00000315768,9606.ENSP00000329357,9606.ENSP00000354394,9606.ENSP00000357470,9606.ENSP00000362649,9606.ENSP00000364898,9606.ENSP00000365230,9606.ENSP00000371067,9606.ENSP00000384273,9606.ENSP00000430432,9606.ENSP00000431885,9606.ENSP00000432511,9606.ENSP00000489597,9606.ENSP00000499900	NR3C1,CREBBP,EP300,STAT2,SP1,STAT1,IL6R,HDAC1,SYK,BCL2L1,JAK2,RELA,HDAC2,TYK2,JAK3,PTPN11,JAK1
HSA-8939211	ESR-mediated signaling	13	190	1.24	5.36e-11	9606.ENSP00000215832,9606.ENSP00000227507,9606.ENSP00000262367,9606.ENSP00000263253,9606.ENSP00000275493,9606.ENSP00000306245,9606.ENSP00000329357,9606.ENSP00000339527,9606.ENSP00000362649,9606.ENSP00000362680,9606.ENSP00000381185,9606.ENSP00000428056,9606.ENSP00000478887	MAPK1,CCND1,CREBBP,EP300,EGFR,FOS,SP1,FOXO3,HDAC1,SRC,BCL2,PIK3R1,MYC
HSA-9682385	FLT3 signaling in disease	8	28	1.86	5.36e-11	9606.ENSP00000241453,9606.ENSP00000264033,9606.ENSP00000293328,9606.ENSP00000341208,9606.ENSP00000365230,9606.ENSP00000384849,9606.ENSP00000428056,9606.ENSP00000489597	FLT3,CBL,STAT5B,STAT5A,BCL2L1,CDKN1A,PIK3R1,PTPN11
HSA-877312	Regulation of IFNG signaling	7	14	2.11	5.93e-11	9606.ENSP00000311857,9606.ENSP00000330341,9606.ENSP00000354394,9606.ENSP00000371067,9606.ENSP00000489597,9606.ENSP00000496577,9606.ENSP00000499900	PTPN2,SOCS3,STAT1,JAK2,PTPN11,SOCS1,JAK1
HSA-9703648	Signaling by FLT3 ITD and TKD mutants	7	16	2.05	1.21e-10	9606.ENSP00000241453,9606.ENSP00000293328,9606.ENSP00000341208,9606.ENSP00000365230,9606.ENSP00000384849,9606.ENSP00000428056,9606.ENSP00000489597	FLT3,STAT5B,STAT5A,BCL2L1,CDKN1A,PIK3R1,PTPN11
HSA-447115	Interleukin-12 family signaling	9	56	1.61	1.68e-10	9606.ENSP00000264657,9606.ENSP00000321345,9606.ENSP00000351255,9606.ENSP00000354394,9606.ENSP00000370698,9606.ENSP00000371067,9606.ENSP00000431885,9606.ENSP00000470788,9606.ENSP00000499900	STAT3,IL23R,STAT4,STAT1,IL6ST,JAK2,TYK2,IL12RB1,JAK1
HSA-9006931	Signaling by Nuclear Receptors	14	265	1.13	1.68e-10	9606.ENSP00000215832,9606.ENSP00000227507,9606.ENSP00000262367,9606.ENSP00000263253,9606.ENSP00000275493,9606.ENSP00000302967,9606.ENSP00000306245,9606.ENSP00000329357,9606.ENSP00000339527,9606.ENSP00000362649,9606.ENSP00000362680,9606.ENSP00000381185,9606.ENSP00000428056,9606.ENSP00000478887	MAPK1,CCND1,CREBBP,EP300,EGFR,HDAC3,FOS,SP1,FOXO3,HDAC1,SRC,BCL2,PIK3R1,MYC
HSA-9020933	Interleukin-23 signaling	6	9	2.23	6.48e-10	9606.ENSP00000264657,9606.ENSP00000321345,9606.ENSP00000351255,9606.ENSP00000371067,9606.ENSP00000431885,9606.ENSP00000470788	STAT3,IL23R,STAT4,JAK2,TYK2,IL12RB1
HSA-9679191	Potential therapeutics for SARS	10	101	1.4	7.51e-10	9606.ENSP00000231509,9606.ENSP00000315768,9606.ENSP00000357470,9606.ENSP00000362649,9606.ENSP00000364898,9606.ENSP00000371067,9606.ENSP00000430432,9606.ENSP00000431885,9606.ENSP00000432511,9606.ENSP00000499900	NR3C1,STAT2,IL6R,HDAC1,SYK,JAK2,HDAC2,TYK2,JAK3,JAK1
HSA-110056	MAPK3 (ERK1) activation	6	10	2.19	9.74e-10	9606.ENSP00000357470,9606.ENSP00000370698,9606.ENSP00000371067,9606.ENSP00000431885,9606.ENSP00000489597,9606.ENSP00000499900	IL6R,IL6ST,JAK2,TYK2,PTPN11,JAK1
HSA-9702518	STAT5 activation downstream of FLT3 ITD mutants	6	10	2.19	9.74e-10	9606.ENSP00000241453,9606.ENSP00000293328,9606.ENSP00000341208,9606.ENSP00000365230,9606.ENSP00000384849,9606.ENSP00000489597	FLT3,STAT5B,STAT5A,BCL2L1,CDKN1A,PTPN11
HSA-6811558	PI5P, PP2A and IER3 Regulate PI3K/AKT Signaling	10	106	1.38	1.08e-09	9606.ENSP00000215832,9606.ENSP00000241453,9606.ENSP00000257290,9606.ENSP00000269571,9606.ENSP00000275493,9606.ENSP00000288135,9606.ENSP00000362680,9606.ENSP00000428056,9606.ENSP00000477713,9606.ENSP00000489597	MAPK1,FLT3,PDGFRA,ERBB2,EGFR,KIT,SRC,PIK3R1,LCK,PTPN11
HSA-1266738	Developmental Biology	23	1108	0.73	1.09e-09	9606.ENSP00000215832,9606.ENSP00000217086,9606.ENSP00000229307,9606.ENSP00000259915,9606.ENSP00000262367,9606.ENSP00000263253,9606.ENSP00000264657,9606.ENSP00000269571,9606.ENSP00000275493,9606.ENSP00000302967,9606.ENSP00000305422,9606.ENSP00000339527,9606.ENSP00000347942,9606.ENSP00000357470,9606.ENSP00000362680,9606.ENSP00000368880,9606.ENSP00000384273,9606.ENSP00000384849,9606.ENSP00000428056,…	MAPK1,SALL4,NANOG,POU5F1,CREBBP,EP300,STAT3,ERBB2,EGFR,HDAC3,CEBPB,FOXO3,RET,IL6R,SRC,FOXO1,RELA,CDKN1A,PIK3R1,LYN,HDAC2,MYC,PTPN11
HSA-912694	Regulation of IFNA/IFNB signaling	7	25	1.86	1.30e-09	9606.ENSP00000315768,9606.ENSP00000330341,9606.ENSP00000354394,9606.ENSP00000431885,9606.ENSP00000489597,9606.ENSP00000496577,9606.ENSP00000499900	STAT2,SOCS3,STAT1,TYK2,PTPN11,SOCS1,JAK1
HSA-2586552	Signaling by Leptin	6	11	2.14	1.37e-09	9606.ENSP00000264657,9606.ENSP00000293328,9606.ENSP00000330341,9606.ENSP00000341208,9606.ENSP00000371067,9606.ENSP00000489597	STAT3,STAT5B,SOCS3,STAT5A,JAK2,PTPN11
HSA-9020956	Interleukin-27 signaling	6	11	2.14	1.37e-09	9606.ENSP00000264657,9606.ENSP00000354394,9606.ENSP00000370698,9606.ENSP00000371067,9606.ENSP00000431885,9606.ENSP00000499900	STAT3,STAT1,IL6ST,JAK2,TYK2,JAK1
HSA-2219530	Constitutive Signaling by Aberrant PI3K in Cancer	9	78	1.47	1.94e-09	9606.ENSP00000241453,9606.ENSP00000257290,9606.ENSP00000269571,9606.ENSP00000275493,9606.ENSP00000288135,9606.ENSP00000362680,9606.ENSP00000428056,9606.ENSP00000477713,9606.ENSP00000489597	FLT3,PDGFRA,ERBB2,EGFR,KIT,SRC,PIK3R1,LCK,PTPN11
HSA-9615017	FOXO-mediated transcription of oxidative stress, metabolic and neuronal genes	7	30	1.78	3.60e-09	9606.ENSP00000231509,9606.ENSP00000339527,9606.ENSP00000362649,9606.ENSP00000363377,9606.ENSP00000368880,9606.ENSP00000378402,9606.ENSP00000430432	NR3C1,FOXO3,HDAC1,FOXO4,FOXO1,SIN3A,HDAC2
HSA-8848021	Signaling by PTK6	8	54	1.58	3.82e-09	9606.ENSP00000227507,9606.ENSP00000231509,9606.ENSP00000264033,9606.ENSP00000264657,9606.ENSP00000269571,9606.ENSP00000275493,9606.ENSP00000330341,9606.ENSP00000437955	CCND1,NR3C1,CBL,STAT3,ERBB2,EGFR,SOCS3,HIF1A
HSA-8983432	Interleukin-15 signaling	6	14	2.04	3.82e-09	9606.ENSP00000264657,9606.ENSP00000293328,9606.ENSP00000341208,9606.ENSP00000363318,9606.ENSP00000432511,9606.ENSP00000499900	STAT3,STAT5B,STAT5A,IL2RG,JAK3,JAK1
HSA-9680350	Signaling by CSF1 (M-CSF) in myeloid cells	7	31	1.76	4.13e-09	9606.ENSP00000264033,9606.ENSP00000264657,9606.ENSP00000354394,9606.ENSP00000362680,9606.ENSP00000428056,9606.ENSP00000428924,9606.ENSP00000489597	CBL,STAT3,STAT1,SRC,PIK3R1,LYN,PTPN11
HSA-9614657	FOXO-mediated transcription of cell death genes	6	15	2.01	5.12e-09	9606.ENSP00000262367,9606.ENSP00000263253,9606.ENSP00000339527,9606.ENSP00000356694,9606.ENSP00000363377,9606.ENSP00000368880	CREBBP,EP300,FOXO3,FASLG,FOXO4,FOXO1
HSA-1433559	Regulation of KIT signaling	6	16	1.98	6.91e-09	9606.ENSP00000264033,9606.ENSP00000288135,9606.ENSP00000362680,9606.ENSP00000428924,9606.ENSP00000477713,9606.ENSP00000496577	CBL,KIT,SRC,LYN,LCK,SOCS1
HSA-8864260	Transcriptional regulation by the AP-2 (TFAP2) family of transcription factors	7	35	1.71	8.33e-09	9606.ENSP00000262367,9606.ENSP00000263253,9606.ENSP00000269571,9606.ENSP00000275493,9606.ENSP00000288135,9606.ENSP00000384849,9606.ENSP00000478887	CREBBP,EP300,ERBB2,EGFR,KIT,CDKN1A,MYC
HSA-1839117	Signaling by cytosolic FGFR1 fusion mutants	6	18	1.93	1.20e-08	9606.ENSP00000264657,9606.ENSP00000293328,9606.ENSP00000341208,9606.ENSP00000354394,9606.ENSP00000355812,9606.ENSP00000428056	STAT3,STAT5B,STAT5A,STAT1,FGFR1OP,PIK3R1
HSA-157118	Signaling by NOTCH	11	204	1.14	2.26e-08	9606.ENSP00000227507,9606.ENSP00000262367,9606.ENSP00000263253,9606.ENSP00000269305,9606.ENSP00000275493,9606.ENSP00000302967,9606.ENSP00000354394,9606.ENSP00000362649,9606.ENSP00000430432,9606.ENSP00000437955,9606.ENSP00000478887	CCND1,CREBBP,EP300,TP53,EGFR,HDAC3,STAT1,HDAC1,HDAC2,HIF1A,MYC
HSA-909733	Interferon alpha/beta signaling	8	71	1.46	2.44e-08	9606.ENSP00000315768,9606.ENSP00000330341,9606.ENSP00000354394,9606.ENSP00000380073,9606.ENSP00000431885,9606.ENSP00000489597,9606.ENSP00000496577,9606.ENSP00000499900	STAT2,SOCS3,STAT1,IRF9,TYK2,PTPN11,SOCS1,JAK1
HSA-9009391	Extra-nuclear estrogen signaling	8	75	1.44	3.60e-08	9606.ENSP00000215832,9606.ENSP00000227507,9606.ENSP00000275493,9606.ENSP00000306245,9606.ENSP00000339527,9606.ENSP00000362680,9606.ENSP00000381185,9606.ENSP00000428056	MAPK1,CCND1,EGFR,FOS,FOXO3,SRC,BCL2,PIK3R1
HSA-9634638	Estrogen-dependent nuclear events downstream of ESR-membrane signaling	6	24	1.81	4.93e-08	9606.ENSP00000215832,9606.ENSP00000227507,9606.ENSP00000275493,9606.ENSP00000306245,9606.ENSP00000339527,9606.ENSP00000381185	MAPK1,CCND1,EGFR,FOS,FOXO3,BCL2
HSA-2122947	NOTCH1 Intracellular Domain Regulates Transcription	7	48	1.57	5.53e-08	9606.ENSP00000262367,9606.ENSP00000263253,9606.ENSP00000302967,9606.ENSP00000362649,9606.ENSP00000430432,9606.ENSP00000437955,9606.ENSP00000478887	CREBBP,EP300,HDAC3,HDAC1,HDAC2,HIF1A,MYC
HSA-9617629	Regulation of FOXO transcriptional activity by acetylation	5	10	2.11	6.95e-08	9606.ENSP00000262367,9606.ENSP00000263253,9606.ENSP00000339527,9606.ENSP00000363377,9606.ENSP00000368880	CREBBP,EP300,FOXO3,FOXO4,FOXO1
HSA-877300	Interferon gamma signaling	8	90	1.36	1.30e-07	9606.ENSP00000311857,9606.ENSP00000330341,9606.ENSP00000354394,9606.ENSP00000371067,9606.ENSP00000380073,9606.ENSP00000489597,9606.ENSP00000496577,9606.ENSP00000499900	PTPN2,SOCS3,STAT1,JAK2,IRF9,PTPN11,SOCS1,JAK1
HSA-166520	Signaling by NTRKs	9	134	1.24	1.32e-07	9606.ENSP00000215832,9606.ENSP00000263253,9606.ENSP00000264657,9606.ENSP00000306245,9606.ENSP00000358525,9606.ENSP00000362680,9606.ENSP00000428056,9606.ENSP00000431418,9606.ENSP00000489597	MAPK1,EP300,STAT3,FOS,NGF,SRC,PIK3R1,NTRK1,PTPN11
HSA-8878159	Transcriptional regulation by RUNX3	8	94	1.34	1.74e-07	9606.ENSP00000227507,9606.ENSP00000262367,9606.ENSP00000263253,9606.ENSP00000269305,9606.ENSP00000339527,9606.ENSP00000362680,9606.ENSP00000384849,9606.ENSP00000478887	CCND1,CREBBP,EP300,TP53,FOXO3,SRC,CDKN1A,MYC
HSA-8943724	Regulation of PTEN gene transcription	7	60	1.47	2.11e-07	9606.ENSP00000215832,9606.ENSP00000217086,9606.ENSP00000269305,9606.ENSP00000302967,9606.ENSP00000354558,9606.ENSP00000362649,9606.ENSP00000430432	MAPK1,SALL4,TP53,HDAC3,MTOR,HDAC1,HDAC2
HSA-913531	Interferon Signaling	10	199	1.11	2.34e-07	9606.ENSP00000311857,9606.ENSP00000315768,9606.ENSP00000330341,9606.ENSP00000354394,9606.ENSP00000371067,9606.ENSP00000380073,9606.ENSP00000431885,9606.ENSP00000489597,9606.ENSP00000496577,9606.ENSP00000499900	PTPN2,STAT2,SOCS3,STAT1,JAK2,IRF9,TYK2,PTPN11,SOCS1,JAK1
HSA-388841	Costimulation by the CD28 family	7	66	1.43	3.79e-07	9606.ENSP00000354558,9606.ENSP00000362680,9606.ENSP00000370989,9606.ENSP00000428056,9606.ENSP00000428924,9606.ENSP00000477713,9606.ENSP00000489597	MTOR,SRC,CD274,PIK3R1,LYN,LCK,PTPN11
HSA-187037	Signaling by NTRK1 (TRKA)	8	115	1.25	7.08e-07	9606.ENSP00000215832,9606.ENSP00000263253,9606.ENSP00000264657,9606.ENSP00000306245,9606.ENSP00000358525,9606.ENSP00000362680,9606.ENSP00000428056,9606.ENSP00000431418	MAPK1,EP300,STAT3,FOS,NGF,SRC,PIK3R1,NTRK1
HSA-3108232	SUMO E3 ligases SUMOylate target proteins	9	166	1.14	7.08e-07	9606.ENSP00000231509,9606.ENSP00000262367,9606.ENSP00000263253,9606.ENSP00000269305,9606.ENSP00000362649,9606.ENSP00000376765,9606.ENSP00000378402,9606.ENSP00000384273,9606.ENSP00000430432	NR3C1,CREBBP,EP300,TP53,HDAC1,PIAS3,SIN3A,RELA,HDAC2
HSA-2262752	Cellular responses to stress	16	747	0.74	8.20e-07	9606.ENSP00000215832,9606.ENSP00000231509,9606.ENSP00000262367,9606.ENSP00000263253,9606.ENSP00000264657,9606.ENSP00000269305,9606.ENSP00000302967,9606.ENSP00000305422,9606.ENSP00000306245,9606.ENSP00000329357,9606.ENSP00000354558,9606.ENSP00000378402,9606.ENSP00000384273,9606.ENSP00000384849,9606.ENSP00000437955,9606.ENSP00000478887	MAPK1,NR3C1,CREBBP,EP300,STAT3,TP53,HDAC3,CEBPB,FOS,SP1,MTOR,SIN3A,RELA,CDKN1A,HIF1A,MYC
HSA-9725371	Nuclear events stimulated by ALK signaling in cancer	5	19	1.83	8.20e-07	9606.ENSP00000215832,9606.ENSP00000264657,9606.ENSP00000305422,9606.ENSP00000341208,9606.ENSP00000346839	MAPK1,STAT3,CEBPB,STAT5A,FN1
HSA-8878166	Transcriptional regulation by RUNX2	8	119	1.24	8.63e-07	9606.ENSP00000215832,9606.ENSP00000227507,9606.ENSP00000231509,9606.ENSP00000242261,9606.ENSP00000302967,9606.ENSP00000354394,9606.ENSP00000362680,9606.ENSP00000384849	MAPK1,CCND1,NR3C1,TWIST1,HDAC3,STAT1,SRC,CDKN1A
HSA-9018519	Estrogen-dependent gene expression	8	119	1.24	8.63e-07	9606.ENSP00000227507,9606.ENSP00000262367,9606.ENSP00000263253,9606.ENSP00000306245,9606.ENSP00000329357,9606.ENSP00000362649,9606.ENSP00000381185,9606.ENSP00000478887	CCND1,CREBBP,EP300,FOS,SP1,HDAC1,BCL2,MYC
HSA-193670	p75NTR negatively regulates cell cycle via SC1	4	6	2.23	1.06e-06	9606.ENSP00000302967,9606.ENSP00000358525,9606.ENSP00000362649,9606.ENSP00000430432	HDAC3,NGF,HDAC1,HDAC2
HSA-6806834	Signaling by MET	7	79	1.36	1.06e-06	9606.ENSP00000264033,9606.ENSP00000264657,9606.ENSP00000311857,9606.ENSP00000346839,9606.ENSP00000362680,9606.ENSP00000428056,9606.ENSP00000489597	CBL,STAT3,PTPN2,FN1,SRC,PIK3R1,PTPN11
HSA-9027283	Erythropoietin activates STAT5	4	7	2.16	1.65e-06	9606.ENSP00000293328,9606.ENSP00000341208,9606.ENSP00000371067,9606.ENSP00000428924	STAT5B,STAT5A,JAK2,LYN
HSA-9645135	STAT5 Activation	4	7	2.16	1.65e-06	9606.ENSP00000241453,9606.ENSP00000293328,9606.ENSP00000341208,9606.ENSP00000489597	FLT3,STAT5B,STAT5A,PTPN11
HSA-2173793	Transcriptional activity of SMAD2/SMAD3:SMAD4 heterotrimer	6	50	1.49	1.87e-06	9606.ENSP00000215832,9606.ENSP00000263253,9606.ENSP00000329357,9606.ENSP00000354394,9606.ENSP00000362649,9606.ENSP00000478887	MAPK1,EP300,SP1,STAT1,HDAC1,MYC
HSA-9006335	Signaling by Erythropoietin	5	25	1.71	2.41e-06	9606.ENSP00000293328,9606.ENSP00000341208,9606.ENSP00000371067,9606.ENSP00000428056,9606.ENSP00000428924	STAT5B,STAT5A,JAK2,PIK3R1,LYN
HSA-170834	Signaling by TGF-beta Receptor Complex	7	92	1.29	2.65e-06	9606.ENSP00000215832,9606.ENSP00000263253,9606.ENSP00000264033,9606.ENSP00000329357,9606.ENSP00000354394,9606.ENSP00000362649,9606.ENSP00000478887	MAPK1,EP300,CBL,SP1,STAT1,HDAC1,MYC
HSA-5674400	Constitutive Signaling by AKT1 E17K in Cancer	5	26	1.69	2.76e-06	9606.ENSP00000339527,9606.ENSP00000354558,9606.ENSP00000363377,9606.ENSP00000368880,9606.ENSP00000384849	FOXO3,MTOR,FOXO4,FOXO1,CDKN1A
HSA-9725370	Signaling by ALK fusions and activated point mutants	6	54	1.45	2.76e-06	9606.ENSP00000215832,9606.ENSP00000264657,9606.ENSP00000305422,9606.ENSP00000341208,9606.ENSP00000346839,9606.ENSP00000428056	MAPK1,STAT3,CEBPB,STAT5A,FN1,PIK3R1
HSA-912526	Interleukin receptor SHC signaling	5	27	1.68	3.22e-06	9606.ENSP00000363318,9606.ENSP00000371067,9606.ENSP00000428056,9606.ENSP00000432511,9606.ENSP00000499900	IL2RG,JAK2,PIK3R1,JAK3,JAK1
HSA-2644606	Constitutive Signaling by NOTCH1 PEST Domain Mutants	6	58	1.42	3.93e-06	9606.ENSP00000262367,9606.ENSP00000263253,9606.ENSP00000302967,9606.ENSP00000362649,9606.ENSP00000430432,9606.ENSP00000478887	CREBBP,EP300,HDAC3,HDAC1,HDAC2,MYC
HSA-2894862	Constitutive Signaling by NOTCH1 HD+PEST Domain Mutants	6	58	1.42	3.93e-06	9606.ENSP00000262367,9606.ENSP00000263253,9606.ENSP00000302967,9606.ENSP00000362649,9606.ENSP00000430432,9606.ENSP00000478887	CREBBP,EP300,HDAC3,HDAC1,HDAC2,MYC
HSA-9616222	Transcriptional regulation of granulopoiesis	6	59	1.42	4.12e-06	9606.ENSP00000263253,9606.ENSP00000264657,9606.ENSP00000305422,9606.ENSP00000357470,9606.ENSP00000384849,9606.ENSP00000478887	EP300,STAT3,CEBPB,IL6R,CDKN1A,MYC
HSA-2559583	Cellular Senescence	8	163	1.1	6.91e-06	9606.ENSP00000215832,9606.ENSP00000264657,9606.ENSP00000269305,9606.ENSP00000305422,9606.ENSP00000306245,9606.ENSP00000329357,9606.ENSP00000384273,9606.ENSP00000384849	MAPK1,STAT3,TP53,CEBPB,FOS,SP1,RELA,CDKN1A
HSA-389356	CD28 co-stimulation	5	33	1.59	7.26e-06	9606.ENSP00000354558,9606.ENSP00000362680,9606.ENSP00000428056,9606.ENSP00000428924,9606.ENSP00000477713	MTOR,SRC,PIK3R1,LYN,LCK
HSA-210990	PECAM1 interactions	4	12	1.93	7.54e-06	9606.ENSP00000362680,9606.ENSP00000428924,9606.ENSP00000477713,9606.ENSP00000489597	SRC,LYN,LCK,PTPN11
HSA-9673767	Signaling by PDGFRA transmembrane, juxtamembrane and kinase domain mutants	4	12	1.93	7.54e-06	9606.ENSP00000257290,9606.ENSP00000264657,9606.ENSP00000354394,9606.ENSP00000428056	PDGFRA,STAT3,STAT1,PIK3R1
HSA-9673770	Signaling by PDGFRA extracellular domain mutants	4	12	1.93	7.54e-06	9606.ENSP00000257290,9606.ENSP00000264657,9606.ENSP00000354394,9606.ENSP00000428056	PDGFRA,STAT3,STAT1,PIK3R1
HSA-9634815	Transcriptional Regulation by NPAS4	5	34	1.58	8.01e-06	9606.ENSP00000215832,9606.ENSP00000231509,9606.ENSP00000262367,9606.ENSP00000306245,9606.ENSP00000347942	MAPK1,NR3C1,CREBBP,FOS,RET
HSA-114604	GPVI-mediated activation cascade	5	35	1.56	9.05e-06	9606.ENSP00000364898,9606.ENSP00000428056,9606.ENSP00000428924,9606.ENSP00000477713,9606.ENSP00000489597	SYK,PIK3R1,LYN,LCK,PTPN11
HSA-2892247	POU5F1 (OCT4), SOX2, NANOG activate genes related to proliferation	4	13	1.9	9.41e-06	9606.ENSP00000217086,9606.ENSP00000229307,9606.ENSP00000259915,9606.ENSP00000264657	SALL4,NANOG,POU5F1,STAT3
HSA-2173796	SMAD2/SMAD3:SMAD4 heterotrimer regulates transcription	5	36	1.55	1.01e-05	9606.ENSP00000215832,9606.ENSP00000263253,9606.ENSP00000329357,9606.ENSP00000362649,9606.ENSP00000478887	MAPK1,EP300,SP1,HDAC1,MYC
HSA-1170546	Prolactin receptor signaling	4	14	1.86	1.19e-05	9606.ENSP00000293328,9606.ENSP00000341208,9606.ENSP00000371067,9606.ENSP00000489597	STAT5B,STAT5A,JAK2,PTPN11
HSA-109582	Hemostasis	13	607	0.74	1.36e-05	9606.ENSP00000215832,9606.ENSP00000269305,9606.ENSP00000346839,9606.ENSP00000362649,9606.ENSP00000362680,9606.ENSP00000364898,9606.ENSP00000371067,9606.ENSP00000378402,9606.ENSP00000428056,9606.ENSP00000428924,9606.ENSP00000430432,9606.ENSP00000477713,9606.ENSP00000489597	MAPK1,TP53,FN1,HDAC1,SRC,SYK,JAK2,SIN3A,PIK3R1,LYN,HDAC2,LCK,PTPN11
HSA-5654741	Signaling by FGFR3	5	40	1.5	1.58e-05	9606.ENSP00000215832,9606.ENSP00000264033,9606.ENSP00000362680,9606.ENSP00000428056,9606.ENSP00000489597	MAPK1,CBL,SRC,PIK3R1,PTPN11
HSA-5654743	Signaling by FGFR4	5	41	1.49	1.75e-05	9606.ENSP00000215832,9606.ENSP00000264033,9606.ENSP00000362680,9606.ENSP00000428056,9606.ENSP00000489597	MAPK1,CBL,SRC,PIK3R1,PTPN11
HSA-1295596	Spry regulation of FGF signaling	4	16	1.81	1.79e-05	9606.ENSP00000215832,9606.ENSP00000264033,9606.ENSP00000362680,9606.ENSP00000489597	MAPK1,CBL,SRC,PTPN11
HSA-198745	Signalling to STAT3	3	3	2.41	2.04e-05	9606.ENSP00000264657,9606.ENSP00000358525,9606.ENSP00000431418	STAT3,NGF,NTRK1
HSA-2559582	Senescence-Associated Secretory Phenotype (SASP)	6	81	1.28	2.04e-05	9606.ENSP00000215832,9606.ENSP00000264657,9606.ENSP00000305422,9606.ENSP00000306245,9606.ENSP00000384273,9606.ENSP00000384849	MAPK1,STAT3,CEBPB,FOS,RELA,CDKN1A
HSA-180292	GAB1 signalosome	4	17	1.78	2.16e-05	9606.ENSP00000275493,9606.ENSP00000362680,9606.ENSP00000428056,9606.ENSP00000489597	EGFR,SRC,PIK3R1,PTPN11
HSA-6788467	IL-6-type cytokine receptor ligand interactions	4	17	1.78	2.16e-05	9606.ENSP00000370698,9606.ENSP00000371067,9606.ENSP00000431885,9606.ENSP00000499900	IL6ST,JAK2,TYK2,JAK1
HSA-9617828	FOXO-mediated transcription of cell cycle genes	4	17	1.78	2.16e-05	9606.ENSP00000339527,9606.ENSP00000363377,9606.ENSP00000368880,9606.ENSP00000384849	FOXO3,FOXO4,FOXO1,CDKN1A
HSA-9020591	Interleukin-12 signaling	5	46	1.44	2.77e-05	9606.ENSP00000351255,9606.ENSP00000371067,9606.ENSP00000431885,9606.ENSP00000470788,9606.ENSP00000499900	STAT4,JAK2,TYK2,IL12RB1,JAK1
HSA-69231	Cyclin D associated events in G1	5	47	1.43	3.03e-05	9606.ENSP00000227507,9606.ENSP00000362680,9606.ENSP00000371067,9606.ENSP00000384849,9606.ENSP00000428924	CCND1,SRC,JAK2,CDKN1A,LYN
HSA-9703465	Signaling by FLT3 fusion proteins	4	19	1.73	3.03e-05	9606.ENSP00000293328,9606.ENSP00000341208,9606.ENSP00000384849,9606.ENSP00000428056	STAT5B,STAT5A,CDKN1A,PIK3R1
HSA-8878171	Transcriptional regulation by RUNX1	8	206	1	3.07e-05	9606.ENSP00000227507,9606.ENSP00000262367,9606.ENSP00000263253,9606.ENSP00000330341,9606.ENSP00000362649,9606.ENSP00000362680,9606.ENSP00000378402,9606.ENSP00000489597	CCND1,CREBBP,EP300,SOCS3,HDAC1,SRC,SIN3A,PTPN11
HSA-177929	Signaling by EGFR	5	50	1.41	3.88e-05	9606.ENSP00000264033,9606.ENSP00000275493,9606.ENSP00000362680,9606.ENSP00000428056,9606.ENSP00000489597	CBL,EGFR,SRC,PIK3R1,PTPN11
HSA-5654736	Signaling by FGFR1	5	50	1.41	3.88e-05	9606.ENSP00000215832,9606.ENSP00000264033,9606.ENSP00000362680,9606.ENSP00000428056,9606.ENSP00000489597	MAPK1,CBL,SRC,PIK3R1,PTPN11
HSA-453279	Mitotic G1 phase and G1/S transition	7	148	1.08	3.93e-05	9606.ENSP00000227507,9606.ENSP00000362649,9606.ENSP00000362680,9606.ENSP00000371067,9606.ENSP00000384849,9606.ENSP00000428924,9606.ENSP00000478887	CCND1,HDAC1,SRC,JAK2,CDKN1A,LYN,MYC
HSA-168249	Innate Immune System	16	1041	0.59	4.02e-05	9606.ENSP00000215832,9606.ENSP00000262367,9606.ENSP00000263253,9606.ENSP00000269305,9606.ENSP00000300134,9606.ENSP00000306245,9606.ENSP00000362680,9606.ENSP00000364898,9606.ENSP00000365230,9606.ENSP00000381185,9606.ENSP00000384273,9606.ENSP00000428056,9606.ENSP00000428924,9606.ENSP00000477713,9606.ENSP00000489597,9606.ENSP00000496577	MAPK1,CREBBP,EP300,TP53,STAT6,FOS,SRC,SYK,BCL2L1,BCL2,RELA,PIK3R1,LYN,LCK,PTPN11,SOCS1
HSA-389513	CTLA4 inhibitory signaling	4	21	1.69	4.06e-05	9606.ENSP00000362680,9606.ENSP00000428924,9606.ENSP00000477713,9606.ENSP00000489597	SRC,LYN,LCK,PTPN11
HSA-5621575	CD209 (DC-SIGN) signaling	4	21	1.69	4.06e-05	9606.ENSP00000262367,9606.ENSP00000263253,9606.ENSP00000384273,9606.ENSP00000428924	CREBBP,EP300,RELA,LYN
HSA-109606	Intrinsic Pathway for Apoptosis	5	52	1.39	4.45e-05	9606.ENSP00000215832,9606.ENSP00000264657,9606.ENSP00000269305,9606.ENSP00000365230,9606.ENSP00000381185	MAPK1,STAT3,TP53,BCL2L1,BCL2
HSA-912631	Regulation of signaling by CBL	4	22	1.67	4.69e-05	9606.ENSP00000264033,9606.ENSP00000364898,9606.ENSP00000428056,9606.ENSP00000428924	CBL,SYK,PIK3R1,LYN
HSA-9768919	NPAS4 regulates expression of target genes	4	22	1.67	4.69e-05	9606.ENSP00000215832,9606.ENSP00000262367,9606.ENSP00000306245,9606.ENSP00000347942	MAPK1,CREBBP,FOS,RET
HSA-9706374	FLT3 signaling through SRC family kinases	3	6	2.11	7.23e-05	9606.ENSP00000241453,9606.ENSP00000364898,9606.ENSP00000477713	FLT3,SYK,LCK
HSA-3247509	Chromatin modifying enzymes	8	238	0.93	7.87e-05	9606.ENSP00000227507,9606.ENSP00000262367,9606.ENSP00000263253,9606.ENSP00000302967,9606.ENSP00000362649,9606.ENSP00000371067,9606.ENSP00000384273,9606.ENSP00000430432	CCND1,CREBBP,EP300,HDAC3,HDAC1,JAK2,RELA,HDAC2
HSA-109581	Apoptosis	7	175	1.01	0.00011	9606.ENSP00000215832,9606.ENSP00000264657,9606.ENSP00000269305,9606.ENSP00000350224,9606.ENSP00000356694,9606.ENSP00000365230,9606.ENSP00000381185	MAPK1,STAT3,TP53,BMX,FASLG,BCL2L1,BCL2
HSA-350054	Notch-HLH transcription pathway	4	28	1.56	0.00011	9606.ENSP00000262367,9606.ENSP00000302967,9606.ENSP00000362649,9606.ENSP00000430432	CREBBP,HDAC3,HDAC1,HDAC2
HSA-69278	Cell Cycle, Mitotic	11	526	0.73	0.00011	9606.ENSP00000215832,9606.ENSP00000227507,9606.ENSP00000263253,9606.ENSP00000269305,9606.ENSP00000355812,9606.ENSP00000362649,9606.ENSP00000362680,9606.ENSP00000371067,9606.ENSP00000384849,9606.ENSP00000428924,9606.ENSP00000478887	MAPK1,CCND1,EP300,TP53,FGFR1OP,HDAC1,SRC,JAK2,CDKN1A,LYN,MYC
HSA-111453	BH3-only proteins associate with and inactivate anti-apoptotic BCL-2 members	3	8	1.98	0.00013	9606.ENSP00000264657,9606.ENSP00000365230,9606.ENSP00000381185	STAT3,BCL2L1,BCL2
HSA-6804758	Regulation of TP53 Activity through Acetylation	4	30	1.53	0.00013	9606.ENSP00000263253,9606.ENSP00000269305,9606.ENSP00000362649,9606.ENSP00000430432	EP300,TP53,HDAC1,HDAC2
HSA-400253	Circadian Clock	5	68	1.27	0.00014	9606.ENSP00000231509,9606.ENSP00000262367,9606.ENSP00000263253,9606.ENSP00000302967,9606.ENSP00000437955	NR3C1,CREBBP,EP300,HDAC3,HIF1A
HSA-76002	Platelet activation, signaling and aggregation	8	260	0.9	0.00014	9606.ENSP00000215832,9606.ENSP00000346839,9606.ENSP00000362680,9606.ENSP00000364898,9606.ENSP00000428056,9606.ENSP00000428924,9606.ENSP00000477713,9606.ENSP00000489597	MAPK1,FN1,SRC,SYK,PIK3R1,LYN,LCK,PTPN11
HSA-9022692	Regulation of MECP2 expression and activity	4	31	1.52	0.00015	9606.ENSP00000302967,9606.ENSP00000362649,9606.ENSP00000378402,9606.ENSP00000430432	HDAC3,HDAC1,SIN3A,HDAC2
HSA-9705671	SARS-CoV-2 activates/modulates innate and adaptive immune responses	6	123	1.1	0.00016	9606.ENSP00000262367,9606.ENSP00000315768,9606.ENSP00000354394,9606.ENSP00000431885,9606.ENSP00000489597,9606.ENSP00000499900	CREBBP,STAT2,STAT1,TYK2,PTPN11,JAK1
HSA-198203	PI3K/AKT activation	3	9	1.93	0.00017	9606.ENSP00000358525,9606.ENSP00000428056,9606.ENSP00000431418	NGF,PIK3R1,NTRK1
HSA-5654738	Signaling by FGFR2	5	73	1.24	0.00018	9606.ENSP00000215832,9606.ENSP00000264033,9606.ENSP00000362680,9606.ENSP00000428056,9606.ENSP00000489597	MAPK1,CBL,SRC,PIK3R1,PTPN11
HSA-187687	Signalling to ERKs	4	34	1.48	0.00019	9606.ENSP00000215832,9606.ENSP00000358525,9606.ENSP00000362680,9606.ENSP00000431418	MAPK1,NGF,SRC,NTRK1
HSA-2871796	FCERI mediated MAPK activation	4	34	1.48	0.00019	9606.ENSP00000215832,9606.ENSP00000306245,9606.ENSP00000364898,9606.ENSP00000428924	MAPK1,FOS,SYK,LYN
HSA-3700989	Transcriptional Regulation by TP53	9	361	0.8	0.00019	9606.ENSP00000262367,9606.ENSP00000263253,9606.ENSP00000269305,9606.ENSP00000306245,9606.ENSP00000354558,9606.ENSP00000358092,9606.ENSP00000362649,9606.ENSP00000384849,9606.ENSP00000430432	CREBBP,EP300,TP53,FOS,MTOR,PRDM1,HDAC1,CDKN1A,HDAC2
HSA-9711123	Cellular response to chemical stress	7	195	0.96	0.00019	9606.ENSP00000262367,9606.ENSP00000263253,9606.ENSP00000264657,9606.ENSP00000302967,9606.ENSP00000378402,9606.ENSP00000384849,9606.ENSP00000478887	CREBBP,EP300,STAT3,HDAC3,SIN3A,CDKN1A,MYC
HSA-1234158	Regulation of gene expression by Hypoxia-inducible Factor	3	10	1.89	0.00021	9606.ENSP00000262367,9606.ENSP00000263253,9606.ENSP00000437955	CREBBP,EP300,HIF1A
HSA-198693	AKT phosphorylates targets in the nucleus	3	10	1.89	0.00021	9606.ENSP00000339527,9606.ENSP00000363377,9606.ENSP00000368880	FOXO3,FOXO4,FOXO1
HSA-2454202	Fc epsilon receptor (FCERI) signaling	6	131	1.07	0.00021	9606.ENSP00000215832,9606.ENSP00000306245,9606.ENSP00000364898,9606.ENSP00000384273,9606.ENSP00000428056,9606.ENSP00000428924	MAPK1,FOS,SYK,RELA,PIK3R1,LYN
HSA-5621481	C-type lectin receptors (CLRs)	6	138	1.05	0.00027	9606.ENSP00000262367,9606.ENSP00000263253,9606.ENSP00000362680,9606.ENSP00000364898,9606.ENSP00000384273,9606.ENSP00000428924	CREBBP,EP300,SRC,SYK,RELA,LYN
HSA-166016	Toll Like Receptor 4 (TLR4) Cascade	6	139	1.04	0.00028	9606.ENSP00000215832,9606.ENSP00000269305,9606.ENSP00000306245,9606.ENSP00000384273,9606.ENSP00000489597,9606.ENSP00000496577	MAPK1,TP53,FOS,RELA,PTPN11,SOCS1
HSA-202733	Cell surface interactions at the vascular wall	6	139	1.04	0.00028	9606.ENSP00000346839,9606.ENSP00000362680,9606.ENSP00000428056,9606.ENSP00000428924,9606.ENSP00000477713,9606.ENSP00000489597	FN1,SRC,PIK3R1,LYN,LCK,PTPN11
HSA-8853884	Transcriptional Regulation by VENTX	4	39	1.42	0.0003	9606.ENSP00000227507,9606.ENSP00000269305,9606.ENSP00000305422,9606.ENSP00000384273	CCND1,TP53,CEBPB,RELA
HSA-170968	Frs2-mediated activation	3	12	1.81	0.00032	9606.ENSP00000215832,9606.ENSP00000358525,9606.ENSP00000431418	MAPK1,NGF,NTRK1
HSA-381340	Transcriptional regulation of white adipocyte differentiation	5	84	1.18	0.00032	9606.ENSP00000262367,9606.ENSP00000263253,9606.ENSP00000302967,9606.ENSP00000305422,9606.ENSP00000384273	CREBBP,EP300,HDAC3,CEBPB,RELA
HSA-8866910	TFAP2 (AP-2) family regulates transcription of growth factors and their receptors	3	12	1.81	0.00032	9606.ENSP00000269571,9606.ENSP00000275493,9606.ENSP00000288135	ERBB2,EGFR,KIT
HSA-9005891	Loss of function of MECP2 in Rett syndrome	3	12	1.81	0.00032	9606.ENSP00000302967,9606.ENSP00000362649,9606.ENSP00000378402	HDAC3,HDAC1,SIN3A
HSA-9027276	Erythropoietin activates Phosphoinositide-3-kinase (PI3K)	3	12	1.81	0.00032	9606.ENSP00000371067,9606.ENSP00000428056,9606.ENSP00000428924	JAK2,PIK3R1,LYN
HSA-9614399	Regulation of localization of FOXO transcription factors	3	12	1.81	0.00032	9606.ENSP00000339527,9606.ENSP00000363377,9606.ENSP00000368880	FOXO3,FOXO4,FOXO1
HSA-8853659	RET signaling	4	41	1.4	0.00034	9606.ENSP00000347942,9606.ENSP00000362680,9606.ENSP00000428056,9606.ENSP00000489597	RET,SRC,PIK3R1,PTPN11
HSA-9656223	Signaling by RAF1 mutants	4	41	1.4	0.00034	9606.ENSP00000215832,9606.ENSP00000346839,9606.ENSP00000362680,9606.ENSP00000371067	MAPK1,FN1,SRC,JAK2
HSA-2029480	Fcgamma receptor (FCGR) dependent phagocytosis	5	89	1.16	0.00039	9606.ENSP00000215832,9606.ENSP00000362680,9606.ENSP00000364898,9606.ENSP00000428056,9606.ENSP00000428924	MAPK1,SRC,SYK,PIK3R1,LYN
HSA-3899300	SUMOylation of transcription cofactors	4	43	1.38	0.0004	9606.ENSP00000262367,9606.ENSP00000263253,9606.ENSP00000376765,9606.ENSP00000378402	CREBBP,EP300,PIAS3,SIN3A
HSA-73887	Death Receptor Signaling	6	152	1	0.00042	9606.ENSP00000302967,9606.ENSP00000356694,9606.ENSP00000358525,9606.ENSP00000362649,9606.ENSP00000384273,9606.ENSP00000430432	HDAC3,FASLG,NGF,HDAC1,RELA,HDAC2
HSA-6783783	Interleukin-10 signaling	4	45	1.36	0.00046	9606.ENSP00000264657,9606.ENSP00000356438,9606.ENSP00000431885,9606.ENSP00000499900	STAT3,PTGS2,TYK2,JAK1
HSA-6802946	Signaling by moderate kinase activity BRAF mutants	4	45	1.36	0.00046	9606.ENSP00000215832,9606.ENSP00000346839,9606.ENSP00000362680,9606.ENSP00000371067	MAPK1,FN1,SRC,JAK2
HSA-6802955	Paradoxical activation of RAF signaling by kinase inactive BRAF	4	45	1.36	0.00046	9606.ENSP00000215832,9606.ENSP00000346839,9606.ENSP00000362680,9606.ENSP00000371067	MAPK1,FN1,SRC,JAK2
HSA-9649948	Signaling downstream of RAS mutants	4	45	1.36	0.00046	9606.ENSP00000215832,9606.ENSP00000346839,9606.ENSP00000362680,9606.ENSP00000371067	MAPK1,FN1,SRC,JAK2
HSA-2029481	FCGR activation	3	15	1.71	0.00051	9606.ENSP00000362680,9606.ENSP00000364898,9606.ENSP00000428924	SRC,SYK,LYN
HSA-5633007	Regulation of TP53 Activity	6	159	0.98	0.00051	9606.ENSP00000263253,9606.ENSP00000269305,9606.ENSP00000354558,9606.ENSP00000358092,9606.ENSP00000362649,9606.ENSP00000430432	EP300,TP53,MTOR,PRDM1,HDAC1,HDAC2
HSA-5637810	Constitutive Signaling by EGFRvIII	3	15	1.71	0.00051	9606.ENSP00000264033,9606.ENSP00000275493,9606.ENSP00000428056	CBL,EGFR,PIK3R1
HSA-9758941	Gastrulation	4	47	1.34	0.00052	9606.ENSP00000229307,9606.ENSP00000259915,9606.ENSP00000262367,9606.ENSP00000263253	NANOG,POU5F1,CREBBP,EP300
HSA-193704	p75 NTR receptor-mediated signalling	5	97	1.12	0.00054	9606.ENSP00000302967,9606.ENSP00000358525,9606.ENSP00000362649,9606.ENSP00000384273,9606.ENSP00000430432	HDAC3,NGF,HDAC1,RELA,HDAC2
HSA-1963642	PI3K events in ERBB2 signaling	3	16	1.68	0.00058	9606.ENSP00000269571,9606.ENSP00000275493,9606.ENSP00000428056	ERBB2,EGFR,PIK3R1
HSA-9022699	MECP2 regulates neuronal receptors and channels	3	16	1.68	0.00058	9606.ENSP00000362649,9606.ENSP00000378402,9606.ENSP00000430432	HDAC1,SIN3A,HDAC2
HSA-9665348	Signaling by ERBB2 ECD mutants	3	16	1.68	0.00058	9606.ENSP00000269571,9606.ENSP00000275493,9606.ENSP00000428056	ERBB2,EGFR,PIK3R1
HSA-9012852	Signaling by NOTCH3	4	49	1.32	0.00059	9606.ENSP00000262367,9606.ENSP00000263253,9606.ENSP00000275493,9606.ENSP00000354394	CREBBP,EP300,EGFR,STAT1
HSA-1227986	Signaling by ERBB2	4	50	1.31	0.00063	9606.ENSP00000269571,9606.ENSP00000275493,9606.ENSP00000362680,9606.ENSP00000428056	ERBB2,EGFR,SRC,PIK3R1
HSA-8934593	Regulation of RUNX1 Expression and Activity	3	17	1.65	0.00066	9606.ENSP00000227507,9606.ENSP00000362680,9606.ENSP00000489597	CCND1,SRC,PTPN11
HSA-937061	TRIF(TICAM1)-mediated TLR4 signaling	5	104	1.09	0.00072	9606.ENSP00000215832,9606.ENSP00000269305,9606.ENSP00000306245,9606.ENSP00000384273,9606.ENSP00000489597	MAPK1,TP53,FOS,RELA,PTPN11
HSA-74751	Insulin receptor signalling cascade	4	54	1.28	0.00082	9606.ENSP00000215832,9606.ENSP00000241453,9606.ENSP00000428056,9606.ENSP00000489597	MAPK1,FLT3,PIK3R1,PTPN11
HSA-1236382	Constitutive Signaling by Ligand-Responsive EGFR Cancer Variants	3	19	1.61	0.00087	9606.ENSP00000264033,9606.ENSP00000275493,9606.ENSP00000428056	CBL,EGFR,PIK3R1
HSA-166058	MyD88:MAL(TIRAP) cascade initiated on plasma membrane	5	109	1.07	0.00087	9606.ENSP00000215832,9606.ENSP00000269305,9606.ENSP00000306245,9606.ENSP00000384273,9606.ENSP00000496577	MAPK1,TP53,FOS,RELA,SOCS1
HSA-2730905	Role of LAT2/NTAL/LAB on calcium mobilization	3	19	1.61	0.00087	9606.ENSP00000364898,9606.ENSP00000428056,9606.ENSP00000428924	SYK,PIK3R1,LYN
HSA-187042	TRKA activation by NGF	2	2	2.41	0.00092	9606.ENSP00000358525,9606.ENSP00000431418	NGF,NTRK1
HSA-6804754	Regulation of TP53 Expression	2	2	2.41	0.00092	9606.ENSP00000269305,9606.ENSP00000358092	TP53,PRDM1
HSA-167044	Signalling to RAS	3	20	1.58	0.00096	9606.ENSP00000358525,9606.ENSP00000362680,9606.ENSP00000431418	NGF,SRC,NTRK1
HSA-389948	PD-1 signaling	3	20	1.58	0.00096	9606.ENSP00000370989,9606.ENSP00000477713,9606.ENSP00000489597	CD274,LCK,PTPN11
HSA-597592	Post-translational protein modification	16	1405	0.46	0.00097	9606.ENSP00000231509,9606.ENSP00000262367,9606.ENSP00000263253,9606.ENSP00000269305,9606.ENSP00000330341,9606.ENSP00000346839,9606.ENSP00000362649,9606.ENSP00000363377,9606.ENSP00000376765,9606.ENSP00000378402,9606.ENSP00000384273,9606.ENSP00000384849,9606.ENSP00000409346,9606.ENSP00000430432,9606.ENSP00000437955,9606.ENSP00000478887	NR3C1,CREBBP,EP300,TP53,SOCS3,FN1,HDAC1,FOXO4,PIAS3,SIN3A,RELA,CDKN1A,CISH,HDAC2,HIF1A,MYC
HSA-1236394	Signaling by ERBB4	4	58	1.25	0.001	9606.ENSP00000275493,9606.ENSP00000341208,9606.ENSP00000362680,9606.ENSP00000428056	EGFR,STAT5A,SRC,PIK3R1
HSA-201722	Formation of the beta-catenin:TCF transactivating complex	4	60	1.23	0.0011	9606.ENSP00000262367,9606.ENSP00000263253,9606.ENSP00000362649,9606.ENSP00000478887	CREBBP,EP300,HDAC1,MYC
HSA-622312	Inflammasomes	3	21	1.56	0.0011	9606.ENSP00000365230,9606.ENSP00000381185,9606.ENSP00000384273	BCL2L1,BCL2,RELA
HSA-9008059	Interleukin-37 signaling	3	21	1.56	0.0011	9606.ENSP00000264657,9606.ENSP00000311857,9606.ENSP00000489597	STAT3,PTPN2,PTPN11
HSA-1912408	Pre-NOTCH Transcription and Translation	4	62	1.22	0.0012	9606.ENSP00000227507,9606.ENSP00000262367,9606.ENSP00000263253,9606.ENSP00000269305	CCND1,CREBBP,EP300,TP53
HSA-389357	CD28 dependent PI3K/Akt signaling	3	22	1.54	0.0012	9606.ENSP00000354558,9606.ENSP00000428056,9606.ENSP00000477713	MTOR,PIK3R1,LCK
HSA-400206	Regulation of lipid metabolism by PPARalpha	5	119	1.03	0.0012	9606.ENSP00000262367,9606.ENSP00000263253,9606.ENSP00000302967,9606.ENSP00000329357,9606.ENSP00000378402	CREBBP,EP300,HDAC3,SP1,SIN3A
HSA-9664422	FCGR3A-mediated phagocytosis	4	62	1.22	0.0012	9606.ENSP00000215832,9606.ENSP00000362680,9606.ENSP00000364898,9606.ENSP00000428924	MAPK1,SRC,SYK,LYN
HSA-1834949	Cytosolic sensors of pathogen-associated DNA	4	63	1.21	0.0013	9606.ENSP00000262367,9606.ENSP00000263253,9606.ENSP00000300134,9606.ENSP00000384273	CREBBP,EP300,STAT6,RELA
HSA-3371571	HSF1-dependent transactivation	3	23	1.52	0.0013	9606.ENSP00000262367,9606.ENSP00000263253,9606.ENSP00000354558	CREBBP,EP300,MTOR
HSA-9707564	Cytoprotection by HMOX1	4	63	1.21	0.0013	9606.ENSP00000262367,9606.ENSP00000264657,9606.ENSP00000302967,9606.ENSP00000378402	CREBBP,STAT3,HDAC3,SIN3A
HSA-167021	PLC-gamma1 signalling	2	3	2.23	0.0014	9606.ENSP00000358525,9606.ENSP00000431418	NGF,NTRK1
HSA-2892245	POU5F1 (OCT4), SOX2, NANOG repress genes related to differentiation	2	3	2.23	0.0014	9606.ENSP00000229307,9606.ENSP00000259915	NANOG,POU5F1
HSA-6802952	Signaling by BRAF and RAF1 fusions	4	65	1.2	0.0014	9606.ENSP00000215832,9606.ENSP00000346839,9606.ENSP00000362680,9606.ENSP00000371067	MAPK1,FN1,SRC,JAK2
HSA-844455	The NLRP1 inflammasome	2	3	2.23	0.0014	9606.ENSP00000365230,9606.ENSP00000381185	BCL2L1,BCL2
HSA-8940973	RUNX2 regulates osteoblast differentiation	3	24	1.5	0.0014	9606.ENSP00000215832,9606.ENSP00000302967,9606.ENSP00000362680	MAPK1,HDAC3,SRC
HSA-9022538	Loss of MECP2 binding ability to 5mC-DNA	2	3	2.23	0.0014	9606.ENSP00000362649,9606.ENSP00000378402	HDAC1,SIN3A
HSA-9734009	Defective Intrinsic Pathway for Apoptosis	3	24	1.5	0.0014	9606.ENSP00000269305,9606.ENSP00000339527,9606.ENSP00000356694	TP53,FOXO3,FASLG
HSA-9006115	Signaling by NTRK2 (TRKB)	3	25	1.49	0.0016	9606.ENSP00000362680,9606.ENSP00000428056,9606.ENSP00000489597	SRC,PIK3R1,PTPN11
HSA-9013508	NOTCH3 Intracellular Domain Regulates Transcription	3	25	1.49	0.0016	9606.ENSP00000262367,9606.ENSP00000263253,9606.ENSP00000354394	CREBBP,EP300,STAT1
HSA-9664565	Signaling by ERBB2 KD Mutants	3	25	1.49	0.0016	9606.ENSP00000269571,9606.ENSP00000275493,9606.ENSP00000428056	ERBB2,EGFR,PIK3R1
HSA-1280218	Adaptive Immune System	11	758	0.57	0.0017	9606.ENSP00000330341,9606.ENSP00000354558,9606.ENSP00000362680,9606.ENSP00000364898,9606.ENSP00000370989,9606.ENSP00000384273,9606.ENSP00000428056,9606.ENSP00000428924,9606.ENSP00000477713,9606.ENSP00000489597,9606.ENSP00000496577	SOCS3,MTOR,SRC,SYK,CD274,RELA,PIK3R1,LYN,LCK,PTPN11,SOCS1
HSA-354192	Integrin signaling	3	27	1.45	0.0019	9606.ENSP00000346839,9606.ENSP00000362680,9606.ENSP00000364898	FN1,SRC,SYK
HSA-1251932	PLCG1 events in ERBB2 signaling	2	4	2.11	0.002	9606.ENSP00000269571,9606.ENSP00000275493	ERBB2,EGFR
HSA-69895	Transcriptional activation of cell cycle inhibitor p21	2	4	2.11	0.002	9606.ENSP00000269305,9606.ENSP00000384849	TP53,CDKN1A
HSA-8849474	PTK6 Activates STAT3	2	4	2.11	0.002	9606.ENSP00000264657,9606.ENSP00000330341	STAT3,SOCS3
HSA-2173795	Downregulation of SMAD2/3:SMAD4 transcriptional activity	3	29	1.42	0.0023	9606.ENSP00000215832,9606.ENSP00000354394,9606.ENSP00000362649	MAPK1,STAT1,HDAC1
HSA-2424491	DAP12 signaling	3	29	1.42	0.0023	9606.ENSP00000364898,9606.ENSP00000428056,9606.ENSP00000477713	SYK,PIK3R1,LCK
HSA-187706	Signalling to p38 via RIT and RIN	2	5	2.01	0.0027	9606.ENSP00000358525,9606.ENSP00000431418	NGF,NTRK1
HSA-3134973	LRR FLII-interacting protein 1 (LRRFIP1) activates type I IFN production	2	5	2.01	0.0027	9606.ENSP00000262367,9606.ENSP00000263253	CREBBP,EP300
HSA-8849473	PTK6 Expression	2	5	2.01	0.0027	9606.ENSP00000231509,9606.ENSP00000437955	NR3C1,HIF1A
HSA-8866911	TFAP2 (AP-2) family regulates transcription of cell cycle factors	2	5	2.01	0.0027	9606.ENSP00000384849,9606.ENSP00000478887	CDKN1A,MYC
HSA-446652	Interleukin-1 family signaling	5	149	0.93	0.0029	9606.ENSP00000264657,9606.ENSP00000269305,9606.ENSP00000311857,9606.ENSP00000384273,9606.ENSP00000489597	STAT3,TP53,PTPN2,RELA,PTPN11
HSA-2559585	Oncogene Induced Senescence	3	33	1.37	0.0031	9606.ENSP00000215832,9606.ENSP00000269305,9606.ENSP00000329357	MAPK1,TP53,SP1
HSA-392499	Metabolism of proteins	18	1917	0.38	0.0031	9606.ENSP00000231509,9606.ENSP00000262367,9606.ENSP00000263253,9606.ENSP00000264657,9606.ENSP00000269305,9606.ENSP00000302967,9606.ENSP00000330341,9606.ENSP00000346839,9606.ENSP00000362649,9606.ENSP00000363377,9606.ENSP00000376765,9606.ENSP00000378402,9606.ENSP00000384273,9606.ENSP00000384849,9606.ENSP00000409346,9606.ENSP00000430432,9606.ENSP00000437955,9606.ENSP00000478887	NR3C1,CREBBP,EP300,STAT3,TP53,HDAC3,SOCS3,FN1,HDAC1,FOXO4,PIAS3,SIN3A,RELA,CDKN1A,CISH,HDAC2,HIF1A,MYC
HSA-983231	Factors involved in megakaryocyte development and platelet production	5	155	0.92	0.0033	9606.ENSP00000269305,9606.ENSP00000362649,9606.ENSP00000371067,9606.ENSP00000378402,9606.ENSP00000430432	TP53,HDAC1,JAK2,SIN3A,HDAC2
HSA-983695	Antigen activates B Cell Receptor (BCR) leading to generation of second messengers	3	34	1.35	0.0033	9606.ENSP00000364898,9606.ENSP00000428056,9606.ENSP00000428924	SYK,PIK3R1,LYN
HSA-8857538	PTK6 promotes HIF1A stabilization	2	6	1.93	0.0034	9606.ENSP00000275493,9606.ENSP00000437955	EGFR,HIF1A
HSA-9603381	Activated NTRK3 signals through PI3K	2	6	1.93	0.0034	9606.ENSP00000362680,9606.ENSP00000428056	SRC,PIK3R1
HSA-9675108	Nervous system development	9	575	0.6	0.0036	9606.ENSP00000215832,9606.ENSP00000269571,9606.ENSP00000275493,9606.ENSP00000347942,9606.ENSP00000362680,9606.ENSP00000428056,9606.ENSP00000428924,9606.ENSP00000430432,9606.ENSP00000489597	MAPK1,ERBB2,EGFR,RET,SRC,PIK3R1,LYN,HDAC2,PTPN11
HSA-6802948	Signaling by high-kinase activity BRAF mutants	3	36	1.33	0.0038	9606.ENSP00000215832,9606.ENSP00000346839,9606.ENSP00000362680	MAPK1,FN1,SRC
HSA-6806003	Regulation of TP53 Expression and Degradation	3	36	1.33	0.0038	9606.ENSP00000269305,9606.ENSP00000354558,9606.ENSP00000358092	TP53,MTOR,PRDM1
HSA-3371556	Cellular response to heat stress	4	89	1.06	0.0039	9606.ENSP00000215832,9606.ENSP00000262367,9606.ENSP00000263253,9606.ENSP00000354558	MAPK1,CREBBP,EP300,MTOR
HSA-170984	ARMS-mediated activation	2	7	1.86	0.0043	9606.ENSP00000358525,9606.ENSP00000431418	NGF,NTRK1
HSA-8941855	RUNX3 regulates CDKN1A transcription	2	7	1.86	0.0043	9606.ENSP00000269305,9606.ENSP00000384849	TP53,CDKN1A
HSA-9027277	Erythropoietin activates Phospholipase C gamma (PLCG)	2	7	1.86	0.0043	9606.ENSP00000371067,9606.ENSP00000428924	JAK2,LYN
HSA-9658195	Leishmania infection	5	165	0.89	0.0043	9606.ENSP00000215832,9606.ENSP00000362680,9606.ENSP00000364898,9606.ENSP00000384273,9606.ENSP00000428924	MAPK1,SRC,SYK,RELA,LYN
HSA-9706377	FLT3 signaling by CBL mutants	2	7	1.86	0.0043	9606.ENSP00000241453,9606.ENSP00000264033	FLT3,CBL
HSA-975871	MyD88 cascade initiated on plasma membrane	4	93	1.04	0.0044	9606.ENSP00000215832,9606.ENSP00000269305,9606.ENSP00000306245,9606.ENSP00000384273	MAPK1,TP53,FOS,RELA
HSA-390471	Association of TriC/CCT with target proteins during biosynthesis	3	39	1.29	0.0046	9606.ENSP00000264657,9606.ENSP00000269305,9606.ENSP00000302967	STAT3,TP53,HDAC3
HSA-9692914	SARS-CoV-1-host interactions	4	95	1.03	0.0047	9606.ENSP00000263253,9606.ENSP00000329357,9606.ENSP00000365230,9606.ENSP00000384273	EP300,SP1,BCL2L1,RELA
HSA-5674135	MAP2K and MAPK activation	3	40	1.28	0.0048	9606.ENSP00000215832,9606.ENSP00000346839,9606.ENSP00000362680	MAPK1,FN1,SRC
HSA-418886	Netrin mediated repulsion signals	2	8	1.81	0.0051	9606.ENSP00000362680,9606.ENSP00000489597	SRC,PTPN11
HSA-8951430	RUNX3 regulates WNT signaling	2	8	1.81	0.0051	9606.ENSP00000227507,9606.ENSP00000478887	CCND1,MYC
HSA-9022702	MECP2 regulates transcription of neuronal ligands	2	8	1.81	0.0051	9606.ENSP00000362649,9606.ENSP00000378402	HDAC1,SIN3A
HSA-9664323	FCGR3A-mediated IL10 synthesis	3	41	1.27	0.0051	9606.ENSP00000362680,9606.ENSP00000364898,9606.ENSP00000428924	SRC,SYK,LYN
HSA-975138	TRAF6 mediated induction of NFkB and MAP kinases upon TLR7/8 or 9 activation	4	98	1.02	0.0051	9606.ENSP00000215832,9606.ENSP00000269305,9606.ENSP00000306245,9606.ENSP00000384273	MAPK1,TP53,FOS,RELA
HSA-9818028	NFE2L2 regulates pentose phosphate pathway genes	2	8	1.81	0.0051	9606.ENSP00000262367,9606.ENSP00000263253	CREBBP,EP300
HSA-186712	Regulation of beta-cell development	3	42	1.26	0.0054	9606.ENSP00000262367,9606.ENSP00000263253,9606.ENSP00000368880	CREBBP,EP300,FOXO1
HSA-168164	Toll Like Receptor 3 (TLR3) Cascade	4	100	1.01	0.0055	9606.ENSP00000215832,9606.ENSP00000269305,9606.ENSP00000306245,9606.ENSP00000384273	MAPK1,TP53,FOS,RELA
HSA-109704	PI3K Cascade	3	44	1.24	0.006	9606.ENSP00000241453,9606.ENSP00000428056,9606.ENSP00000489597	FLT3,PIK3R1,PTPN11
HSA-450341	Activation of the AP-1 family of transcription factors	2	9	1.75	0.006	9606.ENSP00000215832,9606.ENSP00000306245	MAPK1,FOS
HSA-6811555	PI5P Regulates TP53 Acetylation	2	9	1.75	0.006	9606.ENSP00000263253,9606.ENSP00000269305	EP300,TP53
HSA-8951936	RUNX3 regulates p14-ARF	2	9	1.75	0.006	9606.ENSP00000227507,9606.ENSP00000263253	CCND1,EP300
HSA-9755511	KEAP1-NFE2L2 pathway	4	105	0.99	0.0064	9606.ENSP00000262367,9606.ENSP00000263253,9606.ENSP00000384849,9606.ENSP00000478887	CREBBP,EP300,CDKN1A,MYC
HSA-9707616	Heme signaling	3	46	1.22	0.0067	9606.ENSP00000262367,9606.ENSP00000263253,9606.ENSP00000302967	CREBBP,EP300,HDAC3
HSA-4755510	SUMOylation of immune response proteins	2	10	1.71	0.007	9606.ENSP00000376765,9606.ENSP00000384273	PIAS3,RELA
HSA-6791312	TP53 Regulates Transcription of Cell Cycle Genes	3	49	1.19	0.0079	9606.ENSP00000263253,9606.ENSP00000269305,9606.ENSP00000384849	EP300,TP53,CDKN1A
HSA-983705	Signaling by the B Cell Receptor (BCR)	4	113	0.96	0.0081	9606.ENSP00000364898,9606.ENSP00000384273,9606.ENSP00000428056,9606.ENSP00000428924	SYK,RELA,PIK3R1,LYN
HSA-212165	Epigenetic regulation of gene expression	4	116	0.95	0.0089	9606.ENSP00000263253,9606.ENSP00000362649,9606.ENSP00000378402,9606.ENSP00000430432	EP300,HDAC1,SIN3A,HDAC2
HSA-1989781	PPARA activates gene expression	4	117	0.94	0.0092	9606.ENSP00000262367,9606.ENSP00000263253,9606.ENSP00000302967,9606.ENSP00000329357	CREBBP,EP300,HDAC3,SP1
HSA-430116	GP1b-IX-V activation signalling	2	12	1.63	0.0094	9606.ENSP00000362680,9606.ENSP00000428056	SRC,PIK3R1
HSA-8866907	Activation of the TFAP2 (AP-2) family of transcription factors	2	12	1.63	0.0094	9606.ENSP00000262367,9606.ENSP00000263253	CREBBP,EP300
HSA-422475	Axon guidance	8	551	0.57	0.0103	9606.ENSP00000215832,9606.ENSP00000269571,9606.ENSP00000275493,9606.ENSP00000347942,9606.ENSP00000362680,9606.ENSP00000428056,9606.ENSP00000428924,9606.ENSP00000489597	MAPK1,ERBB2,EGFR,RET,SRC,PIK3R1,LYN,PTPN11
HSA-209560	NF-kB is activated and signals survival	2	13	1.6	0.0106	9606.ENSP00000358525,9606.ENSP00000384273	NGF,RELA
HSA-3371568	Attenuation phase	2	13	1.6	0.0106	9606.ENSP00000262367,9606.ENSP00000263253	CREBBP,EP300
HSA-8847993	ERBB2 Activates PTK6 Signaling	2	13	1.6	0.0106	9606.ENSP00000269571,9606.ENSP00000275493	ERBB2,EGFR
HSA-177504	Retrograde neurotrophin signalling	2	14	1.56	0.012	9606.ENSP00000358525,9606.ENSP00000431418	NGF,NTRK1
HSA-6804116	TP53 Regulates Transcription of Genes Involved in G1 Cell Cycle Arrest	2	14	1.56	0.012	9606.ENSP00000269305,9606.ENSP00000384849	TP53,CDKN1A
HSA-8941856	RUNX3 regulates NOTCH signaling	2	14	1.56	0.012	9606.ENSP00000262367,9606.ENSP00000263253	CREBBP,EP300
HSA-9027284	Erythropoietin activates RAS	2	14	1.56	0.012	9606.ENSP00000371067,9606.ENSP00000428924	JAK2,LYN
HSA-3214815	HDACs deacetylate histones	3	59	1.11	0.0124	9606.ENSP00000302967,9606.ENSP00000362649,9606.ENSP00000430432	HDAC3,HDAC1,HDAC2
HSA-69206	G1/S Transition	4	130	0.9	0.0127	9606.ENSP00000227507,9606.ENSP00000362649,9606.ENSP00000384849,9606.ENSP00000478887	CCND1,HDAC1,CDKN1A,MYC
HSA-198725	Nuclear Events (kinase and transcription factor activation)	3	61	1.1	0.0133	9606.ENSP00000215832,9606.ENSP00000263253,9606.ENSP00000306245	MAPK1,EP300,FOS
HSA-354194	GRB2:SOS provides linkage to MAPK signaling for Integrins	2	15	1.53	0.0133	9606.ENSP00000346839,9606.ENSP00000362680	FN1,SRC
HSA-372708	p130Cas linkage to MAPK signaling for integrins	2	15	1.53	0.0133	9606.ENSP00000346839,9606.ENSP00000362680	FN1,SRC
HSA-391160	Signal regulatory protein family interactions	2	15	1.53	0.0133	9606.ENSP00000362680,9606.ENSP00000489597	SRC,PTPN11
HSA-6785631	ERBB2 Regulates Cell Motility	2	15	1.53	0.0133	9606.ENSP00000269571,9606.ENSP00000275493	ERBB2,EGFR
HSA-918233	TRAF3-dependent IRF activation pathway	2	15	1.53	0.0133	9606.ENSP00000262367,9606.ENSP00000263253	CREBBP,EP300
HSA-9706369	Negative regulation of FLT3	2	15	1.53	0.0133	9606.ENSP00000241453,9606.ENSP00000264033	FLT3,CBL
HSA-9735871	SARS-CoV-1 targets host intracellular signalling and regulatory pathways	2	15	1.53	0.0133	9606.ENSP00000263253,9606.ENSP00000329357	EP300,SP1
HSA-1963640	GRB2 events in ERBB2 signaling	2	16	1.5	0.0146	9606.ENSP00000269571,9606.ENSP00000275493	ERBB2,EGFR
HSA-210744	Regulation of gene expression in late stage (branching morphogenesis) pancreatic bud precursor cells	2	16	1.5	0.0146	9606.ENSP00000262367,9606.ENSP00000263253	CREBBP,EP300
HSA-8936459	RUNX1 regulates genes involved in megakaryocyte differentiation and platelet function	3	66	1.07	0.0161	9606.ENSP00000263253,9606.ENSP00000362649,9606.ENSP00000378402	EP300,HDAC1,SIN3A
HSA-9661069	Defective binding of RB1 mutants to E2F1,(E2F2, E2F3)	2	17	1.48	0.0161	9606.ENSP00000227507,9606.ENSP00000384849	CCND1,CDKN1A
HSA-9754189	Germ layer formation at gastrulation	2	17	1.48	0.0161	9606.ENSP00000229307,9606.ENSP00000259915	NANOG,POU5F1
HSA-9818027	NFE2L2 regulating anti-oxidant/detoxification enzymes	2	17	1.48	0.0161	9606.ENSP00000262367,9606.ENSP00000263253	CREBBP,EP300
HSA-1368082	RORA activates gene expression	2	18	1.45	0.0175	9606.ENSP00000262367,9606.ENSP00000263253	CREBBP,EP300
HSA-210993	Tie2 Signaling	2	18	1.45	0.0175	9606.ENSP00000428056,9606.ENSP00000489597	PIK3R1,PTPN11
HSA-3232118	SUMOylation of transcription factors	2	18	1.45	0.0175	9606.ENSP00000269305,9606.ENSP00000376765	TP53,PIAS3
HSA-5654710	PI-3K cascade:FGFR3	2	18	1.45	0.0175	9606.ENSP00000428056,9606.ENSP00000489597	PIK3R1,PTPN11
HSA-6804114	TP53 Regulates Transcription of Genes Involved in G2 Cell Cycle Arrest	2	18	1.45	0.0175	9606.ENSP00000263253,9606.ENSP00000269305	EP300,TP53
HSA-881907	Gastrin-CREB signalling pathway via PKC and MAPK	2	18	1.45	0.0175	9606.ENSP00000215832,9606.ENSP00000275493	MAPK1,EGFR
HSA-1362277	Transcription of E2F targets under negative control by DREAM complex	2	19	1.43	0.019	9606.ENSP00000362649,9606.ENSP00000478887	HDAC1,MYC
HSA-6803204	TP53 Regulates Transcription of Genes Involved in Cytochrome C Release	2	19	1.43	0.019	9606.ENSP00000262367,9606.ENSP00000269305	CREBBP,TP53
HSA-6804760	Regulation of TP53 Activity through Methylation	2	19	1.43	0.019	9606.ENSP00000263253,9606.ENSP00000269305	EP300,TP53
HSA-8939902	Regulation of RUNX2 expression and activity	3	72	1.03	0.0197	9606.ENSP00000231509,9606.ENSP00000242261,9606.ENSP00000354394	NR3C1,TWIST1,STAT1
HSA-5654720	PI-3K cascade:FGFR4	2	20	1.41	0.0205	9606.ENSP00000428056,9606.ENSP00000489597	PIK3R1,PTPN11
HSA-8876384	Listeria monocytogenes entry into host cells	2	20	1.41	0.0205	9606.ENSP00000264033,9606.ENSP00000362680	CBL,SRC
HSA-9013695	NOTCH4 Intracellular Domain Regulates Transcription	2	20	1.41	0.0205	9606.ENSP00000262367,9606.ENSP00000263253	CREBBP,EP300
HSA-427413	NoRC negatively regulates rRNA expression	3	74	1.02	0.0209	9606.ENSP00000362649,9606.ENSP00000378402,9606.ENSP00000430432	HDAC1,SIN3A,HDAC2
HSA-5250913	Positive epigenetic regulation of rRNA expression	3	74	1.02	0.0209	9606.ENSP00000263253,9606.ENSP00000362649,9606.ENSP00000430432	EP300,HDAC1,HDAC2
HSA-445144	Signal transduction by L1	2	21	1.39	0.0221	9606.ENSP00000215832,9606.ENSP00000275493	MAPK1,EGFR
HSA-5654689	PI-3K cascade:FGFR1	2	21	1.39	0.0221	9606.ENSP00000428056,9606.ENSP00000489597	PIK3R1,PTPN11
HSA-6807004	Negative regulation of MET activity	2	21	1.39	0.0221	9606.ENSP00000264033,9606.ENSP00000311857	CBL,PTPN2
HSA-9759194	Nuclear events mediated by NFE2L2	3	77	1	0.023	9606.ENSP00000262367,9606.ENSP00000263253,9606.ENSP00000478887	CREBBP,EP300,MYC
HSA-1181150	Signaling by NODAL	2	22	1.37	0.0237	9606.ENSP00000215832,9606.ENSP00000339527	MAPK1,FOXO3
HSA-1250196	SHC1 events in ERBB2 signaling	2	22	1.37	0.0237	9606.ENSP00000269571,9606.ENSP00000275493	ERBB2,EGFR
HSA-8862803	Deregulated CDK5 triggers multiple neurodegenerative pathways in Alzheimers disease models	2	22	1.37	0.0237	9606.ENSP00000339527,9606.ENSP00000356694	FOXO3,FASLG
HSA-9665686	Signaling by ERBB2 TMD/JMD mutants	2	22	1.37	0.0237	9606.ENSP00000269571,9606.ENSP00000275493	ERBB2,EGFR
HSA-168928	DDX58/IFIH1-mediated induction of interferon-alpha/beta	3	80	0.98	0.025	9606.ENSP00000262367,9606.ENSP00000263253,9606.ENSP00000384273	CREBBP,EP300,RELA
HSA-5654695	PI-3K cascade:FGFR2	2	23	1.35	0.0252	9606.ENSP00000428056,9606.ENSP00000489597	PIK3R1,PTPN11
HSA-9793380	Formation of paraxial mesoderm	2	23	1.35	0.0252	9606.ENSP00000262367,9606.ENSP00000263253	CREBBP,EP300
HSA-69202	Cyclin E associated events during G1/S transition	3	82	0.97	0.0264	9606.ENSP00000227507,9606.ENSP00000384849,9606.ENSP00000478887	CCND1,CDKN1A,MYC
HSA-449836	Other interleukin signaling	2	24	1.33	0.027	9606.ENSP00000431885,9606.ENSP00000499900	TYK2,JAK1
HSA-69656	Cyclin A:Cdk2-associated events at S phase entry	3	84	0.96	0.028	9606.ENSP00000227507,9606.ENSP00000384849,9606.ENSP00000478887	CCND1,CDKN1A,MYC
HSA-5688426	Deubiquitination	5	280	0.66	0.0298	9606.ENSP00000263253,9606.ENSP00000269305,9606.ENSP00000363377,9606.ENSP00000437955,9606.ENSP00000478887	EP300,TP53,FOXO4,HIF1A,MYC
HSA-5687128	MAPK6/MAPK4 signaling	3	88	0.94	0.0315	9606.ENSP00000339527,9606.ENSP00000368880,9606.ENSP00000478887	FOXO3,FOXO1,MYC
HSA-5617472	Activation of anterior HOX genes in hindbrain development during early embryogenesis	3	91	0.93	0.0342	9606.ENSP00000262367,9606.ENSP00000263253,9606.ENSP00000302967	CREBBP,EP300,HDAC3
HSA-202424	Downstream TCR signaling	3	92	0.92	0.0349	9606.ENSP00000384273,9606.ENSP00000428056,9606.ENSP00000477713	RELA,PIK3R1,LCK
HSA-2029485	Role of phospholipids in phagocytosis	2	28	1.26	0.0349	9606.ENSP00000364898,9606.ENSP00000428056	SYK,PIK3R1
HSA-2559580	Oxidative Stress Induced Senescence	3	92	0.92	0.0349	9606.ENSP00000215832,9606.ENSP00000269305,9606.ENSP00000306245	MAPK1,TP53,FOS
HSA-4090294	SUMOylation of intracellular receptors	2	28	1.26	0.0349	9606.ENSP00000231509,9606.ENSP00000376765	NR3C1,PIAS3
HSA-5621480	Dectin-2 family	2	28	1.26	0.0349	9606.ENSP00000364898,9606.ENSP00000428924	SYK,LYN
HSA-114452	Activation of BH3-only proteins	2	29	1.25	0.0367	9606.ENSP00000269305,9606.ENSP00000381185	TP53,BCL2
HSA-3928663	EPHA-mediated growth cone collapse	2	29	1.25	0.0367	9606.ENSP00000362680,9606.ENSP00000428924	SRC,LYN
HSA-8863795	Downregulation of ERBB2 signaling	2	29	1.25	0.0367	9606.ENSP00000269571,9606.ENSP00000275493	ERBB2,EGFR
HSA-933541	TRAF6 mediated IRF7 activation	2	29	1.25	0.0367	9606.ENSP00000262367,9606.ENSP00000263253	CREBBP,EP300
HSA-4420097	VEGFA-VEGFR2 Pathway	3	96	0.9	0.0383	9606.ENSP00000354558,9606.ENSP00000362680,9606.ENSP00000428056	MTOR,SRC,PIK3R1
HSA-5607764	CLEC7A (Dectin-1) signaling	3	96	0.9	0.0383	9606.ENSP00000362680,9606.ENSP00000364898,9606.ENSP00000384273	SRC,SYK,RELA
HSA-8874081	MET activates PTK2 signaling	2	30	1.23	0.0385	9606.ENSP00000346839,9606.ENSP00000362680	FN1,SRC
HSA-182971	EGFR downregulation	2	31	1.22	0.0405	9606.ENSP00000264033,9606.ENSP00000275493	CBL,EGFR
HSA-69275	G2/M Transition	4	195	0.72	0.0419	9606.ENSP00000263253,9606.ENSP00000269305,9606.ENSP00000355812,9606.ENSP00000384849	EP300,TP53,FGFR1OP,CDKN1A
HSA-1251985	Nuclear signaling by ERBB4	2	32	1.2	0.0426	9606.ENSP00000341208,9606.ENSP00000362680	STAT5A,SRC
HSA-456926	Thrombin signalling through proteinase activated receptors (PARs)	2	32	1.2	0.0426	9606.ENSP00000215832,9606.ENSP00000362680	MAPK1,SRC
HSA-556833	Metabolism of lipids	8	739	0.44	0.0461	9606.ENSP00000262367,9606.ENSP00000263253,9606.ENSP00000302967,9606.ENSP00000329357,9606.ENSP00000350224,9606.ENSP00000356438,9606.ENSP00000378402,9606.ENSP00000428056	CREBBP,EP300,HDAC3,SP1,BMX,PTGS2,SIN3A,PIK3R1
HSA-2871809	FCERI mediated Ca+2 mobilization	2	34	1.18	0.047	9606.ENSP00000364898,9606.ENSP00000428924	SYK,LYN
HSA-5673000	RAF activation	2	34	1.18	0.047	9606.ENSP00000362680,9606.ENSP00000371067	SRC,JAK2
HSA-5689880	Ub-specific processing proteases	4	203	0.7	0.047	9606.ENSP00000269305,9606.ENSP00000363377,9606.ENSP00000437955,9606.ENSP00000478887	TP53,FOXO4,HIF1A,MYC
HSA-6804757	Regulation of TP53 Degradation	2	35	1.16	0.0491	9606.ENSP00000269305,9606.ENSP00000354558	TP53,MTOR
