# Supplementary material for: STAT3 Protein–Protein Interaction Analysis Finds P300 as a Regulator of STAT3 and Histone 3 Lysine 27 Acetylation in Pericytes
Source: Biomedicines. 2024 Sep 14;12(9):2102. doi: 10.3390/biomedicines12092102 (PMC11428717; doi:10.3390/biomedicines12092102)
Supplement: Supplementary file 1 [file biomedicines-12-02102-s001.zip › supplementary table 6.xlsx]

## Sheet: HS_STAT3_GOBP
term ID	term description	observed gene count	background gene count	strength	false discovery rate	matching proteins in your network (IDs)	matching proteins in your network (labels)
GO:0071310	Cellular response to organic substance	61	2019	0.89	3.85e-41	9606.ENSP00000215832,9606.ENSP00000227507,9606.ENSP00000231509,9606.ENSP00000241453,9606.ENSP00000242261,9606.ENSP00000257290,9606.ENSP00000259915,9606.ENSP00000263253,9606.ENSP00000264033,9606.ENSP00000264657,9606.ENSP00000269305,9606.ENSP00000269571,9606.ENSP00000270800,9606.ENSP00000275493,9606.ENSP00000288135,9606.ENSP00000293328,9606.ENSP00000300134,9606.ENSP00000305422,9606.ENSP00000306245,…	MAPK1,CCND1,NR3C1,FLT3,TWIST1,PDGFRA,POU5F1,EP300,CBL,STAT3,TP53,ERBB2,IL22RA1,EGFR,KIT,STAT5B,STAT6,CEBPB,FOS,PTPN2,STAT2,IL23R,SP1,SOCS3,IL21R,FOXO3,STAT5A,RET,STAT4,STAT1,MTOR,PTGS2,FASLG,IL6R,NGF,HDAC1,SRC,IL2RG,FOXO4,SYK,BCL2L1,FOXO1,IL6ST,CD274,JAK2,PIAS3,SIN3A,BCL2,RELA,PIK3R1,LYN,HDAC2,NTRK1,TYK2,JAK3,HIF1A,IL12RB1,PTPN11,SOCS1,NDN,JAK1
GO:0070887	Cellular response to chemical stimulus	62	2609	0.78	2.28e-36	9606.ENSP00000215832,9606.ENSP00000227507,9606.ENSP00000231509,9606.ENSP00000241453,9606.ENSP00000242261,9606.ENSP00000257290,9606.ENSP00000259915,9606.ENSP00000263253,9606.ENSP00000264033,9606.ENSP00000264657,9606.ENSP00000269305,9606.ENSP00000269571,9606.ENSP00000270800,9606.ENSP00000275493,9606.ENSP00000288135,9606.ENSP00000293328,9606.ENSP00000300134,9606.ENSP00000305422,9606.ENSP00000306245,…	MAPK1,CCND1,NR3C1,FLT3,TWIST1,PDGFRA,POU5F1,EP300,CBL,STAT3,TP53,ERBB2,IL22RA1,EGFR,KIT,STAT5B,STAT6,CEBPB,FOS,PTPN2,STAT2,IL23R,SP1,SOCS3,IL21R,FOXO3,STAT5A,RET,STAT4,STAT1,MTOR,PTGS2,FASLG,IL6R,NGF,HDAC1,SRC,IL2RG,FOXO4,SYK,BCL2L1,FOXO1,IL6ST,CD274,JAK2,PIAS3,SIN3A,BCL2,RELA,PIK3R1,LYN,HDAC2,NTRK1,TYK2,JAK3,HIF1A,IL12RB1,MYC,PTPN11,SOCS1,NDN,JAK1
GO:0010033	Response to organic substance	62	2692	0.77	9.64e-36	9606.ENSP00000215832,9606.ENSP00000227507,9606.ENSP00000231509,9606.ENSP00000241453,9606.ENSP00000242261,9606.ENSP00000257290,9606.ENSP00000259915,9606.ENSP00000263253,9606.ENSP00000264033,9606.ENSP00000264657,9606.ENSP00000269305,9606.ENSP00000269571,9606.ENSP00000270800,9606.ENSP00000275493,9606.ENSP00000288135,9606.ENSP00000293328,9606.ENSP00000300134,9606.ENSP00000305422,9606.ENSP00000306245,…	MAPK1,CCND1,NR3C1,FLT3,TWIST1,PDGFRA,POU5F1,EP300,CBL,STAT3,TP53,ERBB2,IL22RA1,EGFR,KIT,STAT5B,STAT6,CEBPB,FOS,PTPN2,STAT2,IL23R,SP1,SOCS3,IL21R,FOXO3,STAT5A,RET,STAT4,STAT1,MTOR,PTGS2,FASLG,IL6R,NGF,HDAC1,SRC,IL2RG,FOXO4,SYK,BCL2L1,FOXO1,IL6ST,CD274,JAK2,PIAS3,SIN3A,BCL2,RELA,PIK3R1,LYN,HDAC2,NTRK1,TYK2,JAK3,HIF1A,IL12RB1,MYC,PTPN11,SOCS1,NDN,JAK1
GO:0007166	Cell surface receptor signaling pathway	56	2040	0.85	2.21e-34	9606.ENSP00000215832,9606.ENSP00000227507,9606.ENSP00000241453,9606.ENSP00000257290,9606.ENSP00000259915,9606.ENSP00000262367,9606.ENSP00000263253,9606.ENSP00000264033,9606.ENSP00000264657,9606.ENSP00000269305,9606.ENSP00000269571,9606.ENSP00000270800,9606.ENSP00000275493,9606.ENSP00000288135,9606.ENSP00000293328,9606.ENSP00000300134,9606.ENSP00000306245,9606.ENSP00000311857,9606.ENSP00000315768,…	MAPK1,CCND1,FLT3,PDGFRA,POU5F1,CREBBP,EP300,CBL,STAT3,TP53,ERBB2,IL22RA1,EGFR,KIT,STAT5B,STAT6,FOS,PTPN2,STAT2,IL23R,SOCS3,IL21R,FOXO3,STAT5A,FN1,RET,BMX,STAT4,STAT1,FASLG,IL6R,NGF,SRC,IL2RG,FOXO4,SYK,BCL2L1,FOXO1,IL6ST,CD274,JAK2,PIAS3,IRF9,BCL2,RELA,PIK3R1,LYN,NTRK1,TYK2,JAK3,IL12RB1,LCK,PTPN11,SOCS1,NDN,JAK1
GO:0042127	Regulation of cell population proliferation	51	1669	0.89	3.13e-32	9606.ENSP00000215832,9606.ENSP00000227507,9606.ENSP00000229307,9606.ENSP00000241453,9606.ENSP00000242261,9606.ENSP00000257290,9606.ENSP00000264657,9606.ENSP00000269305,9606.ENSP00000269571,9606.ENSP00000275493,9606.ENSP00000288135,9606.ENSP00000293328,9606.ENSP00000300134,9606.ENSP00000305422,9606.ENSP00000311857,9606.ENSP00000315768,9606.ENSP00000321345,9606.ENSP00000329357,9606.ENSP00000339527,…	MAPK1,CCND1,NANOG,FLT3,TWIST1,PDGFRA,STAT3,TP53,ERBB2,EGFR,KIT,STAT5B,STAT6,CEBPB,PTPN2,STAT2,IL23R,SP1,FOXO3,STAT5A,FN1,STAT4,STAT1,FGFR1OP,PTGS2,FASLG,IL6R,PRDM1,NGF,HDAC1,SRC,FOXO4,SYK,BCL2L1,FOXO1,IL6ST,CD274,JAK2,BCL2,RELA,CDKN1A,LYN,HDAC2,NTRK1,TYK2,JAK3,HIF1A,IL12RB1,MYC,NANOGP8,NDN
GO:0009719	Response to endogenous stimulus	47	1363	0.95	4.09e-31	9606.ENSP00000215832,9606.ENSP00000227507,9606.ENSP00000231509,9606.ENSP00000241453,9606.ENSP00000257290,9606.ENSP00000259915,9606.ENSP00000263253,9606.ENSP00000264033,9606.ENSP00000264657,9606.ENSP00000269305,9606.ENSP00000269571,9606.ENSP00000275493,9606.ENSP00000288135,9606.ENSP00000293328,9606.ENSP00000300134,9606.ENSP00000305422,9606.ENSP00000306245,9606.ENSP00000311857,9606.ENSP00000315768,…	MAPK1,CCND1,NR3C1,FLT3,PDGFRA,POU5F1,EP300,CBL,STAT3,TP53,ERBB2,EGFR,KIT,STAT5B,STAT6,CEBPB,FOS,PTPN2,STAT2,SP1,FOXO3,STAT5A,STAT4,STAT1,MTOR,PTGS2,NGF,HDAC1,SRC,FOXO4,SYK,BCL2L1,FOXO1,JAK2,PIAS3,SIN3A,BCL2,RELA,PIK3R1,LYN,HDAC2,NTRK1,TYK2,JAK3,PTPN11,SOCS1,JAK1
GO:0034097	Response to cytokine	40	804	1.1	4.24e-31	9606.ENSP00000215832,9606.ENSP00000241453,9606.ENSP00000264033,9606.ENSP00000264657,9606.ENSP00000269305,9606.ENSP00000270800,9606.ENSP00000288135,9606.ENSP00000293328,9606.ENSP00000300134,9606.ENSP00000305422,9606.ENSP00000306245,9606.ENSP00000315768,9606.ENSP00000321345,9606.ENSP00000330341,9606.ENSP00000338010,9606.ENSP00000339527,9606.ENSP00000341208,9606.ENSP00000351255,9606.ENSP00000354394,…	MAPK1,FLT3,CBL,STAT3,TP53,IL22RA1,KIT,STAT5B,STAT6,CEBPB,FOS,STAT2,IL23R,SOCS3,IL21R,FOXO3,STAT5A,STAT4,STAT1,PTGS2,FASLG,IL6R,SRC,IL2RG,SYK,BCL2L1,IL6ST,CD274,JAK2,PIAS3,BCL2,RELA,LYN,TYK2,JAK3,HIF1A,IL12RB1,PTPN11,SOCS1,JAK1
GO:0009893	Positive regulation of metabolic process	64	3847	0.63	1.33e-29	9606.ENSP00000215832,9606.ENSP00000217086,9606.ENSP00000227507,9606.ENSP00000229307,9606.ENSP00000231509,9606.ENSP00000241453,9606.ENSP00000242261,9606.ENSP00000257290,9606.ENSP00000259915,9606.ENSP00000262367,9606.ENSP00000263253,9606.ENSP00000264657,9606.ENSP00000269305,9606.ENSP00000269571,9606.ENSP00000275493,9606.ENSP00000288135,9606.ENSP00000293328,9606.ENSP00000300134,9606.ENSP00000302967,…	MAPK1,SALL4,CCND1,NANOG,NR3C1,FLT3,TWIST1,PDGFRA,POU5F1,CREBBP,EP300,STAT3,TP53,ERBB2,EGFR,KIT,STAT5B,STAT6,HDAC3,CEBPB,FOS,PTPN2,STAT2,IL23R,SP1,FOXO3,STAT5A,FN1,RET,STAT4,STAT1,MTOR,PTGS2,FASLG,IL6R,PRDM1,NGF,HDAC1,SRC,IL2RG,FOXO4,SYK,FOXO1,IL6ST,CD274,JAK2,PIAS3,SIN3A,IRF9,BCL2,RELA,CDKN1A,PIK3R1,LYN,HDAC2,NTRK1,TYK2,JAK3,HIF1A,IL12RB1,LCK,MYC,PTPN11,NDN
GO:0010604	Positive regulation of macromolecule metabolic process	62	3533	0.65	2.69e-29	9606.ENSP00000215832,9606.ENSP00000217086,9606.ENSP00000227507,9606.ENSP00000229307,9606.ENSP00000231509,9606.ENSP00000241453,9606.ENSP00000242261,9606.ENSP00000259915,9606.ENSP00000262367,9606.ENSP00000263253,9606.ENSP00000264657,9606.ENSP00000269305,9606.ENSP00000269571,9606.ENSP00000275493,9606.ENSP00000288135,9606.ENSP00000293328,9606.ENSP00000300134,9606.ENSP00000302967,9606.ENSP00000305422,…	MAPK1,SALL4,CCND1,NANOG,NR3C1,FLT3,TWIST1,POU5F1,CREBBP,EP300,STAT3,TP53,ERBB2,EGFR,KIT,STAT5B,STAT6,HDAC3,CEBPB,FOS,STAT2,IL23R,SP1,FOXO3,STAT5A,FN1,RET,STAT4,STAT1,MTOR,PTGS2,FASLG,IL6R,PRDM1,NGF,HDAC1,SRC,IL2RG,FOXO4,SYK,FOXO1,IL6ST,CD274,JAK2,PIAS3,SIN3A,IRF9,BCL2,RELA,CDKN1A,PIK3R1,LYN,HDAC2,NTRK1,TYK2,JAK3,HIF1A,IL12RB1,LCK,MYC,PTPN11,NDN
GO:0050793	Regulation of developmental process	55	2492	0.75	5.73e-29	9606.ENSP00000215832,9606.ENSP00000227507,9606.ENSP00000229307,9606.ENSP00000242261,9606.ENSP00000257290,9606.ENSP00000259915,9606.ENSP00000264657,9606.ENSP00000269305,9606.ENSP00000269571,9606.ENSP00000275493,9606.ENSP00000288135,9606.ENSP00000293328,9606.ENSP00000300134,9606.ENSP00000305422,9606.ENSP00000306245,9606.ENSP00000311857,9606.ENSP00000315768,9606.ENSP00000321345,9606.ENSP00000329357,…	MAPK1,CCND1,NANOG,TWIST1,PDGFRA,POU5F1,STAT3,TP53,ERBB2,EGFR,KIT,STAT5B,STAT6,CEBPB,FOS,PTPN2,STAT2,IL23R,SP1,SOCS3,FOXO3,STAT5A,FN1,RET,STAT1,MTOR,PTGS2,FASLG,IL6R,PRDM1,NGF,HDAC1,SRC,IL2RG,FOXO4,SYK,BCL2L1,FOXO1,IL6ST,JAK2,PIAS3,SIN3A,BCL2,CDKN1A,PIK3R1,LYN,HDAC2,NTRK1,JAK3,HIF1A,IL12RB1,MYC,PTPN11,SOCS1,JAK1
GO:0048518	Positive regulation of biological process	73	6207	0.48	1.40e-28	9606.ENSP00000215832,9606.ENSP00000217086,9606.ENSP00000227507,9606.ENSP00000229307,9606.ENSP00000231509,9606.ENSP00000241453,9606.ENSP00000242261,9606.ENSP00000257290,9606.ENSP00000259915,9606.ENSP00000262367,9606.ENSP00000263253,9606.ENSP00000264033,9606.ENSP00000264657,9606.ENSP00000269305,9606.ENSP00000269571,9606.ENSP00000275493,9606.ENSP00000288135,9606.ENSP00000293328,9606.ENSP00000300134,…	MAPK1,SALL4,CCND1,NANOG,NR3C1,FLT3,TWIST1,PDGFRA,POU5F1,CREBBP,EP300,CBL,STAT3,TP53,ERBB2,EGFR,KIT,STAT5B,STAT6,HDAC3,CEBPB,FOS,PTPN2,STAT2,IL23R,SP1,SOCS3,FOXO3,STAT5A,FN1,RET,BMX,STAT4,STAT1,MTOR,FGFR1OP,PTGS2,FASLG,IL6R,PRDM1,NGF,HDAC1,SRC,IL2RG,FOXO4,SYK,BCL2L1,FOXO1,IL6ST,CD274,JAK2,PIAS3,SIN3A,IRF9,BCL2,RELA,CDKN1A,PIK3R1,LYN,HDAC2,NTRK1,TYK2,JAK3,HIF1A,IL12RB1,LCK,MYC,NANOGP8,PTPN11,SOCS1,…
GO:0019221	Cytokine-mediated signaling pathway	30	369	1.32	5.47e-28	9606.ENSP00000241453,9606.ENSP00000264033,9606.ENSP00000264657,9606.ENSP00000269305,9606.ENSP00000270800,9606.ENSP00000288135,9606.ENSP00000293328,9606.ENSP00000300134,9606.ENSP00000315768,9606.ENSP00000321345,9606.ENSP00000338010,9606.ENSP00000339527,9606.ENSP00000341208,9606.ENSP00000351255,9606.ENSP00000354394,9606.ENSP00000357470,9606.ENSP00000362680,9606.ENSP00000363318,9606.ENSP00000364898,…	FLT3,CBL,STAT3,TP53,IL22RA1,KIT,STAT5B,STAT6,STAT2,IL23R,IL21R,FOXO3,STAT5A,STAT4,STAT1,IL6R,SRC,IL2RG,SYK,IL6ST,JAK2,PIAS3,RELA,LYN,TYK2,JAK3,IL12RB1,PTPN11,SOCS1,JAK1
GO:0042221	Response to chemical	63	4010	0.6	1.77e-27	9606.ENSP00000215832,9606.ENSP00000227507,9606.ENSP00000231509,9606.ENSP00000241453,9606.ENSP00000242261,9606.ENSP00000257290,9606.ENSP00000259915,9606.ENSP00000263253,9606.ENSP00000264033,9606.ENSP00000264657,9606.ENSP00000269305,9606.ENSP00000269571,9606.ENSP00000270800,9606.ENSP00000275493,9606.ENSP00000288135,9606.ENSP00000293328,9606.ENSP00000300134,9606.ENSP00000305422,9606.ENSP00000306245,…	MAPK1,CCND1,NR3C1,FLT3,TWIST1,PDGFRA,POU5F1,EP300,CBL,STAT3,TP53,ERBB2,IL22RA1,EGFR,KIT,STAT5B,STAT6,CEBPB,FOS,PTPN2,STAT2,IL23R,SP1,SOCS3,IL21R,FOXO3,STAT5A,RET,STAT4,STAT1,MTOR,PTGS2,FASLG,IL6R,NGF,HDAC1,SRC,IL2RG,FOXO4,SYK,BCL2L1,FOXO1,IL6ST,CD274,JAK2,PIAS3,SIN3A,BCL2,RELA,PIK3R1,LYN,HDAC2,NTRK1,TYK2,JAK3,HIF1A,IL12RB1,LCK,MYC,PTPN11,SOCS1,NDN,JAK1
GO:0071345	Cellular response to cytokine stimulus	35	711	1.1	1.74e-26	9606.ENSP00000215832,9606.ENSP00000241453,9606.ENSP00000264033,9606.ENSP00000264657,9606.ENSP00000269305,9606.ENSP00000270800,9606.ENSP00000288135,9606.ENSP00000293328,9606.ENSP00000300134,9606.ENSP00000305422,9606.ENSP00000315768,9606.ENSP00000321345,9606.ENSP00000330341,9606.ENSP00000338010,9606.ENSP00000339527,9606.ENSP00000341208,9606.ENSP00000351255,9606.ENSP00000354394,9606.ENSP00000356694,…	MAPK1,FLT3,CBL,STAT3,TP53,IL22RA1,KIT,STAT5B,STAT6,CEBPB,STAT2,IL23R,SOCS3,IL21R,FOXO3,STAT5A,STAT4,STAT1,FASLG,IL6R,SRC,IL2RG,SYK,IL6ST,JAK2,PIAS3,RELA,LYN,TYK2,JAK3,HIF1A,IL12RB1,PTPN11,SOCS1,JAK1
GO:0071495	Cellular response to endogenous stimulus	40	1103	0.97	2.65e-26	9606.ENSP00000215832,9606.ENSP00000231509,9606.ENSP00000241453,9606.ENSP00000257290,9606.ENSP00000259915,9606.ENSP00000264033,9606.ENSP00000264657,9606.ENSP00000269305,9606.ENSP00000269571,9606.ENSP00000275493,9606.ENSP00000288135,9606.ENSP00000293328,9606.ENSP00000300134,9606.ENSP00000305422,9606.ENSP00000306245,9606.ENSP00000311857,9606.ENSP00000329357,9606.ENSP00000339527,9606.ENSP00000341208,…	MAPK1,NR3C1,FLT3,PDGFRA,POU5F1,CBL,STAT3,TP53,ERBB2,EGFR,KIT,STAT5B,STAT6,CEBPB,FOS,PTPN2,SP1,FOXO3,STAT5A,STAT1,MTOR,PTGS2,NGF,HDAC1,SRC,FOXO4,BCL2L1,FOXO1,JAK2,SIN3A,RELA,PIK3R1,LYN,HDAC2,NTRK1,TYK2,JAK3,PTPN11,SOCS1,JAK1
GO:0008284	Positive regulation of cell population proliferation	38	945	1.01	3.02e-26	9606.ENSP00000215832,9606.ENSP00000227507,9606.ENSP00000229307,9606.ENSP00000241453,9606.ENSP00000242261,9606.ENSP00000257290,9606.ENSP00000264657,9606.ENSP00000269571,9606.ENSP00000275493,9606.ENSP00000288135,9606.ENSP00000293328,9606.ENSP00000321345,9606.ENSP00000329357,9606.ENSP00000341208,9606.ENSP00000346839,9606.ENSP00000354394,9606.ENSP00000355812,9606.ENSP00000356438,9606.ENSP00000356694,…	MAPK1,CCND1,NANOG,FLT3,TWIST1,PDGFRA,STAT3,ERBB2,EGFR,KIT,STAT5B,IL23R,SP1,STAT5A,FN1,STAT1,FGFR1OP,PTGS2,FASLG,IL6R,HDAC1,SRC,SYK,BCL2L1,IL6ST,CD274,JAK2,BCL2,RELA,CDKN1A,LYN,HDAC2,TYK2,JAK3,HIF1A,IL12RB1,MYC,NANOGP8
GO:0048522	Positive regulation of cellular process	69	5584	0.5	3.12e-26	9606.ENSP00000215832,9606.ENSP00000217086,9606.ENSP00000227507,9606.ENSP00000229307,9606.ENSP00000231509,9606.ENSP00000241453,9606.ENSP00000242261,9606.ENSP00000257290,9606.ENSP00000259915,9606.ENSP00000262367,9606.ENSP00000263253,9606.ENSP00000264033,9606.ENSP00000264657,9606.ENSP00000269305,9606.ENSP00000269571,9606.ENSP00000275493,9606.ENSP00000288135,9606.ENSP00000293328,9606.ENSP00000300134,…	MAPK1,SALL4,CCND1,NANOG,NR3C1,FLT3,TWIST1,PDGFRA,POU5F1,CREBBP,EP300,CBL,STAT3,TP53,ERBB2,EGFR,KIT,STAT5B,STAT6,HDAC3,CEBPB,FOS,PTPN2,STAT2,IL23R,SP1,SOCS3,FOXO3,STAT5A,FN1,RET,STAT4,STAT1,MTOR,FGFR1OP,PTGS2,FASLG,IL6R,NGF,HDAC1,SRC,IL2RG,FOXO4,SYK,BCL2L1,FOXO1,IL6ST,CD274,JAK2,SIN3A,IRF9,BCL2,RELA,CDKN1A,PIK3R1,LYN,HDAC2,NTRK1,TYK2,JAK3,HIF1A,IL12RB1,LCK,MYC,NANOGP8,PTPN11,SOCS1,NDN,JAK1
GO:0051239	Regulation of multicellular organismal process	54	2749	0.7	6.99e-26	9606.ENSP00000215832,9606.ENSP00000227507,9606.ENSP00000242261,9606.ENSP00000257290,9606.ENSP00000259915,9606.ENSP00000264657,9606.ENSP00000269305,9606.ENSP00000269571,9606.ENSP00000275493,9606.ENSP00000288135,9606.ENSP00000293328,9606.ENSP00000300134,9606.ENSP00000302967,9606.ENSP00000305422,9606.ENSP00000306245,9606.ENSP00000311857,9606.ENSP00000321345,9606.ENSP00000329357,9606.ENSP00000339527,…	MAPK1,CCND1,TWIST1,PDGFRA,POU5F1,STAT3,TP53,ERBB2,EGFR,KIT,STAT5B,STAT6,HDAC3,CEBPB,FOS,PTPN2,IL23R,SP1,FOXO3,STAT5A,FN1,RET,STAT1,MTOR,PTGS2,FASLG,IL6R,PRDM1,NGF,HDAC1,SRC,IL2RG,FOXO4,SYK,FOXO1,IL6ST,CD274,JAK2,PIAS3,SIN3A,BCL2,RELA,PIK3R1,LYN,HDAC2,NTRK1,TYK2,JAK3,HIF1A,IL12RB1,MYC,PTPN11,SOCS1,JAK1
GO:0051716	Cellular response to stimulus	71	6357	0.46	3.37e-25	9606.ENSP00000215832,9606.ENSP00000227507,9606.ENSP00000231509,9606.ENSP00000241453,9606.ENSP00000242261,9606.ENSP00000257290,9606.ENSP00000259915,9606.ENSP00000262367,9606.ENSP00000263253,9606.ENSP00000264033,9606.ENSP00000264657,9606.ENSP00000269305,9606.ENSP00000269571,9606.ENSP00000270800,9606.ENSP00000275493,9606.ENSP00000288135,9606.ENSP00000293328,9606.ENSP00000300134,9606.ENSP00000302967,…	MAPK1,CCND1,NR3C1,FLT3,TWIST1,PDGFRA,POU5F1,CREBBP,EP300,CBL,STAT3,TP53,ERBB2,IL22RA1,EGFR,KIT,STAT5B,STAT6,HDAC3,CEBPB,FOS,PTPN2,STAT2,IL23R,SP1,SOCS3,IL21R,FOXO3,STAT5A,FN1,RET,BMX,STAT4,STAT1,MTOR,PTGS2,FASLG,IL6R,NGF,HDAC1,SRC,IL2RG,FOXO4,SYK,BCL2L1,FOXO1,IL6ST,CD274,JAK2,PIAS3,SIN3A,IRF9,BCL2,RELA,CDKN1A,CISH,PIK3R1,LYN,HDAC2,NTRK1,TYK2,JAK3,HIF1A,IL12RB1,LCK,MYC,PTPN11,SOCS1,NDN,SOCS7,JAK1
GO:0045595	Regulation of cell differentiation	44	1582	0.85	3.53e-25	9606.ENSP00000215832,9606.ENSP00000227507,9606.ENSP00000229307,9606.ENSP00000242261,9606.ENSP00000257290,9606.ENSP00000264657,9606.ENSP00000269305,9606.ENSP00000269571,9606.ENSP00000275493,9606.ENSP00000288135,9606.ENSP00000293328,9606.ENSP00000305422,9606.ENSP00000306245,9606.ENSP00000311857,9606.ENSP00000321345,9606.ENSP00000330341,9606.ENSP00000339527,9606.ENSP00000346839,9606.ENSP00000347942,…	MAPK1,CCND1,NANOG,TWIST1,PDGFRA,STAT3,TP53,ERBB2,EGFR,KIT,STAT5B,CEBPB,FOS,PTPN2,IL23R,SOCS3,FOXO3,FN1,RET,STAT1,MTOR,PTGS2,IL6R,PRDM1,NGF,HDAC1,IL2RG,FOXO4,SYK,FOXO1,IL6ST,JAK2,PIAS3,SIN3A,BCL2,PIK3R1,LYN,HDAC2,JAK3,HIF1A,IL12RB1,MYC,PTPN11,SOCS1
GO:0051173	Positive regulation of nitrogen compound metabolic process	56	3166	0.66	4.04e-25	9606.ENSP00000215832,9606.ENSP00000217086,9606.ENSP00000227507,9606.ENSP00000229307,9606.ENSP00000231509,9606.ENSP00000241453,9606.ENSP00000242261,9606.ENSP00000259915,9606.ENSP00000262367,9606.ENSP00000263253,9606.ENSP00000264657,9606.ENSP00000269305,9606.ENSP00000269571,9606.ENSP00000275493,9606.ENSP00000288135,9606.ENSP00000293328,9606.ENSP00000300134,9606.ENSP00000302967,9606.ENSP00000305422,…	MAPK1,SALL4,CCND1,NANOG,NR3C1,FLT3,TWIST1,POU5F1,CREBBP,EP300,STAT3,TP53,ERBB2,EGFR,KIT,STAT5B,STAT6,HDAC3,CEBPB,FOS,STAT2,IL23R,SP1,FOXO3,STAT5A,FN1,RET,STAT4,STAT1,MTOR,PTGS2,FASLG,IL6R,NGF,HDAC1,SRC,FOXO4,SYK,FOXO1,IL6ST,JAK2,PIAS3,SIN3A,IRF9,BCL2,RELA,CDKN1A,PIK3R1,LYN,HDAC2,NTRK1,HIF1A,LCK,MYC,PTPN11,NDN
GO:0007165	Signal transduction	64	4714	0.54	9.57e-25	9606.ENSP00000215832,9606.ENSP00000227507,9606.ENSP00000231509,9606.ENSP00000241453,9606.ENSP00000257290,9606.ENSP00000259915,9606.ENSP00000262367,9606.ENSP00000263253,9606.ENSP00000264033,9606.ENSP00000264657,9606.ENSP00000269305,9606.ENSP00000269571,9606.ENSP00000270800,9606.ENSP00000275493,9606.ENSP00000288135,9606.ENSP00000293328,9606.ENSP00000300134,9606.ENSP00000305422,9606.ENSP00000306245,…	MAPK1,CCND1,NR3C1,FLT3,PDGFRA,POU5F1,CREBBP,EP300,CBL,STAT3,TP53,ERBB2,IL22RA1,EGFR,KIT,STAT5B,STAT6,CEBPB,FOS,PTPN2,STAT2,IL23R,SOCS3,IL21R,FOXO3,STAT5A,FN1,RET,BMX,STAT4,STAT1,MTOR,FASLG,IL6R,NGF,SRC,IL2RG,FOXO4,SYK,BCL2L1,FOXO1,IL6ST,CD274,JAK2,PIAS3,IRF9,BCL2,RELA,CDKN1A,CISH,PIK3R1,LYN,NTRK1,TYK2,JAK3,HIF1A,IL12RB1,LCK,MYC,PTPN11,SOCS1,NDN,SOCS7,JAK1
GO:0019222	Regulation of metabolic process	72	6784	0.43	9.94e-25	9606.ENSP00000215832,9606.ENSP00000217086,9606.ENSP00000227507,9606.ENSP00000229307,9606.ENSP00000231509,9606.ENSP00000241453,9606.ENSP00000242261,9606.ENSP00000257290,9606.ENSP00000259915,9606.ENSP00000262367,9606.ENSP00000263253,9606.ENSP00000264033,9606.ENSP00000264657,9606.ENSP00000269305,9606.ENSP00000269571,9606.ENSP00000275493,9606.ENSP00000288135,9606.ENSP00000293328,9606.ENSP00000300134,…	MAPK1,SALL4,CCND1,NANOG,NR3C1,FLT3,TWIST1,PDGFRA,POU5F1,CREBBP,EP300,CBL,STAT3,TP53,ERBB2,EGFR,KIT,STAT5B,STAT6,HDAC3,CEBPB,FOS,PTPN2,STAT2,IL23R,SP1,SOCS3,FOXO3,STAT5A,FN1,RET,STAT4,STAT1,MTOR,FGFR1OP,PTGS2,FASLG,IL6R,PRDM1,NGF,HDAC1,SRC,IL2RG,FOXO4,SYK,BCL2L1,FOXO1,IL6ST,CD274,JAK2,PIAS3,SIN3A,IRF9,BCL2,RELA,CDKN1A,CISH,PIK3R1,LYN,HDAC2,NTRK1,TYK2,JAK3,HIF1A,IL12RB1,LCK,MYC,NANOGP8,PTPN11,SOCS1…
GO:0002682	Regulation of immune system process	42	1438	0.87	1.48e-24	9606.ENSP00000215832,9606.ENSP00000242261,9606.ENSP00000262367,9606.ENSP00000263253,9606.ENSP00000264657,9606.ENSP00000269571,9606.ENSP00000288135,9606.ENSP00000293328,9606.ENSP00000300134,9606.ENSP00000305422,9606.ENSP00000306245,9606.ENSP00000311857,9606.ENSP00000315768,9606.ENSP00000321345,9606.ENSP00000339527,9606.ENSP00000346839,9606.ENSP00000350224,9606.ENSP00000354394,9606.ENSP00000354558,…	MAPK1,TWIST1,CREBBP,EP300,STAT3,ERBB2,KIT,STAT5B,STAT6,CEBPB,FOS,PTPN2,STAT2,IL23R,FOXO3,FN1,BMX,STAT1,MTOR,IL6R,PRDM1,SRC,IL2RG,SYK,IL6ST,CD274,JAK2,PIAS3,SIN3A,BCL2,RELA,CDKN1A,PIK3R1,LYN,TYK2,JAK3,HIF1A,IL12RB1,LCK,MYC,PTPN11,SOCS1
GO:0007167	Enzyme-linked receptor protein signaling pathway	32	641	1.11	3.48e-24	9606.ENSP00000215832,9606.ENSP00000241453,9606.ENSP00000257290,9606.ENSP00000259915,9606.ENSP00000264033,9606.ENSP00000264657,9606.ENSP00000269305,9606.ENSP00000269571,9606.ENSP00000275493,9606.ENSP00000288135,9606.ENSP00000293328,9606.ENSP00000300134,9606.ENSP00000306245,9606.ENSP00000311857,9606.ENSP00000341208,9606.ENSP00000347942,9606.ENSP00000358525,9606.ENSP00000362680,9606.ENSP00000363377,…	MAPK1,FLT3,PDGFRA,POU5F1,CBL,STAT3,TP53,ERBB2,EGFR,KIT,STAT5B,STAT6,FOS,PTPN2,STAT5A,RET,NGF,SRC,FOXO4,SYK,FOXO1,IL6ST,JAK2,PIK3R1,LYN,NTRK1,TYK2,JAK3,LCK,PTPN11,NDN,JAK1
GO:0023052	Signaling	65	5057	0.52	3.64e-24	9606.ENSP00000215832,9606.ENSP00000227507,9606.ENSP00000231509,9606.ENSP00000241453,9606.ENSP00000257290,9606.ENSP00000259915,9606.ENSP00000262367,9606.ENSP00000263253,9606.ENSP00000264033,9606.ENSP00000264657,9606.ENSP00000269305,9606.ENSP00000269571,9606.ENSP00000270800,9606.ENSP00000275493,9606.ENSP00000288135,9606.ENSP00000293328,9606.ENSP00000300134,9606.ENSP00000305422,9606.ENSP00000306245,…	MAPK1,CCND1,NR3C1,FLT3,PDGFRA,POU5F1,CREBBP,EP300,CBL,STAT3,TP53,ERBB2,IL22RA1,EGFR,KIT,STAT5B,STAT6,CEBPB,FOS,PTPN2,STAT2,IL23R,SOCS3,IL21R,FOXO3,STAT5A,FN1,RET,BMX,STAT4,STAT1,MTOR,PTGS2,FASLG,IL6R,NGF,SRC,IL2RG,FOXO4,SYK,BCL2L1,FOXO1,IL6ST,CD274,JAK2,PIAS3,IRF9,BCL2,RELA,CDKN1A,CISH,PIK3R1,LYN,NTRK1,TYK2,JAK3,HIF1A,IL12RB1,LCK,MYC,PTPN11,SOCS1,NDN,SOCS7,JAK1
GO:0006950	Response to stress	56	3358	0.63	6.49e-24	9606.ENSP00000215832,9606.ENSP00000227507,9606.ENSP00000242261,9606.ENSP00000257290,9606.ENSP00000259915,9606.ENSP00000262367,9606.ENSP00000263253,9606.ENSP00000264033,9606.ENSP00000264657,9606.ENSP00000269305,9606.ENSP00000269571,9606.ENSP00000270800,9606.ENSP00000275493,9606.ENSP00000288135,9606.ENSP00000293328,9606.ENSP00000300134,9606.ENSP00000302967,9606.ENSP00000305422,9606.ENSP00000306245,…	MAPK1,CCND1,TWIST1,PDGFRA,POU5F1,CREBBP,EP300,CBL,STAT3,TP53,ERBB2,IL22RA1,EGFR,KIT,STAT5B,STAT6,HDAC3,CEBPB,FOS,STAT2,IL23R,SP1,FOXO3,STAT5A,FN1,RET,STAT4,STAT1,MTOR,PTGS2,FASLG,IL6R,PRDM1,SRC,FOXO4,SYK,BCL2L1,FOXO1,JAK2,SIN3A,IRF9,BCL2,RELA,CDKN1A,PIK3R1,LYN,HDAC2,NTRK1,TYK2,JAK3,HIF1A,IL12RB1,LCK,MYC,PTPN11,JAK1
GO:0010468	Regulation of gene expression	64	4899	0.52	7.42e-24	9606.ENSP00000215832,9606.ENSP00000217086,9606.ENSP00000227507,9606.ENSP00000229307,9606.ENSP00000231509,9606.ENSP00000242261,9606.ENSP00000257290,9606.ENSP00000259915,9606.ENSP00000262367,9606.ENSP00000263253,9606.ENSP00000264657,9606.ENSP00000269305,9606.ENSP00000269571,9606.ENSP00000275493,9606.ENSP00000288135,9606.ENSP00000293328,9606.ENSP00000300134,9606.ENSP00000302967,9606.ENSP00000305422,…	MAPK1,SALL4,CCND1,NANOG,NR3C1,TWIST1,PDGFRA,POU5F1,CREBBP,EP300,STAT3,TP53,ERBB2,EGFR,KIT,STAT5B,STAT6,HDAC3,CEBPB,FOS,PTPN2,STAT2,IL23R,SP1,FOXO3,STAT5A,FN1,RET,STAT4,STAT1,MTOR,PTGS2,FASLG,IL6R,PRDM1,NGF,HDAC1,SRC,IL2RG,FOXO4,SYK,FOXO1,IL6ST,CD274,JAK2,PIAS3,SIN3A,IRF9,BCL2,RELA,CDKN1A,PIK3R1,LYN,HDAC2,NTRK1,TYK2,JAK3,HIF1A,IL12RB1,MYC,NANOGP8,PTPN11,SOCS1,NDN
GO:0007169	Transmembrane receptor protein tyrosine kinase signaling pathway	28	425	1.23	7.89e-24	9606.ENSP00000215832,9606.ENSP00000241453,9606.ENSP00000257290,9606.ENSP00000264033,9606.ENSP00000264657,9606.ENSP00000269571,9606.ENSP00000275493,9606.ENSP00000288135,9606.ENSP00000293328,9606.ENSP00000300134,9606.ENSP00000311857,9606.ENSP00000341208,9606.ENSP00000347942,9606.ENSP00000358525,9606.ENSP00000362680,9606.ENSP00000363377,9606.ENSP00000364898,9606.ENSP00000368880,9606.ENSP00000371067,…	MAPK1,FLT3,PDGFRA,CBL,STAT3,ERBB2,EGFR,KIT,STAT5B,STAT6,PTPN2,STAT5A,RET,NGF,SRC,FOXO4,SYK,FOXO1,JAK2,PIK3R1,LYN,NTRK1,TYK2,JAK3,LCK,PTPN11,NDN,JAK1
GO:0010243	Response to organonitrogen compound	36	963	0.98	9.53e-24	9606.ENSP00000215832,9606.ENSP00000227507,9606.ENSP00000241453,9606.ENSP00000257290,9606.ENSP00000264657,9606.ENSP00000269305,9606.ENSP00000275493,9606.ENSP00000293328,9606.ENSP00000300134,9606.ENSP00000305422,9606.ENSP00000306245,9606.ENSP00000311857,9606.ENSP00000315768,9606.ENSP00000329357,9606.ENSP00000339527,9606.ENSP00000341208,9606.ENSP00000351255,9606.ENSP00000354394,9606.ENSP00000354558,…	MAPK1,CCND1,FLT3,PDGFRA,STAT3,TP53,EGFR,STAT5B,STAT6,CEBPB,FOS,PTPN2,STAT2,SP1,FOXO3,STAT5A,STAT4,STAT1,MTOR,PTGS2,SRC,FOXO4,SYK,BCL2L1,FOXO1,JAK2,SIN3A,BCL2,RELA,PIK3R1,LYN,HDAC2,TYK2,JAK3,SOCS1,JAK1
GO:0007154	Cell communication	65	5165	0.51	1.10e-23	9606.ENSP00000215832,9606.ENSP00000227507,9606.ENSP00000231509,9606.ENSP00000241453,9606.ENSP00000257290,9606.ENSP00000259915,9606.ENSP00000262367,9606.ENSP00000263253,9606.ENSP00000264033,9606.ENSP00000264657,9606.ENSP00000269305,9606.ENSP00000269571,9606.ENSP00000270800,9606.ENSP00000275493,9606.ENSP00000288135,9606.ENSP00000293328,9606.ENSP00000300134,9606.ENSP00000305422,9606.ENSP00000306245,…	MAPK1,CCND1,NR3C1,FLT3,PDGFRA,POU5F1,CREBBP,EP300,CBL,STAT3,TP53,ERBB2,IL22RA1,EGFR,KIT,STAT5B,STAT6,CEBPB,FOS,PTPN2,STAT2,IL23R,SOCS3,IL21R,FOXO3,STAT5A,FN1,RET,BMX,STAT4,STAT1,MTOR,PTGS2,FASLG,IL6R,NGF,SRC,IL2RG,FOXO4,SYK,BCL2L1,FOXO1,IL6ST,CD274,JAK2,PIAS3,IRF9,BCL2,RELA,CDKN1A,CISH,PIK3R1,LYN,NTRK1,TYK2,JAK3,HIF1A,IL12RB1,LCK,MYC,PTPN11,SOCS1,NDN,SOCS7,JAK1
GO:0010628	Positive regulation of gene expression	38	1146	0.93	1.34e-23	9606.ENSP00000215832,9606.ENSP00000242261,9606.ENSP00000259915,9606.ENSP00000263253,9606.ENSP00000264657,9606.ENSP00000269305,9606.ENSP00000269571,9606.ENSP00000275493,9606.ENSP00000288135,9606.ENSP00000293328,9606.ENSP00000300134,9606.ENSP00000305422,9606.ENSP00000321345,9606.ENSP00000329357,9606.ENSP00000346839,9606.ENSP00000347942,9606.ENSP00000354394,9606.ENSP00000354558,9606.ENSP00000356438,…	MAPK1,TWIST1,POU5F1,EP300,STAT3,TP53,ERBB2,EGFR,KIT,STAT5B,STAT6,CEBPB,IL23R,SP1,FN1,RET,STAT1,MTOR,PTGS2,IL6R,PRDM1,NGF,HDAC1,SRC,IL2RG,SYK,IL6ST,CD274,JAK2,PIAS3,RELA,PIK3R1,HDAC2,TYK2,HIF1A,IL12RB1,MYC,PTPN11
GO:0031323	Regulation of cellular metabolic process	67	5681	0.48	1.56e-23	9606.ENSP00000215832,9606.ENSP00000217086,9606.ENSP00000227507,9606.ENSP00000229307,9606.ENSP00000231509,9606.ENSP00000241453,9606.ENSP00000242261,9606.ENSP00000257290,9606.ENSP00000259915,9606.ENSP00000262367,9606.ENSP00000263253,9606.ENSP00000264033,9606.ENSP00000264657,9606.ENSP00000269305,9606.ENSP00000269571,9606.ENSP00000275493,9606.ENSP00000288135,9606.ENSP00000293328,9606.ENSP00000300134,…	MAPK1,SALL4,CCND1,NANOG,NR3C1,FLT3,TWIST1,PDGFRA,POU5F1,CREBBP,EP300,CBL,STAT3,TP53,ERBB2,EGFR,KIT,STAT5B,STAT6,HDAC3,CEBPB,FOS,PTPN2,STAT2,IL23R,SP1,SOCS3,FOXO3,STAT5A,FN1,RET,STAT4,STAT1,MTOR,FGFR1OP,PTGS2,FASLG,IL6R,PRDM1,NGF,HDAC1,SRC,FOXO4,SYK,BCL2L1,FOXO1,IL6ST,JAK2,PIAS3,SIN3A,IRF9,BCL2,RELA,CDKN1A,CISH,PIK3R1,LYN,HDAC2,NTRK1,JAK3,HIF1A,MYC,NANOGP8,PTPN11,SOCS1,NDN,SOCS7
GO:0031325	Positive regulation of cellular metabolic process	54	3114	0.65	1.75e-23	9606.ENSP00000215832,9606.ENSP00000217086,9606.ENSP00000227507,9606.ENSP00000229307,9606.ENSP00000231509,9606.ENSP00000241453,9606.ENSP00000242261,9606.ENSP00000257290,9606.ENSP00000259915,9606.ENSP00000262367,9606.ENSP00000263253,9606.ENSP00000264657,9606.ENSP00000269305,9606.ENSP00000269571,9606.ENSP00000275493,9606.ENSP00000288135,9606.ENSP00000293328,9606.ENSP00000300134,9606.ENSP00000302967,…	MAPK1,SALL4,CCND1,NANOG,NR3C1,FLT3,TWIST1,PDGFRA,POU5F1,CREBBP,EP300,STAT3,TP53,ERBB2,EGFR,KIT,STAT5B,STAT6,HDAC3,CEBPB,FOS,PTPN2,STAT2,IL23R,SP1,FOXO3,STAT5A,RET,STAT4,STAT1,MTOR,PTGS2,IL6R,NGF,HDAC1,SRC,FOXO4,SYK,FOXO1,IL6ST,JAK2,SIN3A,IRF9,BCL2,RELA,CDKN1A,PIK3R1,LYN,HDAC2,NTRK1,HIF1A,MYC,PTPN11,NDN
GO:1901700	Response to oxygen-containing compound	42	1547	0.84	1.75e-23	9606.ENSP00000215832,9606.ENSP00000227507,9606.ENSP00000231509,9606.ENSP00000257290,9606.ENSP00000264033,9606.ENSP00000264657,9606.ENSP00000269305,9606.ENSP00000275493,9606.ENSP00000293328,9606.ENSP00000300134,9606.ENSP00000305422,9606.ENSP00000306245,9606.ENSP00000311857,9606.ENSP00000315768,9606.ENSP00000321345,9606.ENSP00000329357,9606.ENSP00000339527,9606.ENSP00000341208,9606.ENSP00000347942,…	MAPK1,CCND1,NR3C1,PDGFRA,CBL,STAT3,TP53,EGFR,STAT5B,STAT6,CEBPB,FOS,PTPN2,STAT2,IL23R,SP1,FOXO3,STAT5A,RET,STAT4,STAT1,MTOR,PTGS2,FASLG,SRC,FOXO4,BCL2L1,FOXO1,CD274,JAK2,SIN3A,BCL2,RELA,PIK3R1,LYN,HDAC2,NTRK1,TYK2,JAK3,HIF1A,SOCS1,JAK1
GO:0042325	Regulation of phosphorylation	39	1251	0.9	1.77e-23	9606.ENSP00000215832,9606.ENSP00000227507,9606.ENSP00000241453,9606.ENSP00000242261,9606.ENSP00000257290,9606.ENSP00000263253,9606.ENSP00000264033,9606.ENSP00000264657,9606.ENSP00000269305,9606.ENSP00000269571,9606.ENSP00000275493,9606.ENSP00000288135,9606.ENSP00000302967,9606.ENSP00000311857,9606.ENSP00000315768,9606.ENSP00000321345,9606.ENSP00000330341,9606.ENSP00000346839,9606.ENSP00000347942,…	MAPK1,CCND1,FLT3,TWIST1,PDGFRA,EP300,CBL,STAT3,TP53,ERBB2,EGFR,KIT,HDAC3,PTPN2,STAT2,IL23R,SOCS3,FN1,RET,MTOR,FGFR1OP,PTGS2,IL6R,NGF,SRC,SYK,IL6ST,JAK2,BCL2,CDKN1A,CISH,PIK3R1,LYN,HDAC2,NTRK1,HIF1A,PTPN11,SOCS1,SOCS7
GO:0060255	Regulation of macromolecule metabolic process	69	6249	0.45	2.21e-23	9606.ENSP00000215832,9606.ENSP00000217086,9606.ENSP00000227507,9606.ENSP00000229307,9606.ENSP00000231509,9606.ENSP00000241453,9606.ENSP00000242261,9606.ENSP00000257290,9606.ENSP00000259915,9606.ENSP00000262367,9606.ENSP00000263253,9606.ENSP00000264033,9606.ENSP00000264657,9606.ENSP00000269305,9606.ENSP00000269571,9606.ENSP00000275493,9606.ENSP00000288135,9606.ENSP00000293328,9606.ENSP00000300134,…	MAPK1,SALL4,CCND1,NANOG,NR3C1,FLT3,TWIST1,PDGFRA,POU5F1,CREBBP,EP300,CBL,STAT3,TP53,ERBB2,EGFR,KIT,STAT5B,STAT6,HDAC3,CEBPB,FOS,PTPN2,STAT2,IL23R,SP1,SOCS3,FOXO3,STAT5A,FN1,RET,STAT4,STAT1,MTOR,FGFR1OP,PTGS2,FASLG,IL6R,PRDM1,NGF,HDAC1,SRC,IL2RG,FOXO4,SYK,FOXO1,IL6ST,CD274,JAK2,PIAS3,SIN3A,IRF9,BCL2,RELA,CDKN1A,PIK3R1,LYN,HDAC2,NTRK1,TYK2,JAK3,HIF1A,IL12RB1,LCK,MYC,NANOGP8,PTPN11,SOCS1,NDN
GO:0071417	Cellular response to organonitrogen compound	30	574	1.13	3.95e-23	9606.ENSP00000215832,9606.ENSP00000257290,9606.ENSP00000264657,9606.ENSP00000269305,9606.ENSP00000275493,9606.ENSP00000293328,9606.ENSP00000300134,9606.ENSP00000305422,9606.ENSP00000306245,9606.ENSP00000311857,9606.ENSP00000329357,9606.ENSP00000339527,9606.ENSP00000341208,9606.ENSP00000354394,9606.ENSP00000354558,9606.ENSP00000356438,9606.ENSP00000362680,9606.ENSP00000363377,9606.ENSP00000365230,…	MAPK1,PDGFRA,STAT3,TP53,EGFR,STAT5B,STAT6,CEBPB,FOS,PTPN2,SP1,FOXO3,STAT5A,STAT1,MTOR,PTGS2,SRC,FOXO4,BCL2L1,FOXO1,JAK2,SIN3A,RELA,PIK3R1,LYN,HDAC2,TYK2,JAK3,SOCS1,JAK1
GO:0051240	Positive regulation of multicellular organismal process	41	1505	0.84	7.30e-23	9606.ENSP00000227507,9606.ENSP00000242261,9606.ENSP00000259915,9606.ENSP00000264657,9606.ENSP00000288135,9606.ENSP00000293328,9606.ENSP00000300134,9606.ENSP00000302967,9606.ENSP00000305422,9606.ENSP00000306245,9606.ENSP00000321345,9606.ENSP00000329357,9606.ENSP00000339527,9606.ENSP00000346839,9606.ENSP00000347942,9606.ENSP00000354394,9606.ENSP00000354558,9606.ENSP00000356438,9606.ENSP00000357470,…	CCND1,TWIST1,POU5F1,STAT3,KIT,STAT5B,STAT6,HDAC3,CEBPB,FOS,IL23R,SP1,FOXO3,FN1,RET,STAT1,MTOR,PTGS2,IL6R,NGF,HDAC1,SRC,IL2RG,SYK,IL6ST,CD274,JAK2,SIN3A,BCL2,RELA,PIK3R1,LYN,HDAC2,NTRK1,TYK2,HIF1A,IL12RB1,MYC,PTPN11,SOCS1,JAK1
GO:0043067	Regulation of programmed cell death	40	1492	0.84	6.64e-22	9606.ENSP00000227507,9606.ENSP00000231509,9606.ENSP00000241453,9606.ENSP00000242261,9606.ENSP00000264033,9606.ENSP00000269305,9606.ENSP00000275493,9606.ENSP00000288135,9606.ENSP00000293328,9606.ENSP00000302967,9606.ENSP00000305422,9606.ENSP00000311857,9606.ENSP00000330341,9606.ENSP00000339527,9606.ENSP00000347942,9606.ENSP00000354394,9606.ENSP00000354558,9606.ENSP00000356438,9606.ENSP00000356694,…	CCND1,NR3C1,FLT3,TWIST1,CBL,TP53,EGFR,KIT,STAT5B,HDAC3,CEBPB,PTPN2,SOCS3,FOXO3,RET,STAT1,MTOR,PTGS2,FASLG,NGF,HDAC1,SRC,SYK,BCL2L1,FOXO1,IL6ST,CD274,JAK2,SIN3A,BCL2,RELA,CDKN1A,PIK3R1,LYN,HDAC2,NTRK1,JAK3,HIF1A,LCK,MYC
GO:0048513	Animal organ development	53	3246	0.62	1.18e-21	9606.ENSP00000215832,9606.ENSP00000217086,9606.ENSP00000227507,9606.ENSP00000231509,9606.ENSP00000241453,9606.ENSP00000242261,9606.ENSP00000257290,9606.ENSP00000259915,9606.ENSP00000263253,9606.ENSP00000264033,9606.ENSP00000264657,9606.ENSP00000269305,9606.ENSP00000269571,9606.ENSP00000275493,9606.ENSP00000288135,9606.ENSP00000293328,9606.ENSP00000300134,9606.ENSP00000305422,9606.ENSP00000306245,…	MAPK1,SALL4,CCND1,NR3C1,FLT3,TWIST1,PDGFRA,POU5F1,EP300,CBL,STAT3,TP53,ERBB2,EGFR,KIT,STAT5B,STAT6,CEBPB,FOS,PTPN2,SOCS3,FOXO3,STAT5A,FN1,RET,STAT1,MTOR,PTGS2,FASLG,IL6R,PRDM1,HDAC1,SRC,IL2RG,FOXO4,SYK,BCL2L1,JAK2,SIN3A,BCL2,RELA,CDKN1A,PIK3R1,LYN,HDAC2,NTRK1,JAK3,HIF1A,LCK,MYC,PTPN11,SOCS1,FHL1
GO:0002376	Immune system process	45	2121	0.73	1.79e-21	9606.ENSP00000215832,9606.ENSP00000241453,9606.ENSP00000257290,9606.ENSP00000262367,9606.ENSP00000263253,9606.ENSP00000264033,9606.ENSP00000264657,9606.ENSP00000269305,9606.ENSP00000269571,9606.ENSP00000288135,9606.ENSP00000293328,9606.ENSP00000300134,9606.ENSP00000305422,9606.ENSP00000306245,9606.ENSP00000311857,9606.ENSP00000315768,9606.ENSP00000321345,9606.ENSP00000338010,9606.ENSP00000347942,…	MAPK1,FLT3,PDGFRA,CREBBP,EP300,CBL,STAT3,TP53,ERBB2,KIT,STAT5B,STAT6,CEBPB,FOS,PTPN2,STAT2,IL23R,IL21R,RET,BMX,STAT1,MTOR,FASLG,IL6R,PRDM1,SRC,IL2RG,SYK,CD274,JAK2,SIN3A,IRF9,BCL2,RELA,PIK3R1,LYN,NTRK1,TYK2,JAK3,HIF1A,IL12RB1,LCK,PTPN11,SOCS1,JAK1
GO:0010941	Regulation of cell death	41	1651	0.8	1.94e-21	9606.ENSP00000227507,9606.ENSP00000231509,9606.ENSP00000241453,9606.ENSP00000242261,9606.ENSP00000264033,9606.ENSP00000269305,9606.ENSP00000275493,9606.ENSP00000288135,9606.ENSP00000293328,9606.ENSP00000302967,9606.ENSP00000305422,9606.ENSP00000306245,9606.ENSP00000311857,9606.ENSP00000330341,9606.ENSP00000339527,9606.ENSP00000347942,9606.ENSP00000354394,9606.ENSP00000354558,9606.ENSP00000356438,…	CCND1,NR3C1,FLT3,TWIST1,CBL,TP53,EGFR,KIT,STAT5B,HDAC3,CEBPB,FOS,PTPN2,SOCS3,FOXO3,RET,STAT1,MTOR,PTGS2,FASLG,NGF,HDAC1,SRC,SYK,BCL2L1,FOXO1,IL6ST,CD274,JAK2,SIN3A,BCL2,RELA,CDKN1A,PIK3R1,LYN,HDAC2,NTRK1,JAK3,HIF1A,LCK,MYC
GO:0009966	Regulation of signal transduction	51	2978	0.64	2.28e-21	9606.ENSP00000215832,9606.ENSP00000241453,9606.ENSP00000242261,9606.ENSP00000257290,9606.ENSP00000259915,9606.ENSP00000262367,9606.ENSP00000263253,9606.ENSP00000264033,9606.ENSP00000264657,9606.ENSP00000269305,9606.ENSP00000269571,9606.ENSP00000275493,9606.ENSP00000288135,9606.ENSP00000302967,9606.ENSP00000311857,9606.ENSP00000315768,9606.ENSP00000321345,9606.ENSP00000330341,9606.ENSP00000339527,…	MAPK1,FLT3,TWIST1,PDGFRA,POU5F1,CREBBP,EP300,CBL,STAT3,TP53,ERBB2,EGFR,KIT,HDAC3,PTPN2,STAT2,IL23R,SOCS3,FOXO3,FN1,RET,STAT1,MTOR,PTGS2,FASLG,IL6R,NGF,HDAC1,SRC,SYK,BCL2L1,FOXO1,IL6ST,JAK2,SIN3A,BCL2,RELA,CISH,PIK3R1,LYN,HDAC2,NTRK1,TYK2,JAK3,HIF1A,IL12RB1,LCK,MYC,PTPN11,SOCS1,SOCS7
GO:0009725	Response to hormone	31	762	1.02	5.01e-21	9606.ENSP00000227507,9606.ENSP00000231509,9606.ENSP00000241453,9606.ENSP00000263253,9606.ENSP00000264657,9606.ENSP00000288135,9606.ENSP00000293328,9606.ENSP00000300134,9606.ENSP00000306245,9606.ENSP00000311857,9606.ENSP00000315768,9606.ENSP00000329357,9606.ENSP00000339527,9606.ENSP00000341208,9606.ENSP00000351255,9606.ENSP00000354394,9606.ENSP00000354558,9606.ENSP00000356438,9606.ENSP00000362680,…	CCND1,NR3C1,FLT3,EP300,STAT3,KIT,STAT5B,STAT6,FOS,PTPN2,STAT2,SP1,FOXO3,STAT5A,STAT4,STAT1,MTOR,PTGS2,SRC,FOXO4,FOXO1,JAK2,PIAS3,BCL2,RELA,PIK3R1,LYN,TYK2,JAK3,PTPN11,JAK1
GO:0048534	Hematopoietic or lymphoid organ development	30	705	1.04	9.07e-21	9606.ENSP00000215832,9606.ENSP00000241453,9606.ENSP00000257290,9606.ENSP00000263253,9606.ENSP00000264657,9606.ENSP00000269305,9606.ENSP00000269571,9606.ENSP00000288135,9606.ENSP00000293328,9606.ENSP00000300134,9606.ENSP00000305422,9606.ENSP00000306245,9606.ENSP00000311857,9606.ENSP00000347942,9606.ENSP00000354558,9606.ENSP00000357470,9606.ENSP00000362680,9606.ENSP00000363318,9606.ENSP00000364898,…	MAPK1,FLT3,PDGFRA,EP300,STAT3,TP53,ERBB2,KIT,STAT5B,STAT6,CEBPB,FOS,PTPN2,RET,MTOR,IL6R,SRC,IL2RG,SYK,JAK2,SIN3A,BCL2,PIK3R1,LYN,NTRK1,JAK3,HIF1A,LCK,PTPN11,SOCS1
GO:0050896	Response to stimulus	72	7835	0.37	9.07e-21	9606.ENSP00000215832,9606.ENSP00000227507,9606.ENSP00000231509,9606.ENSP00000241453,9606.ENSP00000242261,9606.ENSP00000257290,9606.ENSP00000259915,9606.ENSP00000262367,9606.ENSP00000263253,9606.ENSP00000264033,9606.ENSP00000264657,9606.ENSP00000269305,9606.ENSP00000269571,9606.ENSP00000270800,9606.ENSP00000275493,9606.ENSP00000288135,9606.ENSP00000293328,9606.ENSP00000300134,9606.ENSP00000302967,…	MAPK1,CCND1,NR3C1,FLT3,TWIST1,PDGFRA,POU5F1,CREBBP,EP300,CBL,STAT3,TP53,ERBB2,IL22RA1,EGFR,KIT,STAT5B,STAT6,HDAC3,CEBPB,FOS,PTPN2,STAT2,IL23R,SP1,SOCS3,IL21R,FOXO3,STAT5A,FN1,RET,BMX,STAT4,STAT1,MTOR,PTGS2,FASLG,IL6R,PRDM1,NGF,HDAC1,SRC,IL2RG,FOXO4,SYK,BCL2L1,FOXO1,IL6ST,CD274,JAK2,PIAS3,SIN3A,IRF9,BCL2,RELA,CDKN1A,CISH,PIK3R1,LYN,HDAC2,NTRK1,TYK2,JAK3,HIF1A,IL12RB1,LCK,MYC,PTPN11,SOCS1,NDN,SOCS7…
GO:0048583	Regulation of response to stimulus	56	3931	0.56	1.03e-20	9606.ENSP00000215832,9606.ENSP00000241453,9606.ENSP00000242261,9606.ENSP00000257290,9606.ENSP00000259915,9606.ENSP00000262367,9606.ENSP00000263253,9606.ENSP00000264033,9606.ENSP00000264657,9606.ENSP00000269305,9606.ENSP00000269571,9606.ENSP00000275493,9606.ENSP00000288135,9606.ENSP00000293328,9606.ENSP00000300134,9606.ENSP00000302967,9606.ENSP00000305422,9606.ENSP00000311857,9606.ENSP00000315768,…	MAPK1,FLT3,TWIST1,PDGFRA,POU5F1,CREBBP,EP300,CBL,STAT3,TP53,ERBB2,EGFR,KIT,STAT5B,STAT6,HDAC3,CEBPB,PTPN2,STAT2,IL23R,SOCS3,FOXO3,FN1,RET,BMX,STAT1,MTOR,PTGS2,FASLG,IL6R,NGF,HDAC1,SRC,SYK,BCL2L1,FOXO1,IL6ST,CD274,JAK2,SIN3A,BCL2,RELA,CISH,PIK3R1,LYN,HDAC2,NTRK1,TYK2,JAK3,HIF1A,IL12RB1,LCK,MYC,PTPN11,SOCS1,SOCS7
GO:0080090	Regulation of primary metabolic process	65	5899	0.45	1.87e-20	9606.ENSP00000215832,9606.ENSP00000217086,9606.ENSP00000227507,9606.ENSP00000229307,9606.ENSP00000231509,9606.ENSP00000241453,9606.ENSP00000242261,9606.ENSP00000257290,9606.ENSP00000259915,9606.ENSP00000262367,9606.ENSP00000263253,9606.ENSP00000264033,9606.ENSP00000264657,9606.ENSP00000269305,9606.ENSP00000269571,9606.ENSP00000275493,9606.ENSP00000288135,9606.ENSP00000293328,9606.ENSP00000300134,…	MAPK1,SALL4,CCND1,NANOG,NR3C1,FLT3,TWIST1,PDGFRA,POU5F1,CREBBP,EP300,CBL,STAT3,TP53,ERBB2,EGFR,KIT,STAT5B,STAT6,HDAC3,CEBPB,FOS,PTPN2,STAT2,IL23R,SP1,SOCS3,FOXO3,STAT5A,FN1,RET,STAT4,STAT1,MTOR,FGFR1OP,PTGS2,FASLG,IL6R,PRDM1,NGF,HDAC1,SRC,FOXO4,SYK,FOXO1,IL6ST,JAK2,PIAS3,SIN3A,IRF9,BCL2,RELA,CDKN1A,PIK3R1,LYN,HDAC2,NTRK1,JAK3,HIF1A,LCK,MYC,NANOGP8,PTPN11,SOCS1,NDN
GO:0048584	Positive regulation of response to stimulus	44	2131	0.72	2.05e-20	9606.ENSP00000215832,9606.ENSP00000241453,9606.ENSP00000257290,9606.ENSP00000259915,9606.ENSP00000262367,9606.ENSP00000263253,9606.ENSP00000264033,9606.ENSP00000264657,9606.ENSP00000269305,9606.ENSP00000269571,9606.ENSP00000275493,9606.ENSP00000288135,9606.ENSP00000293328,9606.ENSP00000300134,9606.ENSP00000302967,9606.ENSP00000305422,9606.ENSP00000311857,9606.ENSP00000321345,9606.ENSP00000339527,…	MAPK1,FLT3,PDGFRA,POU5F1,CREBBP,EP300,CBL,STAT3,TP53,ERBB2,EGFR,KIT,STAT5B,STAT6,HDAC3,CEBPB,PTPN2,IL23R,FOXO3,FN1,RET,BMX,MTOR,PTGS2,FASLG,IL6R,NGF,SRC,SYK,IL6ST,CD274,JAK2,SIN3A,BCL2,RELA,PIK3R1,LYN,NTRK1,TYK2,HIF1A,IL12RB1,LCK,MYC,PTPN11
GO:1901701	Cellular response to oxygen-containing compound	34	1057	0.92	2.36e-20	9606.ENSP00000215832,9606.ENSP00000231509,9606.ENSP00000257290,9606.ENSP00000264657,9606.ENSP00000269305,9606.ENSP00000275493,9606.ENSP00000293328,9606.ENSP00000300134,9606.ENSP00000305422,9606.ENSP00000306245,9606.ENSP00000311857,9606.ENSP00000329357,9606.ENSP00000339527,9606.ENSP00000341208,9606.ENSP00000347942,9606.ENSP00000354394,9606.ENSP00000354558,9606.ENSP00000356438,9606.ENSP00000362680,…	MAPK1,NR3C1,PDGFRA,STAT3,TP53,EGFR,STAT5B,STAT6,CEBPB,FOS,PTPN2,SP1,FOXO3,STAT5A,RET,STAT1,MTOR,PTGS2,SRC,FOXO4,BCL2L1,FOXO1,CD274,JAK2,SIN3A,RELA,PIK3R1,LYN,HDAC2,TYK2,JAK3,HIF1A,SOCS1,JAK1
GO:0030154	Cell differentiation	53	3507	0.59	3.80e-20	9606.ENSP00000215832,9606.ENSP00000227507,9606.ENSP00000229307,9606.ENSP00000241453,9606.ENSP00000242261,9606.ENSP00000257290,9606.ENSP00000259915,9606.ENSP00000263253,9606.ENSP00000264657,9606.ENSP00000269305,9606.ENSP00000269571,9606.ENSP00000275493,9606.ENSP00000288135,9606.ENSP00000293328,9606.ENSP00000300134,9606.ENSP00000305422,9606.ENSP00000306245,9606.ENSP00000311857,9606.ENSP00000330341,…	MAPK1,CCND1,NANOG,FLT3,TWIST1,PDGFRA,POU5F1,EP300,STAT3,TP53,ERBB2,EGFR,KIT,STAT5B,STAT6,CEBPB,FOS,PTPN2,SOCS3,FOXO3,FN1,RET,STAT1,MTOR,PTGS2,FASLG,IL6R,PRDM1,NGF,HDAC1,SRC,IL2RG,FOXO4,SYK,BCL2L1,FOXO1,IL6ST,JAK2,SIN3A,BCL2,PIK3R1,LYN,HDAC2,NTRK1,TYK2,JAK3,HIF1A,LCK,PTPN11,SOCS1,NDN,FHL1,JAK1
GO:0051171	Regulation of nitrogen compound metabolic process	64	5734	0.46	3.88e-20	9606.ENSP00000215832,9606.ENSP00000217086,9606.ENSP00000227507,9606.ENSP00000229307,9606.ENSP00000231509,9606.ENSP00000241453,9606.ENSP00000242261,9606.ENSP00000259915,9606.ENSP00000262367,9606.ENSP00000263253,9606.ENSP00000264033,9606.ENSP00000264657,9606.ENSP00000269305,9606.ENSP00000269571,9606.ENSP00000275493,9606.ENSP00000288135,9606.ENSP00000293328,9606.ENSP00000300134,9606.ENSP00000302967,…	MAPK1,SALL4,CCND1,NANOG,NR3C1,FLT3,TWIST1,POU5F1,CREBBP,EP300,CBL,STAT3,TP53,ERBB2,EGFR,KIT,STAT5B,STAT6,HDAC3,CEBPB,FOS,PTPN2,STAT2,IL23R,SP1,SOCS3,FOXO3,STAT5A,FN1,RET,STAT4,STAT1,MTOR,FGFR1OP,PTGS2,FASLG,IL6R,PRDM1,NGF,HDAC1,SRC,FOXO4,SYK,FOXO1,IL6ST,JAK2,PIAS3,SIN3A,IRF9,BCL2,RELA,CDKN1A,PIK3R1,LYN,HDAC2,NTRK1,JAK3,HIF1A,LCK,MYC,NANOGP8,PTPN11,SOCS1,NDN
GO:0048519	Negative regulation of biological process	62	5313	0.48	5.87e-20	9606.ENSP00000215832,9606.ENSP00000217086,9606.ENSP00000227507,9606.ENSP00000229307,9606.ENSP00000231509,9606.ENSP00000242261,9606.ENSP00000257290,9606.ENSP00000259915,9606.ENSP00000262367,9606.ENSP00000263253,9606.ENSP00000264033,9606.ENSP00000264657,9606.ENSP00000269305,9606.ENSP00000269571,9606.ENSP00000275493,9606.ENSP00000288135,9606.ENSP00000293328,9606.ENSP00000300134,9606.ENSP00000302967,…	MAPK1,SALL4,CCND1,NANOG,NR3C1,TWIST1,PDGFRA,POU5F1,CREBBP,EP300,CBL,STAT3,TP53,ERBB2,EGFR,KIT,STAT5B,STAT6,HDAC3,CEBPB,PTPN2,STAT2,IL23R,SOCS3,FOXO3,FN1,STAT1,MTOR,FGFR1OP,PTGS2,FASLG,IL6R,PRDM1,NGF,HDAC1,SRC,FOXO4,SYK,BCL2L1,FOXO1,IL6ST,CD274,JAK2,PIAS3,SIN3A,BCL2,RELA,CDKN1A,CISH,PIK3R1,LYN,HDAC2,NTRK1,JAK3,HIF1A,LCK,MYC,PTPN11,SOCS1,NDN,FHL1,SOCS7
GO:0051246	Regulation of protein metabolic process	47	2622	0.66	7.70e-20	9606.ENSP00000215832,9606.ENSP00000227507,9606.ENSP00000241453,9606.ENSP00000242261,9606.ENSP00000263253,9606.ENSP00000264033,9606.ENSP00000264657,9606.ENSP00000269305,9606.ENSP00000269571,9606.ENSP00000275493,9606.ENSP00000288135,9606.ENSP00000302967,9606.ENSP00000311857,9606.ENSP00000315768,9606.ENSP00000321345,9606.ENSP00000329357,9606.ENSP00000330341,9606.ENSP00000339527,9606.ENSP00000346839,…	MAPK1,CCND1,FLT3,TWIST1,EP300,CBL,STAT3,TP53,ERBB2,EGFR,KIT,HDAC3,PTPN2,STAT2,IL23R,SP1,SOCS3,FOXO3,FN1,RET,MTOR,FGFR1OP,PTGS2,FASLG,IL6R,NGF,HDAC1,SRC,SYK,FOXO1,IL6ST,JAK2,PIAS3,SIN3A,BCL2,RELA,CDKN1A,LYN,HDAC2,NTRK1,JAK3,HIF1A,LCK,MYC,PTPN11,SOCS1,NDN
GO:0051094	Positive regulation of developmental process	36	1332	0.84	2.05e-19	9606.ENSP00000227507,9606.ENSP00000242261,9606.ENSP00000259915,9606.ENSP00000264657,9606.ENSP00000288135,9606.ENSP00000293328,9606.ENSP00000300134,9606.ENSP00000305422,9606.ENSP00000306245,9606.ENSP00000321345,9606.ENSP00000329357,9606.ENSP00000330341,9606.ENSP00000339527,9606.ENSP00000346839,9606.ENSP00000347942,9606.ENSP00000354394,9606.ENSP00000354558,9606.ENSP00000356438,9606.ENSP00000357470,…	CCND1,TWIST1,POU5F1,STAT3,KIT,STAT5B,STAT6,CEBPB,FOS,IL23R,SP1,SOCS3,FOXO3,FN1,RET,STAT1,MTOR,PTGS2,IL6R,NGF,HDAC1,SRC,IL2RG,SYK,IL6ST,JAK2,SIN3A,BCL2,LYN,HDAC2,NTRK1,HIF1A,IL12RB1,MYC,SOCS1,JAK1
GO:0007275	Multicellular organism development	56	4209	0.53	2.63e-19	9606.ENSP00000215832,9606.ENSP00000217086,9606.ENSP00000227507,9606.ENSP00000229307,9606.ENSP00000231509,9606.ENSP00000241453,9606.ENSP00000242261,9606.ENSP00000257290,9606.ENSP00000259915,9606.ENSP00000262367,9606.ENSP00000263253,9606.ENSP00000264033,9606.ENSP00000264657,9606.ENSP00000269305,9606.ENSP00000269571,9606.ENSP00000275493,9606.ENSP00000288135,9606.ENSP00000293328,9606.ENSP00000300134,…	MAPK1,SALL4,CCND1,NANOG,NR3C1,FLT3,TWIST1,PDGFRA,POU5F1,CREBBP,EP300,CBL,STAT3,TP53,ERBB2,EGFR,KIT,STAT5B,STAT6,CEBPB,FOS,PTPN2,SOCS3,FOXO3,FN1,RET,STAT1,MTOR,PTGS2,FASLG,IL6R,PRDM1,NGF,HDAC1,SRC,IL2RG,SYK,BCL2L1,FOXO1,IL6ST,JAK2,SIN3A,BCL2,RELA,CDKN1A,PIK3R1,LYN,HDAC2,NTRK1,JAK3,HIF1A,LCK,MYC,PTPN11,SOCS1,NDN
GO:0030097	Hemopoiesis	28	655	1.04	2.67e-19	9606.ENSP00000241453,9606.ENSP00000257290,9606.ENSP00000263253,9606.ENSP00000264657,9606.ENSP00000269305,9606.ENSP00000269571,9606.ENSP00000288135,9606.ENSP00000293328,9606.ENSP00000300134,9606.ENSP00000305422,9606.ENSP00000306245,9606.ENSP00000311857,9606.ENSP00000354558,9606.ENSP00000357470,9606.ENSP00000362680,9606.ENSP00000363318,9606.ENSP00000364898,9606.ENSP00000371067,9606.ENSP00000378402,…	FLT3,PDGFRA,EP300,STAT3,TP53,ERBB2,KIT,STAT5B,STAT6,CEBPB,FOS,PTPN2,MTOR,IL6R,SRC,IL2RG,SYK,JAK2,SIN3A,BCL2,PIK3R1,LYN,NTRK1,JAK3,HIF1A,LCK,PTPN11,SOCS1
GO:0031399	Regulation of protein modification process	38	1560	0.79	2.92e-19	9606.ENSP00000215832,9606.ENSP00000227507,9606.ENSP00000241453,9606.ENSP00000242261,9606.ENSP00000263253,9606.ENSP00000264033,9606.ENSP00000269305,9606.ENSP00000269571,9606.ENSP00000275493,9606.ENSP00000288135,9606.ENSP00000302967,9606.ENSP00000311857,9606.ENSP00000315768,9606.ENSP00000321345,9606.ENSP00000330341,9606.ENSP00000346839,9606.ENSP00000347942,9606.ENSP00000354558,9606.ENSP00000355812,…	MAPK1,CCND1,FLT3,TWIST1,EP300,CBL,TP53,ERBB2,EGFR,KIT,HDAC3,PTPN2,STAT2,IL23R,SOCS3,FN1,RET,MTOR,FGFR1OP,PTGS2,IL6R,NGF,SRC,SYK,IL6ST,JAK2,PIAS3,SIN3A,BCL2,RELA,CDKN1A,LYN,HDAC2,NTRK1,HIF1A,PTPN11,SOCS1,NDN
GO:0042981	Regulation of apoptotic process	37	1462	0.81	3.56e-19	9606.ENSP00000227507,9606.ENSP00000231509,9606.ENSP00000241453,9606.ENSP00000242261,9606.ENSP00000264033,9606.ENSP00000269305,9606.ENSP00000275493,9606.ENSP00000293328,9606.ENSP00000302967,9606.ENSP00000305422,9606.ENSP00000311857,9606.ENSP00000330341,9606.ENSP00000339527,9606.ENSP00000347942,9606.ENSP00000354394,9606.ENSP00000354558,9606.ENSP00000356438,9606.ENSP00000356694,9606.ENSP00000358525,…	CCND1,NR3C1,FLT3,TWIST1,CBL,TP53,EGFR,STAT5B,HDAC3,CEBPB,PTPN2,SOCS3,FOXO3,RET,STAT1,MTOR,PTGS2,FASLG,NGF,HDAC1,SRC,BCL2L1,FOXO1,IL6ST,CD274,JAK2,SIN3A,BCL2,RELA,PIK3R1,LYN,HDAC2,NTRK1,JAK3,HIF1A,LCK,MYC
GO:0048731	System development	54	3867	0.55	3.56e-19	9606.ENSP00000215832,9606.ENSP00000217086,9606.ENSP00000227507,9606.ENSP00000231509,9606.ENSP00000241453,9606.ENSP00000242261,9606.ENSP00000257290,9606.ENSP00000259915,9606.ENSP00000263253,9606.ENSP00000264033,9606.ENSP00000264657,9606.ENSP00000269305,9606.ENSP00000269571,9606.ENSP00000275493,9606.ENSP00000288135,9606.ENSP00000293328,9606.ENSP00000300134,9606.ENSP00000305422,9606.ENSP00000306245,…	MAPK1,SALL4,CCND1,NR3C1,FLT3,TWIST1,PDGFRA,POU5F1,EP300,CBL,STAT3,TP53,ERBB2,EGFR,KIT,STAT5B,STAT6,CEBPB,FOS,PTPN2,SOCS3,FOXO3,FN1,RET,STAT1,MTOR,PTGS2,FASLG,IL6R,PRDM1,NGF,HDAC1,SRC,IL2RG,SYK,BCL2L1,FOXO1,IL6ST,JAK2,SIN3A,BCL2,RELA,CDKN1A,PIK3R1,LYN,HDAC2,NTRK1,JAK3,HIF1A,LCK,MYC,PTPN11,SOCS1,NDN
GO:0048856	Anatomical structure development	60	5117	0.48	6.79e-19	9606.ENSP00000215832,9606.ENSP00000217086,9606.ENSP00000227507,9606.ENSP00000229307,9606.ENSP00000231509,9606.ENSP00000241453,9606.ENSP00000242261,9606.ENSP00000257290,9606.ENSP00000259915,9606.ENSP00000262367,9606.ENSP00000263253,9606.ENSP00000264033,9606.ENSP00000264657,9606.ENSP00000269305,9606.ENSP00000269571,9606.ENSP00000275493,9606.ENSP00000288135,9606.ENSP00000293328,9606.ENSP00000300134,…	MAPK1,SALL4,CCND1,NANOG,NR3C1,FLT3,TWIST1,PDGFRA,POU5F1,CREBBP,EP300,CBL,STAT3,TP53,ERBB2,EGFR,KIT,STAT5B,STAT6,CEBPB,FOS,PTPN2,SOCS3,FOXO3,STAT5A,FN1,RET,BMX,STAT1,MTOR,PTGS2,FASLG,IL6R,PRDM1,NGF,HDAC1,SRC,IL2RG,FOXO4,SYK,BCL2L1,FOXO1,IL6ST,JAK2,SIN3A,BCL2,RELA,CDKN1A,PIK3R1,LYN,HDAC2,NTRK1,JAK3,HIF1A,LCK,MYC,PTPN11,SOCS1,NDN,FHL1
GO:2000026	Regulation of multicellular organismal development	36	1389	0.82	7.00e-19	9606.ENSP00000227507,9606.ENSP00000242261,9606.ENSP00000264657,9606.ENSP00000269305,9606.ENSP00000269571,9606.ENSP00000288135,9606.ENSP00000293328,9606.ENSP00000305422,9606.ENSP00000306245,9606.ENSP00000311857,9606.ENSP00000321345,9606.ENSP00000329357,9606.ENSP00000339527,9606.ENSP00000346839,9606.ENSP00000354394,9606.ENSP00000354558,9606.ENSP00000356694,9606.ENSP00000358092,9606.ENSP00000358525,…	CCND1,TWIST1,STAT3,TP53,ERBB2,KIT,STAT5B,CEBPB,FOS,PTPN2,IL23R,SP1,FOXO3,FN1,STAT1,MTOR,FASLG,PRDM1,NGF,HDAC1,IL2RG,FOXO4,SYK,IL6ST,PIAS3,PIK3R1,LYN,HDAC2,NTRK1,JAK3,HIF1A,IL12RB1,MYC,PTPN11,SOCS1,JAK1
GO:0048523	Negative regulation of cellular process	58	4736	0.5	1.03e-18	9606.ENSP00000215832,9606.ENSP00000217086,9606.ENSP00000227507,9606.ENSP00000229307,9606.ENSP00000231509,9606.ENSP00000242261,9606.ENSP00000257290,9606.ENSP00000259915,9606.ENSP00000262367,9606.ENSP00000263253,9606.ENSP00000264033,9606.ENSP00000264657,9606.ENSP00000269305,9606.ENSP00000269571,9606.ENSP00000275493,9606.ENSP00000288135,9606.ENSP00000293328,9606.ENSP00000300134,9606.ENSP00000302967,…	MAPK1,SALL4,CCND1,NANOG,NR3C1,TWIST1,PDGFRA,POU5F1,CREBBP,EP300,CBL,STAT3,TP53,ERBB2,EGFR,KIT,STAT5B,STAT6,HDAC3,CEBPB,PTPN2,STAT2,SOCS3,FOXO3,STAT1,MTOR,FGFR1OP,PTGS2,FASLG,PRDM1,NGF,HDAC1,SRC,FOXO4,BCL2L1,FOXO1,IL6ST,CD274,JAK2,PIAS3,SIN3A,BCL2,RELA,CDKN1A,CISH,PIK3R1,LYN,HDAC2,NTRK1,JAK3,HIF1A,LCK,MYC,PTPN11,SOCS1,NDN,FHL1,SOCS7
GO:1901652	Response to peptide	24	437	1.15	1.38e-18	9606.ENSP00000264657,9606.ENSP00000269305,9606.ENSP00000293328,9606.ENSP00000300134,9606.ENSP00000306245,9606.ENSP00000311857,9606.ENSP00000315768,9606.ENSP00000329357,9606.ENSP00000339527,9606.ENSP00000341208,9606.ENSP00000351255,9606.ENSP00000354394,9606.ENSP00000354558,9606.ENSP00000356438,9606.ENSP00000362680,9606.ENSP00000363377,9606.ENSP00000368880,9606.ENSP00000371067,9606.ENSP00000384273,…	STAT3,TP53,STAT5B,STAT6,FOS,PTPN2,STAT2,SP1,FOXO3,STAT5A,STAT4,STAT1,MTOR,PTGS2,SRC,FOXO4,FOXO1,JAK2,RELA,PIK3R1,LYN,TYK2,JAK3,JAK1
GO:0032502	Developmental process	62	5657	0.45	1.60e-18	9606.ENSP00000215832,9606.ENSP00000217086,9606.ENSP00000227507,9606.ENSP00000229307,9606.ENSP00000231509,9606.ENSP00000241453,9606.ENSP00000242261,9606.ENSP00000257290,9606.ENSP00000259915,9606.ENSP00000262367,9606.ENSP00000263253,9606.ENSP00000264033,9606.ENSP00000264657,9606.ENSP00000269305,9606.ENSP00000269571,9606.ENSP00000275493,9606.ENSP00000288135,9606.ENSP00000293328,9606.ENSP00000300134,…	MAPK1,SALL4,CCND1,NANOG,NR3C1,FLT3,TWIST1,PDGFRA,POU5F1,CREBBP,EP300,CBL,STAT3,TP53,ERBB2,EGFR,KIT,STAT5B,STAT6,CEBPB,FOS,PTPN2,SOCS3,FOXO3,STAT5A,FN1,RET,BMX,STAT1,MTOR,PTGS2,FASLG,IL6R,PRDM1,NGF,HDAC1,SRC,IL2RG,FOXO4,SYK,BCL2L1,FOXO1,IL6ST,JAK2,SIN3A,BCL2,RELA,CDKN1A,PIK3R1,LYN,HDAC2,NTRK1,TYK2,JAK3,HIF1A,LCK,MYC,PTPN11,SOCS1,NDN,FHL1,JAK1
GO:0009891	Positive regulation of biosynthetic process	41	2080	0.7	6.11e-18	9606.ENSP00000215832,9606.ENSP00000217086,9606.ENSP00000229307,9606.ENSP00000231509,9606.ENSP00000242261,9606.ENSP00000259915,9606.ENSP00000262367,9606.ENSP00000263253,9606.ENSP00000264657,9606.ENSP00000269305,9606.ENSP00000269571,9606.ENSP00000275493,9606.ENSP00000293328,9606.ENSP00000300134,9606.ENSP00000302967,9606.ENSP00000305422,9606.ENSP00000306245,9606.ENSP00000311857,9606.ENSP00000315768,…	MAPK1,SALL4,NANOG,NR3C1,TWIST1,POU5F1,CREBBP,EP300,STAT3,TP53,ERBB2,EGFR,STAT5B,STAT6,HDAC3,CEBPB,FOS,PTPN2,STAT2,SP1,FOXO3,STAT5A,RET,STAT4,STAT1,MTOR,PTGS2,HDAC1,SRC,FOXO4,FOXO1,JAK2,SIN3A,IRF9,RELA,PIK3R1,HDAC2,JAK3,HIF1A,MYC,NDN
GO:0043434	Response to peptide hormone	22	355	1.2	6.40e-18	9606.ENSP00000264657,9606.ENSP00000293328,9606.ENSP00000300134,9606.ENSP00000306245,9606.ENSP00000311857,9606.ENSP00000315768,9606.ENSP00000329357,9606.ENSP00000341208,9606.ENSP00000351255,9606.ENSP00000354394,9606.ENSP00000354558,9606.ENSP00000356438,9606.ENSP00000362680,9606.ENSP00000363377,9606.ENSP00000368880,9606.ENSP00000371067,9606.ENSP00000384273,9606.ENSP00000428056,9606.ENSP00000428924,…	STAT3,STAT5B,STAT6,FOS,PTPN2,STAT2,SP1,STAT5A,STAT4,STAT1,MTOR,PTGS2,SRC,FOXO4,FOXO1,JAK2,RELA,PIK3R1,LYN,TYK2,JAK3,JAK1
GO:0050794	Regulation of cellular process	77	11025	0.25	8.95e-18	9606.ENSP00000215832,9606.ENSP00000217086,9606.ENSP00000227507,9606.ENSP00000229307,9606.ENSP00000231509,9606.ENSP00000241453,9606.ENSP00000242261,9606.ENSP00000257290,9606.ENSP00000259915,9606.ENSP00000262367,9606.ENSP00000263253,9606.ENSP00000264033,9606.ENSP00000264657,9606.ENSP00000269305,9606.ENSP00000269571,9606.ENSP00000270800,9606.ENSP00000275493,9606.ENSP00000288135,9606.ENSP00000293328,…	MAPK1,SALL4,CCND1,NANOG,NR3C1,FLT3,TWIST1,PDGFRA,POU5F1,CREBBP,EP300,CBL,STAT3,TP53,ERBB2,IL22RA1,EGFR,KIT,STAT5B,STAT6,HDAC3,CEBPB,FOS,PTPN2,STAT2,IL23R,SP1,SOCS3,IL21R,FOXO3,STAT5A,FN1,RET,BMX,STAT4,STAT1,MTOR,FGFR1OP,PTGS2,FASLG,IL6R,PRDM1,NGF,HDAC1,SRC,IL2RG,FOXO4,SYK,BCL2L1,FOXO1,IL6ST,CD274,JAK2,PIAS3,SIN3A,IRF9,BCL2,RELA,CDKN1A,CISH,PIK3R1,LYN,HDAC2,NTRK1,TYK2,JAK3,HIF1A,IL12RB1,LCK,MYC,NA…
GO:0001932	Regulation of protein phosphorylation	32	1108	0.87	1.09e-17	9606.ENSP00000215832,9606.ENSP00000227507,9606.ENSP00000241453,9606.ENSP00000242261,9606.ENSP00000264033,9606.ENSP00000269305,9606.ENSP00000269571,9606.ENSP00000275493,9606.ENSP00000288135,9606.ENSP00000302967,9606.ENSP00000311857,9606.ENSP00000315768,9606.ENSP00000321345,9606.ENSP00000330341,9606.ENSP00000346839,9606.ENSP00000347942,9606.ENSP00000354558,9606.ENSP00000355812,9606.ENSP00000356438,…	MAPK1,CCND1,FLT3,TWIST1,CBL,TP53,ERBB2,EGFR,KIT,HDAC3,PTPN2,STAT2,IL23R,SOCS3,FN1,RET,MTOR,FGFR1OP,PTGS2,IL6R,NGF,SRC,SYK,IL6ST,JAK2,BCL2,CDKN1A,LYN,HDAC2,NTRK1,PTPN11,SOCS1
GO:0031328	Positive regulation of cellular biosynthetic process	40	2041	0.7	2.75e-17	9606.ENSP00000215832,9606.ENSP00000217086,9606.ENSP00000229307,9606.ENSP00000231509,9606.ENSP00000242261,9606.ENSP00000259915,9606.ENSP00000262367,9606.ENSP00000263253,9606.ENSP00000264657,9606.ENSP00000269305,9606.ENSP00000269571,9606.ENSP00000275493,9606.ENSP00000293328,9606.ENSP00000300134,9606.ENSP00000302967,9606.ENSP00000305422,9606.ENSP00000306245,9606.ENSP00000311857,9606.ENSP00000315768,…	MAPK1,SALL4,NANOG,NR3C1,TWIST1,POU5F1,CREBBP,EP300,STAT3,TP53,ERBB2,EGFR,STAT5B,STAT6,HDAC3,CEBPB,FOS,PTPN2,STAT2,SP1,FOXO3,STAT5A,RET,STAT4,STAT1,MTOR,PTGS2,HDAC1,SRC,FOXO4,FOXO1,JAK2,SIN3A,IRF9,RELA,PIK3R1,HDAC2,HIF1A,MYC,NDN
GO:0002684	Positive regulation of immune system process	29	874	0.93	2.76e-17	9606.ENSP00000215832,9606.ENSP00000262367,9606.ENSP00000263253,9606.ENSP00000288135,9606.ENSP00000293328,9606.ENSP00000300134,9606.ENSP00000306245,9606.ENSP00000321345,9606.ENSP00000339527,9606.ENSP00000350224,9606.ENSP00000357470,9606.ENSP00000362680,9606.ENSP00000363318,9606.ENSP00000364898,9606.ENSP00000370698,9606.ENSP00000370989,9606.ENSP00000371067,9606.ENSP00000378402,9606.ENSP00000381185,…	MAPK1,CREBBP,EP300,KIT,STAT5B,STAT6,FOS,IL23R,FOXO3,BMX,IL6R,SRC,IL2RG,SYK,IL6ST,CD274,JAK2,SIN3A,BCL2,RELA,CDKN1A,PIK3R1,LYN,TYK2,JAK3,IL12RB1,LCK,PTPN11,SOCS1
GO:0070848	Response to growth factor	24	503	1.09	2.80e-17	9606.ENSP00000215832,9606.ENSP00000231509,9606.ENSP00000241453,9606.ENSP00000242261,9606.ENSP00000257290,9606.ENSP00000259915,9606.ENSP00000264033,9606.ENSP00000264657,9606.ENSP00000269305,9606.ENSP00000269571,9606.ENSP00000275493,9606.ENSP00000293328,9606.ENSP00000306245,9606.ENSP00000339527,9606.ENSP00000356694,9606.ENSP00000358525,9606.ENSP00000362649,9606.ENSP00000362680,9606.ENSP00000384273,…	MAPK1,NR3C1,FLT3,TWIST1,PDGFRA,POU5F1,CBL,STAT3,TP53,ERBB2,EGFR,STAT5B,FOS,FOXO3,FASLG,NGF,HDAC1,SRC,RELA,HDAC2,NTRK1,MYC,PTPN11,NDN
GO:0045944	Positive regulation of transcription by RNA polymerase II	33	1250	0.83	3.15e-17	9606.ENSP00000217086,9606.ENSP00000229307,9606.ENSP00000231509,9606.ENSP00000242261,9606.ENSP00000259915,9606.ENSP00000262367,9606.ENSP00000263253,9606.ENSP00000264657,9606.ENSP00000269305,9606.ENSP00000275493,9606.ENSP00000293328,9606.ENSP00000300134,9606.ENSP00000302967,9606.ENSP00000305422,9606.ENSP00000306245,9606.ENSP00000315768,9606.ENSP00000329357,9606.ENSP00000339527,9606.ENSP00000341208,…	SALL4,NANOG,NR3C1,TWIST1,POU5F1,CREBBP,EP300,STAT3,TP53,EGFR,STAT5B,STAT6,HDAC3,CEBPB,FOS,STAT2,SP1,FOXO3,STAT5A,STAT4,STAT1,HDAC1,FOXO4,FOXO1,JAK2,SIN3A,IRF9,RELA,PIK3R1,HDAC2,HIF1A,MYC,NDN
GO:0010557	Positive regulation of macromolecule biosynthetic process	39	1935	0.71	3.75e-17	9606.ENSP00000215832,9606.ENSP00000217086,9606.ENSP00000229307,9606.ENSP00000231509,9606.ENSP00000242261,9606.ENSP00000259915,9606.ENSP00000262367,9606.ENSP00000263253,9606.ENSP00000264657,9606.ENSP00000269305,9606.ENSP00000269571,9606.ENSP00000275493,9606.ENSP00000293328,9606.ENSP00000300134,9606.ENSP00000302967,9606.ENSP00000305422,9606.ENSP00000306245,9606.ENSP00000315768,9606.ENSP00000329357,…	MAPK1,SALL4,NANOG,NR3C1,TWIST1,POU5F1,CREBBP,EP300,STAT3,TP53,ERBB2,EGFR,STAT5B,STAT6,HDAC3,CEBPB,FOS,STAT2,SP1,FOXO3,STAT5A,RET,STAT4,STAT1,MTOR,HDAC1,SRC,FOXO4,FOXO1,JAK2,SIN3A,IRF9,RELA,PIK3R1,HDAC2,JAK3,HIF1A,MYC,NDN
GO:0080134	Regulation of response to stress	34	1373	0.8	4.86e-17	9606.ENSP00000215832,9606.ENSP00000242261,9606.ENSP00000257290,9606.ENSP00000262367,9606.ENSP00000263253,9606.ENSP00000269305,9606.ENSP00000275493,9606.ENSP00000293328,9606.ENSP00000302967,9606.ENSP00000305422,9606.ENSP00000311857,9606.ENSP00000315768,9606.ENSP00000321345,9606.ENSP00000330341,9606.ENSP00000339527,9606.ENSP00000354394,9606.ENSP00000354558,9606.ENSP00000356438,9606.ENSP00000362680,…	MAPK1,TWIST1,PDGFRA,CREBBP,EP300,TP53,EGFR,STAT5B,HDAC3,CEBPB,PTPN2,STAT2,IL23R,SOCS3,FOXO3,STAT1,MTOR,PTGS2,SRC,SYK,BCL2L1,FOXO1,IL6ST,JAK2,SIN3A,BCL2,RELA,PIK3R1,LYN,HIF1A,IL12RB1,MYC,PTPN11,SOCS1
GO:0045893	Positive regulation of transcription, DNA-templated	37	1710	0.74	5.05e-17	9606.ENSP00000217086,9606.ENSP00000229307,9606.ENSP00000231509,9606.ENSP00000242261,9606.ENSP00000259915,9606.ENSP00000262367,9606.ENSP00000263253,9606.ENSP00000264657,9606.ENSP00000269305,9606.ENSP00000269571,9606.ENSP00000275493,9606.ENSP00000293328,9606.ENSP00000300134,9606.ENSP00000302967,9606.ENSP00000305422,9606.ENSP00000306245,9606.ENSP00000315768,9606.ENSP00000329357,9606.ENSP00000339527,…	SALL4,NANOG,NR3C1,TWIST1,POU5F1,CREBBP,EP300,STAT3,TP53,ERBB2,EGFR,STAT5B,STAT6,HDAC3,CEBPB,FOS,STAT2,SP1,FOXO3,STAT5A,RET,STAT4,STAT1,MTOR,HDAC1,SRC,FOXO4,FOXO1,JAK2,SIN3A,IRF9,RELA,PIK3R1,HDAC2,HIF1A,MYC,NDN
GO:0002521	Leukocyte differentiation	22	396	1.15	5.12e-17	9606.ENSP00000241453,9606.ENSP00000263253,9606.ENSP00000264657,9606.ENSP00000269305,9606.ENSP00000269571,9606.ENSP00000288135,9606.ENSP00000293328,9606.ENSP00000300134,9606.ENSP00000306245,9606.ENSP00000311857,9606.ENSP00000354558,9606.ENSP00000357470,9606.ENSP00000362680,9606.ENSP00000363318,9606.ENSP00000364898,9606.ENSP00000381185,9606.ENSP00000428056,9606.ENSP00000428924,9606.ENSP00000431418,…	FLT3,EP300,STAT3,TP53,ERBB2,KIT,STAT5B,STAT6,FOS,PTPN2,MTOR,IL6R,SRC,IL2RG,SYK,BCL2,PIK3R1,LYN,NTRK1,JAK3,LCK,SOCS1
GO:0050865	Regulation of cell activation	26	658	1	5.12e-17	9606.ENSP00000257290,9606.ENSP00000269571,9606.ENSP00000293328,9606.ENSP00000300134,9606.ENSP00000305422,9606.ENSP00000311857,9606.ENSP00000321345,9606.ENSP00000339527,9606.ENSP00000346839,9606.ENSP00000357470,9606.ENSP00000358092,9606.ENSP00000362680,9606.ENSP00000363318,9606.ENSP00000364898,9606.ENSP00000370698,9606.ENSP00000370989,9606.ENSP00000371067,9606.ENSP00000381185,9606.ENSP00000384849,…	PDGFRA,ERBB2,STAT5B,STAT6,CEBPB,PTPN2,IL23R,FOXO3,FN1,IL6R,PRDM1,SRC,IL2RG,SYK,IL6ST,CD274,JAK2,BCL2,CDKN1A,LYN,TYK2,JAK3,IL12RB1,LCK,PTPN11,SOCS1
GO:0044419	Biological process involved in interspecies interaction between organisms	35	1490	0.78	5.54e-17	9606.ENSP00000215832,9606.ENSP00000263253,9606.ENSP00000264033,9606.ENSP00000269305,9606.ENSP00000270800,9606.ENSP00000275493,9606.ENSP00000293328,9606.ENSP00000305422,9606.ENSP00000306245,9606.ENSP00000315768,9606.ENSP00000321345,9606.ENSP00000329357,9606.ENSP00000346839,9606.ENSP00000354394,9606.ENSP00000356438,9606.ENSP00000356694,9606.ENSP00000357470,9606.ENSP00000358092,9606.ENSP00000362649,…	MAPK1,EP300,CBL,TP53,IL22RA1,EGFR,STAT5B,CEBPB,FOS,STAT2,IL23R,SP1,FN1,STAT1,PTGS2,FASLG,IL6R,PRDM1,HDAC1,SRC,SYK,BCL2L1,CD274,JAK2,IRF9,BCL2,RELA,LYN,HDAC2,TYK2,JAK3,HIF1A,IL12RB1,LCK,JAK1
GO:0006952	Defense response	34	1394	0.8	7.13e-17	9606.ENSP00000263253,9606.ENSP00000264657,9606.ENSP00000269305,9606.ENSP00000270800,9606.ENSP00000288135,9606.ENSP00000293328,9606.ENSP00000300134,9606.ENSP00000305422,9606.ENSP00000306245,9606.ENSP00000315768,9606.ENSP00000321345,9606.ENSP00000341208,9606.ENSP00000346839,9606.ENSP00000351255,9606.ENSP00000354394,9606.ENSP00000354558,9606.ENSP00000356438,9606.ENSP00000356694,9606.ENSP00000357470,…	EP300,STAT3,TP53,IL22RA1,KIT,STAT5B,STAT6,CEBPB,FOS,STAT2,IL23R,STAT5A,FN1,STAT4,STAT1,MTOR,PTGS2,FASLG,IL6R,PRDM1,SRC,SYK,BCL2L1,JAK2,IRF9,BCL2,RELA,LYN,TYK2,JAK3,HIF1A,IL12RB1,LCK,JAK1
GO:1901653	Cellular response to peptide	20	302	1.23	1.03e-16	9606.ENSP00000264657,9606.ENSP00000269305,9606.ENSP00000293328,9606.ENSP00000300134,9606.ENSP00000306245,9606.ENSP00000311857,9606.ENSP00000329357,9606.ENSP00000339527,9606.ENSP00000341208,9606.ENSP00000354394,9606.ENSP00000362680,9606.ENSP00000363377,9606.ENSP00000368880,9606.ENSP00000371067,9606.ENSP00000384273,9606.ENSP00000428056,9606.ENSP00000428924,9606.ENSP00000431885,9606.ENSP00000432511,…	STAT3,TP53,STAT5B,STAT6,FOS,PTPN2,SP1,FOXO3,STAT5A,STAT1,SRC,FOXO4,FOXO1,JAK2,RELA,PIK3R1,LYN,TYK2,JAK3,JAK1
GO:0051093	Negative regulation of developmental process	29	933	0.9	1.32e-16	9606.ENSP00000215832,9606.ENSP00000227507,9606.ENSP00000242261,9606.ENSP00000264657,9606.ENSP00000269305,9606.ENSP00000269571,9606.ENSP00000275493,9606.ENSP00000288135,9606.ENSP00000293328,9606.ENSP00000311857,9606.ENSP00000339527,9606.ENSP00000354394,9606.ENSP00000356694,9606.ENSP00000362649,9606.ENSP00000363377,9606.ENSP00000365230,9606.ENSP00000368880,9606.ENSP00000376765,9606.ENSP00000378402,…	MAPK1,CCND1,TWIST1,STAT3,TP53,ERBB2,EGFR,KIT,STAT5B,PTPN2,FOXO3,STAT1,FASLG,HDAC1,FOXO4,BCL2L1,FOXO1,PIAS3,SIN3A,BCL2,CDKN1A,PIK3R1,LYN,HDAC2,JAK3,HIF1A,MYC,PTPN11,SOCS1
GO:0050730	Regulation of peptidyl-tyrosine phosphorylation	19	259	1.27	1.42e-16	9606.ENSP00000241453,9606.ENSP00000264033,9606.ENSP00000269305,9606.ENSP00000275493,9606.ENSP00000288135,9606.ENSP00000311857,9606.ENSP00000321345,9606.ENSP00000330341,9606.ENSP00000354558,9606.ENSP00000355812,9606.ENSP00000357470,9606.ENSP00000362680,9606.ENSP00000364898,9606.ENSP00000370698,9606.ENSP00000371067,9606.ENSP00000428924,9606.ENSP00000430432,9606.ENSP00000489597,9606.ENSP00000496577	FLT3,CBL,TP53,EGFR,KIT,PTPN2,IL23R,SOCS3,MTOR,FGFR1OP,IL6R,SRC,SYK,IL6ST,JAK2,LYN,HDAC2,PTPN11,SOCS1
GO:0001775	Cell activation	26	693	0.98	1.61e-16	9606.ENSP00000241453,9606.ENSP00000257290,9606.ENSP00000263253,9606.ENSP00000264033,9606.ENSP00000264657,9606.ENSP00000269305,9606.ENSP00000269571,9606.ENSP00000288135,9606.ENSP00000293328,9606.ENSP00000300134,9606.ENSP00000305422,9606.ENSP00000311857,9606.ENSP00000338010,9606.ENSP00000346839,9606.ENSP00000354558,9606.ENSP00000357470,9606.ENSP00000362680,9606.ENSP00000363318,9606.ENSP00000364898,…	FLT3,PDGFRA,EP300,CBL,STAT3,TP53,ERBB2,KIT,STAT5B,STAT6,CEBPB,PTPN2,IL21R,FN1,MTOR,IL6R,SRC,IL2RG,SYK,JAK2,BCL2,PIK3R1,LYN,NTRK1,JAK3,LCK
GO:0032870	Cellular response to hormone stimulus	23	489	1.08	2.12e-16	9606.ENSP00000231509,9606.ENSP00000241453,9606.ENSP00000264657,9606.ENSP00000288135,9606.ENSP00000293328,9606.ENSP00000300134,9606.ENSP00000306245,9606.ENSP00000311857,9606.ENSP00000329357,9606.ENSP00000339527,9606.ENSP00000341208,9606.ENSP00000354394,9606.ENSP00000362680,9606.ENSP00000363377,9606.ENSP00000368880,9606.ENSP00000371067,9606.ENSP00000384273,9606.ENSP00000428056,9606.ENSP00000428924,…	NR3C1,FLT3,STAT3,KIT,STAT5B,STAT6,FOS,PTPN2,SP1,FOXO3,STAT5A,STAT1,SRC,FOXO4,FOXO1,JAK2,RELA,PIK3R1,LYN,TYK2,JAK3,PTPN11,JAK1
GO:0045597	Positive regulation of cell differentiation	28	876	0.91	3.00e-16	9606.ENSP00000242261,9606.ENSP00000264657,9606.ENSP00000288135,9606.ENSP00000293328,9606.ENSP00000305422,9606.ENSP00000306245,9606.ENSP00000321345,9606.ENSP00000330341,9606.ENSP00000339527,9606.ENSP00000346839,9606.ENSP00000347942,9606.ENSP00000354394,9606.ENSP00000354558,9606.ENSP00000356438,9606.ENSP00000357470,9606.ENSP00000358525,9606.ENSP00000362649,9606.ENSP00000363318,9606.ENSP00000364898,…	TWIST1,STAT3,KIT,STAT5B,CEBPB,FOS,IL23R,SOCS3,FOXO3,FN1,RET,STAT1,MTOR,PTGS2,IL6R,NGF,HDAC1,IL2RG,SYK,IL6ST,JAK2,SIN3A,BCL2,LYN,HDAC2,HIF1A,IL12RB1,SOCS1
GO:0009605	Response to external stimulus	41	2355	0.65	4.19e-16	9606.ENSP00000215832,9606.ENSP00000227507,9606.ENSP00000257290,9606.ENSP00000264033,9606.ENSP00000269305,9606.ENSP00000269571,9606.ENSP00000270800,9606.ENSP00000288135,9606.ENSP00000293328,9606.ENSP00000305422,9606.ENSP00000306245,9606.ENSP00000315768,9606.ENSP00000321345,9606.ENSP00000339527,9606.ENSP00000347942,9606.ENSP00000354394,9606.ENSP00000354558,9606.ENSP00000356438,9606.ENSP00000356694,…	MAPK1,CCND1,PDGFRA,CBL,TP53,ERBB2,IL22RA1,KIT,STAT5B,CEBPB,FOS,STAT2,IL23R,FOXO3,RET,STAT1,MTOR,PTGS2,FASLG,IL6R,PRDM1,SRC,FOXO4,SYK,BCL2L1,FOXO1,CD274,JAK2,IRF9,BCL2,RELA,CDKN1A,LYN,HDAC2,NTRK1,TYK2,JAK3,HIF1A,IL12RB1,LCK,JAK1
GO:0051249	Regulation of lymphocyte activation	23	508	1.06	4.59e-16	9606.ENSP00000269571,9606.ENSP00000293328,9606.ENSP00000300134,9606.ENSP00000305422,9606.ENSP00000311857,9606.ENSP00000321345,9606.ENSP00000339527,9606.ENSP00000358092,9606.ENSP00000362680,9606.ENSP00000363318,9606.ENSP00000364898,9606.ENSP00000370698,9606.ENSP00000370989,9606.ENSP00000371067,9606.ENSP00000381185,9606.ENSP00000384849,9606.ENSP00000428924,9606.ENSP00000431885,9606.ENSP00000432511,…	ERBB2,STAT5B,STAT6,CEBPB,PTPN2,IL23R,FOXO3,PRDM1,SRC,IL2RG,SYK,IL6ST,CD274,JAK2,BCL2,CDKN1A,LYN,TYK2,JAK3,IL12RB1,LCK,PTPN11,SOCS1
GO:0009892	Negative regulation of metabolic process	45	2982	0.59	6.72e-16	9606.ENSP00000217086,9606.ENSP00000227507,9606.ENSP00000229307,9606.ENSP00000231509,9606.ENSP00000242261,9606.ENSP00000259915,9606.ENSP00000262367,9606.ENSP00000263253,9606.ENSP00000264033,9606.ENSP00000264657,9606.ENSP00000269305,9606.ENSP00000275493,9606.ENSP00000300134,9606.ENSP00000302967,9606.ENSP00000305422,9606.ENSP00000311857,9606.ENSP00000321345,9606.ENSP00000330341,9606.ENSP00000339527,…	SALL4,CCND1,NANOG,NR3C1,TWIST1,POU5F1,CREBBP,EP300,CBL,STAT3,TP53,EGFR,STAT6,HDAC3,CEBPB,PTPN2,IL23R,SOCS3,FOXO3,FN1,STAT1,MTOR,FGFR1OP,PTGS2,FASLG,IL6R,PRDM1,NGF,HDAC1,SRC,BCL2L1,FOXO1,CD274,PIAS3,SIN3A,BCL2,RELA,CDKN1A,LYN,HDAC2,JAK3,HIF1A,MYC,SOCS1,NDN
GO:0051247	Positive regulation of protein metabolic process	34	1512	0.76	7.38e-16	9606.ENSP00000215832,9606.ENSP00000227507,9606.ENSP00000241453,9606.ENSP00000264657,9606.ENSP00000269305,9606.ENSP00000269571,9606.ENSP00000275493,9606.ENSP00000288135,9606.ENSP00000302967,9606.ENSP00000321345,9606.ENSP00000329357,9606.ENSP00000346839,9606.ENSP00000347942,9606.ENSP00000354558,9606.ENSP00000356438,9606.ENSP00000356694,9606.ENSP00000357470,9606.ENSP00000358525,9606.ENSP00000362680,…	MAPK1,CCND1,FLT3,STAT3,TP53,ERBB2,EGFR,KIT,HDAC3,IL23R,SP1,FN1,RET,MTOR,PTGS2,FASLG,IL6R,NGF,SRC,SYK,FOXO1,IL6ST,JAK2,PIAS3,BCL2,RELA,CDKN1A,LYN,HDAC2,NTRK1,LCK,MYC,PTPN11,NDN
GO:0043069	Negative regulation of programmed cell death	28	911	0.9	7.54e-16	9606.ENSP00000227507,9606.ENSP00000242261,9606.ENSP00000264033,9606.ENSP00000269305,9606.ENSP00000275493,9606.ENSP00000288135,9606.ENSP00000293328,9606.ENSP00000302967,9606.ENSP00000305422,9606.ENSP00000330341,9606.ENSP00000354558,9606.ENSP00000356438,9606.ENSP00000358525,9606.ENSP00000362649,9606.ENSP00000362680,9606.ENSP00000365230,9606.ENSP00000368880,9606.ENSP00000370698,9606.ENSP00000371067,…	CCND1,TWIST1,CBL,TP53,EGFR,KIT,STAT5B,HDAC3,CEBPB,SOCS3,MTOR,PTGS2,NGF,HDAC1,SRC,BCL2L1,FOXO1,IL6ST,JAK2,SIN3A,BCL2,RELA,PIK3R1,HDAC2,NTRK1,JAK3,HIF1A,MYC
GO:0009889	Regulation of biosynthetic process	52	4205	0.5	7.95e-16	9606.ENSP00000215832,9606.ENSP00000217086,9606.ENSP00000227507,9606.ENSP00000229307,9606.ENSP00000231509,9606.ENSP00000242261,9606.ENSP00000259915,9606.ENSP00000262367,9606.ENSP00000263253,9606.ENSP00000264657,9606.ENSP00000269305,9606.ENSP00000269571,9606.ENSP00000275493,9606.ENSP00000288135,9606.ENSP00000293328,9606.ENSP00000300134,9606.ENSP00000302967,9606.ENSP00000305422,9606.ENSP00000306245,…	MAPK1,SALL4,CCND1,NANOG,NR3C1,TWIST1,POU5F1,CREBBP,EP300,STAT3,TP53,ERBB2,EGFR,KIT,STAT5B,STAT6,HDAC3,CEBPB,FOS,PTPN2,STAT2,SP1,FOXO3,STAT5A,RET,STAT4,STAT1,MTOR,PTGS2,FASLG,IL6R,PRDM1,HDAC1,SRC,FOXO4,SYK,FOXO1,JAK2,PIAS3,SIN3A,IRF9,BCL2,RELA,CDKN1A,PIK3R1,HDAC2,NTRK1,JAK3,HIF1A,MYC,NANOGP8,NDN
GO:0035556	Intracellular signal transduction	34	1518	0.76	8.04e-16	9606.ENSP00000215832,9606.ENSP00000227507,9606.ENSP00000257290,9606.ENSP00000263253,9606.ENSP00000269305,9606.ENSP00000269571,9606.ENSP00000275493,9606.ENSP00000288135,9606.ENSP00000305422,9606.ENSP00000330341,9606.ENSP00000339527,9606.ENSP00000347942,9606.ENSP00000350224,9606.ENSP00000354558,9606.ENSP00000362680,9606.ENSP00000363377,9606.ENSP00000364898,9606.ENSP00000365230,9606.ENSP00000371067,…	MAPK1,CCND1,PDGFRA,EP300,TP53,ERBB2,EGFR,KIT,CEBPB,SOCS3,FOXO3,RET,BMX,MTOR,SRC,FOXO4,SYK,BCL2L1,JAK2,BCL2,RELA,CDKN1A,CISH,PIK3R1,LYN,TYK2,JAK3,HIF1A,LCK,MYC,PTPN11,SOCS1,SOCS7,JAK1
GO:0071375	Cellular response to peptide hormone stimulus	18	240	1.28	8.04e-16	9606.ENSP00000264657,9606.ENSP00000293328,9606.ENSP00000300134,9606.ENSP00000306245,9606.ENSP00000311857,9606.ENSP00000329357,9606.ENSP00000341208,9606.ENSP00000354394,9606.ENSP00000362680,9606.ENSP00000363377,9606.ENSP00000368880,9606.ENSP00000371067,9606.ENSP00000384273,9606.ENSP00000428056,9606.ENSP00000428924,9606.ENSP00000431885,9606.ENSP00000432511,9606.ENSP00000499900	STAT3,STAT5B,STAT6,FOS,PTPN2,SP1,STAT5A,STAT1,SRC,FOXO4,FOXO1,JAK2,RELA,PIK3R1,LYN,TYK2,JAK3,JAK1
GO:0002694	Regulation of leukocyte activation	24	601	1.01	1.06e-15	9606.ENSP00000269571,9606.ENSP00000293328,9606.ENSP00000300134,9606.ENSP00000305422,9606.ENSP00000311857,9606.ENSP00000321345,9606.ENSP00000339527,9606.ENSP00000346839,9606.ENSP00000358092,9606.ENSP00000362680,9606.ENSP00000363318,9606.ENSP00000364898,9606.ENSP00000370698,9606.ENSP00000370989,9606.ENSP00000371067,9606.ENSP00000381185,9606.ENSP00000384849,9606.ENSP00000428924,9606.ENSP00000431885,…	ERBB2,STAT5B,STAT6,CEBPB,PTPN2,IL23R,FOXO3,FN1,PRDM1,SRC,IL2RG,SYK,IL6ST,CD274,JAK2,BCL2,CDKN1A,LYN,TYK2,JAK3,IL12RB1,LCK,PTPN11,SOCS1
GO:1903706	Regulation of hemopoiesis	21	410	1.12	1.47e-15	9606.ENSP00000264657,9606.ENSP00000269571,9606.ENSP00000293328,9606.ENSP00000305422,9606.ENSP00000306245,9606.ENSP00000311857,9606.ENSP00000321345,9606.ENSP00000339527,9606.ENSP00000354394,9606.ENSP00000354558,9606.ENSP00000358092,9606.ENSP00000363318,9606.ENSP00000364898,9606.ENSP00000376765,9606.ENSP00000428056,9606.ENSP00000428924,9606.ENSP00000432511,9606.ENSP00000437955,9606.ENSP00000470788,…	STAT3,ERBB2,STAT5B,CEBPB,FOS,PTPN2,IL23R,FOXO3,STAT1,MTOR,PRDM1,IL2RG,SYK,PIAS3,PIK3R1,LYN,JAK3,HIF1A,IL12RB1,MYC,SOCS1
GO:0007259	Receptor signaling pathway via JAK-STAT	12	51	1.78	1.61e-15	9606.ENSP00000264657,9606.ENSP00000293328,9606.ENSP00000300134,9606.ENSP00000315768,9606.ENSP00000330341,9606.ENSP00000341208,9606.ENSP00000351255,9606.ENSP00000354394,9606.ENSP00000371067,9606.ENSP00000432511,9606.ENSP00000496577,9606.ENSP00000499900	STAT3,STAT5B,STAT6,STAT2,SOCS3,STAT5A,STAT4,STAT1,JAK2,JAK3,SOCS1,JAK1
GO:0060397	Growth hormone receptor signaling pathway via JAK-STAT	9	10	2.36	1.61e-15	9606.ENSP00000264657,9606.ENSP00000293328,9606.ENSP00000300134,9606.ENSP00000341208,9606.ENSP00000371067,9606.ENSP00000428924,9606.ENSP00000431885,9606.ENSP00000432511,9606.ENSP00000499900	STAT3,STAT5B,STAT6,STAT5A,JAK2,LYN,TYK2,JAK3,JAK1
GO:0045935	Positive regulation of nucleobase-containing compound metabolic process	38	2056	0.67	1.91e-15	9606.ENSP00000215832,9606.ENSP00000217086,9606.ENSP00000229307,9606.ENSP00000231509,9606.ENSP00000242261,9606.ENSP00000259915,9606.ENSP00000262367,9606.ENSP00000263253,9606.ENSP00000264657,9606.ENSP00000269305,9606.ENSP00000269571,9606.ENSP00000275493,9606.ENSP00000293328,9606.ENSP00000300134,9606.ENSP00000302967,9606.ENSP00000305422,9606.ENSP00000306245,9606.ENSP00000315768,9606.ENSP00000329357,…	MAPK1,SALL4,NANOG,NR3C1,TWIST1,POU5F1,CREBBP,EP300,STAT3,TP53,ERBB2,EGFR,STAT5B,STAT6,HDAC3,CEBPB,FOS,STAT2,SP1,FOXO3,STAT5A,RET,STAT4,STAT1,MTOR,HDAC1,SRC,FOXO4,FOXO1,JAK2,SIN3A,IRF9,RELA,PIK3R1,HDAC2,HIF1A,MYC,NDN
GO:0022407	Regulation of cell-cell adhesion	22	480	1.07	1.94e-15	9606.ENSP00000269571,9606.ENSP00000293328,9606.ENSP00000305422,9606.ENSP00000311857,9606.ENSP00000321345,9606.ENSP00000339527,9606.ENSP00000357470,9606.ENSP00000362680,9606.ENSP00000363318,9606.ENSP00000364898,9606.ENSP00000370698,9606.ENSP00000370989,9606.ENSP00000371067,9606.ENSP00000384273,9606.ENSP00000428924,9606.ENSP00000431885,9606.ENSP00000432511,9606.ENSP00000470788,9606.ENSP00000477713,…	ERBB2,STAT5B,CEBPB,PTPN2,IL23R,FOXO3,IL6R,SRC,IL2RG,SYK,IL6ST,CD274,JAK2,RELA,LYN,TYK2,JAK3,IL12RB1,LCK,PTPN11,SOCS1,JAK1
GO:0010647	Positive regulation of cell communication	35	1693	0.72	2.29e-15	9606.ENSP00000215832,9606.ENSP00000241453,9606.ENSP00000257290,9606.ENSP00000259915,9606.ENSP00000262367,9606.ENSP00000263253,9606.ENSP00000264033,9606.ENSP00000264657,9606.ENSP00000269305,9606.ENSP00000269571,9606.ENSP00000275493,9606.ENSP00000288135,9606.ENSP00000302967,9606.ENSP00000311857,9606.ENSP00000321345,9606.ENSP00000346839,9606.ENSP00000347942,9606.ENSP00000356438,9606.ENSP00000356694,…	MAPK1,FLT3,PDGFRA,POU5F1,CREBBP,EP300,CBL,STAT3,TP53,ERBB2,EGFR,KIT,HDAC3,PTPN2,IL23R,FN1,RET,PTGS2,FASLG,IL6R,NGF,SRC,SYK,IL6ST,JAK2,RELA,PIK3R1,LYN,NTRK1,TYK2,HIF1A,IL12RB1,LCK,MYC,PTPN11
GO:0045785	Positive regulation of cell adhesion	22	485	1.06	2.35e-15	9606.ENSP00000269571,9606.ENSP00000293328,9606.ENSP00000321345,9606.ENSP00000339527,9606.ENSP00000346839,9606.ENSP00000347942,9606.ENSP00000357470,9606.ENSP00000362680,9606.ENSP00000363318,9606.ENSP00000364898,9606.ENSP00000370698,9606.ENSP00000370989,9606.ENSP00000371067,9606.ENSP00000384273,9606.ENSP00000428924,9606.ENSP00000431885,9606.ENSP00000432511,9606.ENSP00000470788,9606.ENSP00000477713,…	ERBB2,STAT5B,IL23R,FOXO3,FN1,RET,IL6R,SRC,IL2RG,SYK,IL6ST,CD274,JAK2,RELA,LYN,TYK2,JAK3,IL12RB1,LCK,PTPN11,SOCS1,JAK1
GO:0023056	Positive regulation of signaling	35	1698	0.72	2.41e-15	9606.ENSP00000215832,9606.ENSP00000241453,9606.ENSP00000257290,9606.ENSP00000259915,9606.ENSP00000262367,9606.ENSP00000263253,9606.ENSP00000264033,9606.ENSP00000264657,9606.ENSP00000269305,9606.ENSP00000269571,9606.ENSP00000275493,9606.ENSP00000288135,9606.ENSP00000302967,9606.ENSP00000311857,9606.ENSP00000321345,9606.ENSP00000346839,9606.ENSP00000347942,9606.ENSP00000356438,9606.ENSP00000356694,…	MAPK1,FLT3,PDGFRA,POU5F1,CREBBP,EP300,CBL,STAT3,TP53,ERBB2,EGFR,KIT,HDAC3,PTPN2,IL23R,FN1,RET,PTGS2,FASLG,IL6R,NGF,SRC,SYK,IL6ST,JAK2,RELA,PIK3R1,LYN,NTRK1,TYK2,HIF1A,IL12RB1,LCK,MYC,PTPN11
GO:0030155	Regulation of cell adhesion	26	784	0.93	2.41e-15	9606.ENSP00000269571,9606.ENSP00000293328,9606.ENSP00000305422,9606.ENSP00000311857,9606.ENSP00000321345,9606.ENSP00000339527,9606.ENSP00000346839,9606.ENSP00000347942,9606.ENSP00000357470,9606.ENSP00000362680,9606.ENSP00000363318,9606.ENSP00000364898,9606.ENSP00000370698,9606.ENSP00000370989,9606.ENSP00000371067,9606.ENSP00000381185,9606.ENSP00000384273,9606.ENSP00000428056,9606.ENSP00000428924,…	ERBB2,STAT5B,CEBPB,PTPN2,IL23R,FOXO3,FN1,RET,IL6R,SRC,IL2RG,SYK,IL6ST,CD274,JAK2,BCL2,RELA,PIK3R1,LYN,TYK2,JAK3,IL12RB1,LCK,PTPN11,SOCS1,JAK1
GO:0060396	Growth hormone receptor signaling pathway	10	21	2.09	2.41e-15	9606.ENSP00000264657,9606.ENSP00000293328,9606.ENSP00000300134,9606.ENSP00000341208,9606.ENSP00000371067,9606.ENSP00000428056,9606.ENSP00000428924,9606.ENSP00000431885,9606.ENSP00000432511,9606.ENSP00000499900	STAT3,STAT5B,STAT6,STAT5A,JAK2,PIK3R1,LYN,TYK2,JAK3,JAK1
GO:0031326	Regulation of cellular biosynthetic process	51	4143	0.5	2.64e-15	9606.ENSP00000215832,9606.ENSP00000217086,9606.ENSP00000227507,9606.ENSP00000229307,9606.ENSP00000231509,9606.ENSP00000242261,9606.ENSP00000259915,9606.ENSP00000262367,9606.ENSP00000263253,9606.ENSP00000264657,9606.ENSP00000269305,9606.ENSP00000269571,9606.ENSP00000275493,9606.ENSP00000288135,9606.ENSP00000293328,9606.ENSP00000300134,9606.ENSP00000302967,9606.ENSP00000305422,9606.ENSP00000306245,…	MAPK1,SALL4,CCND1,NANOG,NR3C1,TWIST1,POU5F1,CREBBP,EP300,STAT3,TP53,ERBB2,EGFR,KIT,STAT5B,STAT6,HDAC3,CEBPB,FOS,PTPN2,STAT2,SP1,FOXO3,STAT5A,RET,STAT4,STAT1,MTOR,PTGS2,FASLG,PRDM1,HDAC1,SRC,FOXO4,SYK,FOXO1,JAK2,PIAS3,SIN3A,IRF9,BCL2,RELA,CDKN1A,PIK3R1,HDAC2,NTRK1,JAK3,HIF1A,MYC,NANOGP8,NDN
GO:1903037	Regulation of leukocyte cell-cell adhesion	20	368	1.14	2.99e-15	9606.ENSP00000269571,9606.ENSP00000293328,9606.ENSP00000305422,9606.ENSP00000311857,9606.ENSP00000321345,9606.ENSP00000339527,9606.ENSP00000362680,9606.ENSP00000363318,9606.ENSP00000364898,9606.ENSP00000370698,9606.ENSP00000370989,9606.ENSP00000371067,9606.ENSP00000384273,9606.ENSP00000428924,9606.ENSP00000431885,9606.ENSP00000432511,9606.ENSP00000470788,9606.ENSP00000477713,9606.ENSP00000489597,…	ERBB2,STAT5B,CEBPB,PTPN2,IL23R,FOXO3,SRC,IL2RG,SYK,IL6ST,CD274,JAK2,RELA,LYN,TYK2,JAK3,IL12RB1,LCK,PTPN11,SOCS1
GO:0010556	Regulation of macromolecule biosynthetic process	50	3980	0.51	3.29e-15	9606.ENSP00000215832,9606.ENSP00000217086,9606.ENSP00000227507,9606.ENSP00000229307,9606.ENSP00000231509,9606.ENSP00000242261,9606.ENSP00000259915,9606.ENSP00000262367,9606.ENSP00000263253,9606.ENSP00000264657,9606.ENSP00000269305,9606.ENSP00000269571,9606.ENSP00000275493,9606.ENSP00000288135,9606.ENSP00000293328,9606.ENSP00000300134,9606.ENSP00000302967,9606.ENSP00000305422,9606.ENSP00000306245,…	MAPK1,SALL4,CCND1,NANOG,NR3C1,TWIST1,POU5F1,CREBBP,EP300,STAT3,TP53,ERBB2,EGFR,KIT,STAT5B,STAT6,HDAC3,CEBPB,FOS,PTPN2,STAT2,SP1,FOXO3,STAT5A,RET,STAT4,STAT1,MTOR,FASLG,PRDM1,HDAC1,SRC,FOXO4,SYK,FOXO1,JAK2,PIAS3,SIN3A,IRF9,BCL2,RELA,CDKN1A,PIK3R1,HDAC2,NTRK1,JAK3,HIF1A,MYC,NANOGP8,NDN
GO:0043066	Negative regulation of apoptotic process	27	891	0.89	4.10e-15	9606.ENSP00000227507,9606.ENSP00000242261,9606.ENSP00000264033,9606.ENSP00000269305,9606.ENSP00000275493,9606.ENSP00000293328,9606.ENSP00000302967,9606.ENSP00000305422,9606.ENSP00000330341,9606.ENSP00000354558,9606.ENSP00000356438,9606.ENSP00000358525,9606.ENSP00000362649,9606.ENSP00000362680,9606.ENSP00000365230,9606.ENSP00000368880,9606.ENSP00000370698,9606.ENSP00000371067,9606.ENSP00000378402,…	CCND1,TWIST1,CBL,TP53,EGFR,STAT5B,HDAC3,CEBPB,SOCS3,MTOR,PTGS2,NGF,HDAC1,SRC,BCL2L1,FOXO1,IL6ST,JAK2,SIN3A,BCL2,RELA,PIK3R1,HDAC2,NTRK1,JAK3,HIF1A,MYC
GO:0050863	Regulation of T cell activation	20	376	1.13	4.27e-15	9606.ENSP00000269571,9606.ENSP00000293328,9606.ENSP00000305422,9606.ENSP00000311857,9606.ENSP00000321345,9606.ENSP00000339527,9606.ENSP00000358092,9606.ENSP00000362680,9606.ENSP00000363318,9606.ENSP00000364898,9606.ENSP00000370698,9606.ENSP00000370989,9606.ENSP00000371067,9606.ENSP00000428924,9606.ENSP00000431885,9606.ENSP00000432511,9606.ENSP00000470788,9606.ENSP00000477713,9606.ENSP00000489597,…	ERBB2,STAT5B,CEBPB,PTPN2,IL23R,FOXO3,PRDM1,SRC,IL2RG,SYK,IL6ST,CD274,JAK2,LYN,TYK2,JAK3,IL12RB1,LCK,PTPN11,SOCS1
GO:1903131	Mononuclear cell differentiation	19	321	1.18	4.52e-15	9606.ENSP00000241453,9606.ENSP00000263253,9606.ENSP00000264657,9606.ENSP00000269305,9606.ENSP00000269571,9606.ENSP00000288135,9606.ENSP00000293328,9606.ENSP00000300134,9606.ENSP00000311857,9606.ENSP00000354558,9606.ENSP00000357470,9606.ENSP00000363318,9606.ENSP00000364898,9606.ENSP00000381185,9606.ENSP00000428056,9606.ENSP00000428924,9606.ENSP00000431418,9606.ENSP00000432511,9606.ENSP00000477713	FLT3,EP300,STAT3,TP53,ERBB2,KIT,STAT5B,STAT6,PTPN2,MTOR,IL6R,IL2RG,SYK,BCL2,PIK3R1,LYN,NTRK1,JAK3,LCK
GO:0045321	Leukocyte activation	23	574	1.01	4.61e-15	9606.ENSP00000241453,9606.ENSP00000263253,9606.ENSP00000264033,9606.ENSP00000264657,9606.ENSP00000269305,9606.ENSP00000269571,9606.ENSP00000288135,9606.ENSP00000293328,9606.ENSP00000300134,9606.ENSP00000305422,9606.ENSP00000311857,9606.ENSP00000338010,9606.ENSP00000354558,9606.ENSP00000357470,9606.ENSP00000363318,9606.ENSP00000364898,9606.ENSP00000371067,9606.ENSP00000381185,9606.ENSP00000428056,…	FLT3,EP300,CBL,STAT3,TP53,ERBB2,KIT,STAT5B,STAT6,CEBPB,PTPN2,IL21R,MTOR,IL6R,IL2RG,SYK,JAK2,BCL2,PIK3R1,LYN,NTRK1,JAK3,LCK
GO:0022409	Positive regulation of cell-cell adhesion	19	322	1.18	4.69e-15	9606.ENSP00000293328,9606.ENSP00000321345,9606.ENSP00000339527,9606.ENSP00000357470,9606.ENSP00000362680,9606.ENSP00000363318,9606.ENSP00000364898,9606.ENSP00000370698,9606.ENSP00000370989,9606.ENSP00000371067,9606.ENSP00000384273,9606.ENSP00000428924,9606.ENSP00000431885,9606.ENSP00000432511,9606.ENSP00000470788,9606.ENSP00000477713,9606.ENSP00000489597,9606.ENSP00000496577,9606.ENSP00000499900	STAT5B,IL23R,FOXO3,IL6R,SRC,IL2RG,SYK,IL6ST,CD274,JAK2,RELA,LYN,TYK2,JAK3,IL12RB1,LCK,PTPN11,SOCS1,JAK1
GO:0070663	Regulation of leukocyte proliferation	18	271	1.23	4.91e-15	9606.ENSP00000215832,9606.ENSP00000269571,9606.ENSP00000288135,9606.ENSP00000293328,9606.ENSP00000300134,9606.ENSP00000305422,9606.ENSP00000321345,9606.ENSP00000364898,9606.ENSP00000365230,9606.ENSP00000370698,9606.ENSP00000370989,9606.ENSP00000371067,9606.ENSP00000381185,9606.ENSP00000384849,9606.ENSP00000428924,9606.ENSP00000431885,9606.ENSP00000432511,9606.ENSP00000470788	MAPK1,ERBB2,KIT,STAT5B,STAT6,CEBPB,IL23R,SYK,BCL2L1,IL6ST,CD274,JAK2,BCL2,CDKN1A,LYN,TYK2,JAK3,IL12RB1
GO:0001817	Regulation of cytokine production	25	739	0.94	6.61e-15	9606.ENSP00000242261,9606.ENSP00000264657,9606.ENSP00000288135,9606.ENSP00000293328,9606.ENSP00000305422,9606.ENSP00000321345,9606.ENSP00000346839,9606.ENSP00000354394,9606.ENSP00000356438,9606.ENSP00000357470,9606.ENSP00000362680,9606.ENSP00000364898,9606.ENSP00000370698,9606.ENSP00000370989,9606.ENSP00000371067,9606.ENSP00000384273,9606.ENSP00000428056,9606.ENSP00000428924,9606.ENSP00000430432,…	TWIST1,STAT3,KIT,STAT5B,CEBPB,IL23R,FN1,STAT1,PTGS2,IL6R,SRC,SYK,IL6ST,CD274,JAK2,RELA,PIK3R1,LYN,HDAC2,TYK2,JAK3,HIF1A,IL12RB1,PTPN11,SOCS1
GO:0009967	Positive regulation of signal transduction	33	1525	0.74	6.72e-15	9606.ENSP00000241453,9606.ENSP00000257290,9606.ENSP00000259915,9606.ENSP00000262367,9606.ENSP00000263253,9606.ENSP00000264033,9606.ENSP00000264657,9606.ENSP00000269305,9606.ENSP00000269571,9606.ENSP00000275493,9606.ENSP00000288135,9606.ENSP00000302967,9606.ENSP00000311857,9606.ENSP00000321345,9606.ENSP00000346839,9606.ENSP00000347942,9606.ENSP00000356694,9606.ENSP00000357470,9606.ENSP00000358525,…	FLT3,PDGFRA,POU5F1,CREBBP,EP300,CBL,STAT3,TP53,ERBB2,EGFR,KIT,HDAC3,PTPN2,IL23R,FN1,RET,FASLG,IL6R,NGF,SRC,SYK,IL6ST,JAK2,RELA,PIK3R1,LYN,NTRK1,TYK2,HIF1A,IL12RB1,LCK,MYC,PTPN11
GO:0051338	Regulation of transferase activity	27	912	0.88	6.78e-15	9606.ENSP00000215832,9606.ENSP00000227507,9606.ENSP00000241453,9606.ENSP00000257290,9606.ENSP00000264033,9606.ENSP00000269305,9606.ENSP00000269571,9606.ENSP00000275493,9606.ENSP00000288135,9606.ENSP00000311857,9606.ENSP00000321345,9606.ENSP00000330341,9606.ENSP00000347942,9606.ENSP00000354558,9606.ENSP00000355812,9606.ENSP00000357470,9606.ENSP00000362680,9606.ENSP00000364898,9606.ENSP00000371067,…	MAPK1,CCND1,FLT3,PDGFRA,CBL,TP53,ERBB2,EGFR,KIT,PTPN2,IL23R,SOCS3,RET,MTOR,FGFR1OP,IL6R,SRC,SYK,JAK2,CDKN1A,CISH,PIK3R1,LYN,NTRK1,MYC,SOCS1,SOCS7
GO:0042327	Positive regulation of phosphorylation	26	826	0.91	7.11e-15	9606.ENSP00000215832,9606.ENSP00000227507,9606.ENSP00000241453,9606.ENSP00000257290,9606.ENSP00000269305,9606.ENSP00000269571,9606.ENSP00000275493,9606.ENSP00000288135,9606.ENSP00000302967,9606.ENSP00000321345,9606.ENSP00000347942,9606.ENSP00000354558,9606.ENSP00000356438,9606.ENSP00000357470,9606.ENSP00000358525,9606.ENSP00000362680,9606.ENSP00000364898,9606.ENSP00000370698,9606.ENSP00000371067,…	MAPK1,CCND1,FLT3,PDGFRA,TP53,ERBB2,EGFR,KIT,HDAC3,IL23R,RET,MTOR,PTGS2,IL6R,NGF,SRC,SYK,IL6ST,JAK2,BCL2,CDKN1A,LYN,HDAC2,NTRK1,HIF1A,PTPN11
GO:0030098	Lymphocyte differentiation	18	279	1.22	7.66e-15	9606.ENSP00000241453,9606.ENSP00000263253,9606.ENSP00000264657,9606.ENSP00000269305,9606.ENSP00000269571,9606.ENSP00000288135,9606.ENSP00000293328,9606.ENSP00000300134,9606.ENSP00000311857,9606.ENSP00000354558,9606.ENSP00000357470,9606.ENSP00000363318,9606.ENSP00000364898,9606.ENSP00000381185,9606.ENSP00000428056,9606.ENSP00000431418,9606.ENSP00000432511,9606.ENSP00000477713	FLT3,EP300,STAT3,TP53,ERBB2,KIT,STAT5B,STAT6,PTPN2,MTOR,IL6R,IL2RG,SYK,BCL2,PIK3R1,NTRK1,JAK3,LCK
GO:0051251	Positive regulation of lymphocyte activation	19	336	1.16	9.32e-15	9606.ENSP00000293328,9606.ENSP00000300134,9606.ENSP00000321345,9606.ENSP00000339527,9606.ENSP00000362680,9606.ENSP00000363318,9606.ENSP00000364898,9606.ENSP00000370698,9606.ENSP00000370989,9606.ENSP00000371067,9606.ENSP00000381185,9606.ENSP00000384849,9606.ENSP00000428924,9606.ENSP00000431885,9606.ENSP00000432511,9606.ENSP00000470788,9606.ENSP00000477713,9606.ENSP00000489597,9606.ENSP00000496577	STAT5B,STAT6,IL23R,FOXO3,SRC,IL2RG,SYK,IL6ST,CD274,JAK2,BCL2,CDKN1A,LYN,TYK2,JAK3,IL12RB1,LCK,PTPN11,SOCS1
GO:0010605	Negative regulation of macromolecule metabolic process	42	2760	0.59	1.15e-14	9606.ENSP00000217086,9606.ENSP00000227507,9606.ENSP00000229307,9606.ENSP00000231509,9606.ENSP00000242261,9606.ENSP00000259915,9606.ENSP00000262367,9606.ENSP00000263253,9606.ENSP00000264033,9606.ENSP00000264657,9606.ENSP00000269305,9606.ENSP00000275493,9606.ENSP00000300134,9606.ENSP00000302967,9606.ENSP00000305422,9606.ENSP00000311857,9606.ENSP00000321345,9606.ENSP00000330341,9606.ENSP00000339527,…	SALL4,CCND1,NANOG,NR3C1,TWIST1,POU5F1,CREBBP,EP300,CBL,STAT3,TP53,EGFR,STAT6,HDAC3,CEBPB,PTPN2,IL23R,SOCS3,FOXO3,FN1,STAT1,FGFR1OP,PTGS2,FASLG,IL6R,PRDM1,NGF,HDAC1,SRC,FOXO1,CD274,PIAS3,SIN3A,RELA,CDKN1A,LYN,HDAC2,JAK3,HIF1A,MYC,SOCS1,NDN
GO:0051241	Negative regulation of multicellular organismal process	28	1035	0.84	1.39e-14	9606.ENSP00000242261,9606.ENSP00000257290,9606.ENSP00000269305,9606.ENSP00000269571,9606.ENSP00000275493,9606.ENSP00000311857,9606.ENSP00000321345,9606.ENSP00000346839,9606.ENSP00000354394,9606.ENSP00000356438,9606.ENSP00000356694,9606.ENSP00000357470,9606.ENSP00000362649,9606.ENSP00000363377,9606.ENSP00000368880,9606.ENSP00000370989,9606.ENSP00000371067,9606.ENSP00000376765,9606.ENSP00000378402,…	TWIST1,PDGFRA,TP53,ERBB2,EGFR,PTPN2,IL23R,FN1,STAT1,PTGS2,FASLG,IL6R,HDAC1,FOXO4,FOXO1,CD274,JAK2,PIAS3,SIN3A,BCL2,PIK3R1,LYN,HDAC2,JAK3,HIF1A,MYC,PTPN11,SOCS1
GO:0071363	Cellular response to growth factor stimulus	21	473	1.06	1.79e-14	9606.ENSP00000231509,9606.ENSP00000241453,9606.ENSP00000242261,9606.ENSP00000257290,9606.ENSP00000259915,9606.ENSP00000264033,9606.ENSP00000264657,9606.ENSP00000269305,9606.ENSP00000269571,9606.ENSP00000275493,9606.ENSP00000293328,9606.ENSP00000306245,9606.ENSP00000339527,9606.ENSP00000358525,9606.ENSP00000362649,9606.ENSP00000362680,9606.ENSP00000384273,9606.ENSP00000430432,9606.ENSP00000431418,…	NR3C1,FLT3,TWIST1,PDGFRA,POU5F1,CBL,STAT3,TP53,ERBB2,EGFR,STAT5B,FOS,FOXO3,NGF,HDAC1,SRC,RELA,HDAC2,NTRK1,PTPN11,NDN
GO:0009653	Anatomical structure morphogenesis	38	2229	0.64	2.18e-14	9606.ENSP00000215832,9606.ENSP00000217086,9606.ENSP00000229307,9606.ENSP00000231509,9606.ENSP00000242261,9606.ENSP00000257290,9606.ENSP00000259915,9606.ENSP00000262367,9606.ENSP00000263253,9606.ENSP00000264657,9606.ENSP00000269305,9606.ENSP00000269571,9606.ENSP00000275493,9606.ENSP00000300134,9606.ENSP00000305422,9606.ENSP00000330341,9606.ENSP00000339527,9606.ENSP00000346839,9606.ENSP00000347942,…	MAPK1,SALL4,NANOG,NR3C1,TWIST1,PDGFRA,POU5F1,CREBBP,EP300,STAT3,TP53,ERBB2,EGFR,STAT6,CEBPB,SOCS3,FOXO3,FN1,RET,MTOR,PTGS2,FASLG,PRDM1,NGF,HDAC1,SRC,SYK,BCL2L1,BCL2,RELA,PIK3R1,HDAC2,NTRK1,HIF1A,MYC,PTPN11,NDN,FHL1
GO:0006355	Regulation of transcription, DNA-templated	46	3460	0.53	2.22e-14	9606.ENSP00000217086,9606.ENSP00000227507,9606.ENSP00000229307,9606.ENSP00000231509,9606.ENSP00000242261,9606.ENSP00000259915,9606.ENSP00000262367,9606.ENSP00000263253,9606.ENSP00000264657,9606.ENSP00000269305,9606.ENSP00000269571,9606.ENSP00000275493,9606.ENSP00000288135,9606.ENSP00000293328,9606.ENSP00000300134,9606.ENSP00000302967,9606.ENSP00000305422,9606.ENSP00000306245,9606.ENSP00000311857,…	SALL4,CCND1,NANOG,NR3C1,TWIST1,POU5F1,CREBBP,EP300,STAT3,TP53,ERBB2,EGFR,KIT,STAT5B,STAT6,HDAC3,CEBPB,FOS,PTPN2,STAT2,SP1,FOXO3,STAT5A,RET,STAT4,STAT1,MTOR,FASLG,PRDM1,HDAC1,SRC,FOXO4,SYK,FOXO1,JAK2,PIAS3,SIN3A,IRF9,RELA,PIK3R1,HDAC2,NTRK1,HIF1A,MYC,NANOGP8,NDN
GO:0001819	Positive regulation of cytokine production	21	482	1.05	2.48e-14	9606.ENSP00000242261,9606.ENSP00000264657,9606.ENSP00000288135,9606.ENSP00000293328,9606.ENSP00000305422,9606.ENSP00000321345,9606.ENSP00000354394,9606.ENSP00000356438,9606.ENSP00000357470,9606.ENSP00000362680,9606.ENSP00000364898,9606.ENSP00000370698,9606.ENSP00000370989,9606.ENSP00000371067,9606.ENSP00000384273,9606.ENSP00000428056,9606.ENSP00000430432,9606.ENSP00000431885,9606.ENSP00000437955,…	TWIST1,STAT3,KIT,STAT5B,CEBPB,IL23R,STAT1,PTGS2,IL6R,SRC,SYK,IL6ST,CD274,JAK2,RELA,PIK3R1,HDAC2,TYK2,HIF1A,IL12RB1,PTPN11
GO:0009607	Response to biotic stimulus	31	1375	0.76	2.59e-14	9606.ENSP00000215832,9606.ENSP00000262367,9606.ENSP00000263253,9606.ENSP00000269305,9606.ENSP00000270800,9606.ENSP00000293328,9606.ENSP00000305422,9606.ENSP00000306245,9606.ENSP00000315768,9606.ENSP00000321345,9606.ENSP00000354394,9606.ENSP00000356438,9606.ENSP00000356694,9606.ENSP00000357470,9606.ENSP00000358092,9606.ENSP00000362680,9606.ENSP00000364898,9606.ENSP00000365230,9606.ENSP00000370989,…	MAPK1,CREBBP,EP300,TP53,IL22RA1,STAT5B,CEBPB,FOS,STAT2,IL23R,STAT1,PTGS2,FASLG,IL6R,PRDM1,SRC,SYK,BCL2L1,CD274,JAK2,IRF9,BCL2,RELA,LYN,HDAC2,TYK2,JAK3,HIF1A,IL12RB1,LCK,JAK1
GO:1902531	Regulation of intracellular signal transduction	34	1726	0.7	2.70e-14	9606.ENSP00000215832,9606.ENSP00000241453,9606.ENSP00000242261,9606.ENSP00000257290,9606.ENSP00000263253,9606.ENSP00000264033,9606.ENSP00000269305,9606.ENSP00000269571,9606.ENSP00000275493,9606.ENSP00000288135,9606.ENSP00000302967,9606.ENSP00000311857,9606.ENSP00000346839,9606.ENSP00000347942,9606.ENSP00000354394,9606.ENSP00000354558,9606.ENSP00000356438,9606.ENSP00000356694,9606.ENSP00000357470,…	MAPK1,FLT3,TWIST1,PDGFRA,EP300,CBL,TP53,ERBB2,EGFR,KIT,HDAC3,PTPN2,FN1,RET,STAT1,MTOR,PTGS2,FASLG,IL6R,NGF,HDAC1,SRC,SYK,BCL2L1,FOXO1,JAK2,BCL2,RELA,LYN,NTRK1,HIF1A,LCK,MYC,PTPN11
GO:2000147	Positive regulation of cell motility	22	555	1.01	2.75e-14	9606.ENSP00000215832,9606.ENSP00000242261,9606.ENSP00000257290,9606.ENSP00000264657,9606.ENSP00000275493,9606.ENSP00000288135,9606.ENSP00000329357,9606.ENSP00000341208,9606.ENSP00000346839,9606.ENSP00000347942,9606.ENSP00000354558,9606.ENSP00000355812,9606.ENSP00000356438,9606.ENSP00000357470,9606.ENSP00000362680,9606.ENSP00000363377,9606.ENSP00000370989,9606.ENSP00000371067,9606.ENSP00000381185,…	MAPK1,TWIST1,PDGFRA,STAT3,EGFR,KIT,SP1,STAT5A,FN1,RET,MTOR,FGFR1OP,PTGS2,IL6R,SRC,FOXO4,CD274,JAK2,BCL2,PIK3R1,LYN,HIF1A
GO:0031324	Negative regulation of cellular metabolic process	38	2265	0.63	3.46e-14	9606.ENSP00000217086,9606.ENSP00000227507,9606.ENSP00000229307,9606.ENSP00000231509,9606.ENSP00000242261,9606.ENSP00000259915,9606.ENSP00000262367,9606.ENSP00000263253,9606.ENSP00000264033,9606.ENSP00000264657,9606.ENSP00000269305,9606.ENSP00000300134,9606.ENSP00000302967,9606.ENSP00000305422,9606.ENSP00000311857,9606.ENSP00000330341,9606.ENSP00000339527,9606.ENSP00000354394,9606.ENSP00000354558,…	SALL4,CCND1,NANOG,NR3C1,TWIST1,POU5F1,CREBBP,EP300,CBL,STAT3,TP53,STAT6,HDAC3,CEBPB,PTPN2,SOCS3,FOXO3,STAT1,MTOR,FGFR1OP,FASLG,PRDM1,HDAC1,SRC,BCL2L1,FOXO1,PIAS3,SIN3A,BCL2,RELA,CDKN1A,LYN,HDAC2,JAK3,HIF1A,MYC,SOCS1,NDN
GO:0070665	Positive regulation of leukocyte proliferation	15	167	1.36	3.55e-14	9606.ENSP00000215832,9606.ENSP00000288135,9606.ENSP00000293328,9606.ENSP00000321345,9606.ENSP00000364898,9606.ENSP00000365230,9606.ENSP00000370698,9606.ENSP00000370989,9606.ENSP00000371067,9606.ENSP00000381185,9606.ENSP00000384849,9606.ENSP00000428924,9606.ENSP00000431885,9606.ENSP00000432511,9606.ENSP00000470788	MAPK1,KIT,STAT5B,IL23R,SYK,BCL2L1,IL6ST,CD274,JAK2,BCL2,CDKN1A,LYN,TYK2,JAK3,IL12RB1
GO:1902105	Regulation of leukocyte differentiation	18	315	1.16	5.07e-14	9606.ENSP00000269571,9606.ENSP00000293328,9606.ENSP00000305422,9606.ENSP00000306245,9606.ENSP00000311857,9606.ENSP00000321345,9606.ENSP00000339527,9606.ENSP00000354558,9606.ENSP00000358092,9606.ENSP00000363318,9606.ENSP00000364898,9606.ENSP00000376765,9606.ENSP00000428056,9606.ENSP00000428924,9606.ENSP00000432511,9606.ENSP00000470788,9606.ENSP00000478887,9606.ENSP00000496577	ERBB2,STAT5B,CEBPB,FOS,PTPN2,IL23R,FOXO3,MTOR,PRDM1,IL2RG,SYK,PIAS3,PIK3R1,LYN,JAK3,IL12RB1,MYC,SOCS1
GO:0006955	Immune response	30	1321	0.76	7.31e-14	9606.ENSP00000264033,9606.ENSP00000264657,9606.ENSP00000269305,9606.ENSP00000288135,9606.ENSP00000293328,9606.ENSP00000300134,9606.ENSP00000305422,9606.ENSP00000315768,9606.ENSP00000321345,9606.ENSP00000338010,9606.ENSP00000350224,9606.ENSP00000354394,9606.ENSP00000354558,9606.ENSP00000356694,9606.ENSP00000357470,9606.ENSP00000358092,9606.ENSP00000362680,9606.ENSP00000363318,9606.ENSP00000364898,…	CBL,STAT3,TP53,KIT,STAT5B,STAT6,CEBPB,STAT2,IL23R,IL21R,BMX,STAT1,MTOR,FASLG,IL6R,PRDM1,SRC,IL2RG,SYK,CD274,JAK2,BCL2,RELA,PIK3R1,LYN,TYK2,JAK3,IL12RB1,LCK,JAK1
GO:0001934	Positive regulation of protein phosphorylation	24	747	0.91	8.17e-14	9606.ENSP00000215832,9606.ENSP00000227507,9606.ENSP00000241453,9606.ENSP00000269305,9606.ENSP00000269571,9606.ENSP00000275493,9606.ENSP00000288135,9606.ENSP00000302967,9606.ENSP00000321345,9606.ENSP00000347942,9606.ENSP00000354558,9606.ENSP00000356438,9606.ENSP00000357470,9606.ENSP00000358525,9606.ENSP00000362680,9606.ENSP00000364898,9606.ENSP00000370698,9606.ENSP00000371067,9606.ENSP00000381185,…	MAPK1,CCND1,FLT3,TP53,ERBB2,EGFR,KIT,HDAC3,IL23R,RET,MTOR,PTGS2,IL6R,NGF,SRC,SYK,IL6ST,JAK2,BCL2,CDKN1A,LYN,HDAC2,NTRK1,PTPN11
GO:0065009	Regulation of molecular function	43	3085	0.55	8.17e-14	9606.ENSP00000215832,9606.ENSP00000227507,9606.ENSP00000241453,9606.ENSP00000242261,9606.ENSP00000257290,9606.ENSP00000263253,9606.ENSP00000264033,9606.ENSP00000264657,9606.ENSP00000269305,9606.ENSP00000269571,9606.ENSP00000275493,9606.ENSP00000288135,9606.ENSP00000311857,9606.ENSP00000321345,9606.ENSP00000330341,9606.ENSP00000346839,9606.ENSP00000347942,9606.ENSP00000354558,9606.ENSP00000355812,…	MAPK1,CCND1,FLT3,TWIST1,PDGFRA,EP300,CBL,STAT3,TP53,ERBB2,EGFR,KIT,PTPN2,IL23R,SOCS3,FN1,RET,MTOR,FGFR1OP,PTGS2,FASLG,IL6R,NGF,HDAC1,SRC,SYK,JAK2,SIN3A,BCL2,RELA,CDKN1A,CISH,PIK3R1,LYN,HDAC2,NTRK1,HIF1A,LCK,MYC,SOCS1,NDN,FHL1,SOCS7
GO:0062197	Cellular response to chemical stress	17	272	1.2	8.53e-14	9606.ENSP00000215832,9606.ENSP00000257290,9606.ENSP00000269305,9606.ENSP00000275493,9606.ENSP00000300134,9606.ENSP00000306245,9606.ENSP00000339527,9606.ENSP00000354558,9606.ENSP00000356438,9606.ENSP00000362680,9606.ENSP00000368880,9606.ENSP00000371067,9606.ENSP00000378402,9606.ENSP00000381185,9606.ENSP00000384273,9606.ENSP00000430432,9606.ENSP00000437955	MAPK1,PDGFRA,TP53,EGFR,STAT6,FOS,FOXO3,MTOR,PTGS2,SRC,FOXO1,JAK2,SIN3A,BCL2,RELA,HDAC2,HIF1A
GO:1903039	Positive regulation of leukocyte cell-cell adhesion	17	274	1.2	9.51e-14	9606.ENSP00000293328,9606.ENSP00000321345,9606.ENSP00000339527,9606.ENSP00000362680,9606.ENSP00000363318,9606.ENSP00000364898,9606.ENSP00000370698,9606.ENSP00000370989,9606.ENSP00000371067,9606.ENSP00000384273,9606.ENSP00000428924,9606.ENSP00000431885,9606.ENSP00000432511,9606.ENSP00000470788,9606.ENSP00000477713,9606.ENSP00000489597,9606.ENSP00000496577	STAT5B,IL23R,FOXO3,SRC,IL2RG,SYK,IL6ST,CD274,JAK2,RELA,LYN,TYK2,JAK3,IL12RB1,LCK,PTPN11,SOCS1
GO:0050776	Regulation of immune response	25	844	0.88	1.06e-13	9606.ENSP00000215832,9606.ENSP00000262367,9606.ENSP00000263253,9606.ENSP00000288135,9606.ENSP00000293328,9606.ENSP00000300134,9606.ENSP00000311857,9606.ENSP00000315768,9606.ENSP00000321345,9606.ENSP00000350224,9606.ENSP00000362680,9606.ENSP00000364898,9606.ENSP00000370698,9606.ENSP00000370989,9606.ENSP00000371067,9606.ENSP00000378402,9606.ENSP00000381185,9606.ENSP00000384273,9606.ENSP00000428924,…	MAPK1,CREBBP,EP300,KIT,STAT5B,STAT6,PTPN2,STAT2,IL23R,BMX,SRC,SYK,IL6ST,CD274,JAK2,SIN3A,BCL2,RELA,LYN,TYK2,JAK3,IL12RB1,LCK,PTPN11,SOCS1
GO:0040012	Regulation of locomotion	27	1032	0.83	1.09e-13	9606.ENSP00000215832,9606.ENSP00000242261,9606.ENSP00000257290,9606.ENSP00000264657,9606.ENSP00000275493,9606.ENSP00000288135,9606.ENSP00000311857,9606.ENSP00000329357,9606.ENSP00000339527,9606.ENSP00000341208,9606.ENSP00000346839,9606.ENSP00000347942,9606.ENSP00000354558,9606.ENSP00000355812,9606.ENSP00000356438,9606.ENSP00000357470,9606.ENSP00000362649,9606.ENSP00000362680,9606.ENSP00000363377,…	MAPK1,TWIST1,PDGFRA,STAT3,EGFR,KIT,PTPN2,SP1,FOXO3,STAT5A,FN1,RET,MTOR,FGFR1OP,PTGS2,IL6R,HDAC1,SRC,FOXO4,CD274,JAK2,SIN3A,BCL2,PIK3R1,LYN,HDAC2,HIF1A
GO:0046649	Lymphocyte activation	20	457	1.05	1.17e-13	9606.ENSP00000241453,9606.ENSP00000263253,9606.ENSP00000264657,9606.ENSP00000269305,9606.ENSP00000269571,9606.ENSP00000288135,9606.ENSP00000293328,9606.ENSP00000300134,9606.ENSP00000305422,9606.ENSP00000311857,9606.ENSP00000338010,9606.ENSP00000354558,9606.ENSP00000357470,9606.ENSP00000363318,9606.ENSP00000364898,9606.ENSP00000381185,9606.ENSP00000428056,9606.ENSP00000431418,9606.ENSP00000432511,…	FLT3,EP300,STAT3,TP53,ERBB2,KIT,STAT5B,STAT6,CEBPB,PTPN2,IL21R,MTOR,IL6R,IL2RG,SYK,BCL2,PIK3R1,NTRK1,JAK3,LCK
GO:0030335	Positive regulation of cell migration	21	529	1.01	1.29e-13	9606.ENSP00000215832,9606.ENSP00000257290,9606.ENSP00000264657,9606.ENSP00000275493,9606.ENSP00000288135,9606.ENSP00000329357,9606.ENSP00000341208,9606.ENSP00000346839,9606.ENSP00000347942,9606.ENSP00000354558,9606.ENSP00000355812,9606.ENSP00000356438,9606.ENSP00000357470,9606.ENSP00000362680,9606.ENSP00000363377,9606.ENSP00000370989,9606.ENSP00000371067,9606.ENSP00000381185,9606.ENSP00000428056,…	MAPK1,PDGFRA,STAT3,EGFR,KIT,SP1,STAT5A,FN1,RET,MTOR,FGFR1OP,PTGS2,IL6R,SRC,FOXO4,CD274,JAK2,BCL2,PIK3R1,LYN,HIF1A
GO:0009888	Tissue development	33	1723	0.69	1.79e-13	9606.ENSP00000215832,9606.ENSP00000217086,9606.ENSP00000227507,9606.ENSP00000229307,9606.ENSP00000231509,9606.ENSP00000242261,9606.ENSP00000257290,9606.ENSP00000259915,9606.ENSP00000263253,9606.ENSP00000269305,9606.ENSP00000275493,9606.ENSP00000293328,9606.ENSP00000300134,9606.ENSP00000305422,9606.ENSP00000306245,9606.ENSP00000330341,9606.ENSP00000346839,9606.ENSP00000347942,9606.ENSP00000350224,…	MAPK1,SALL4,CCND1,NANOG,NR3C1,TWIST1,PDGFRA,POU5F1,EP300,TP53,EGFR,STAT5B,STAT6,CEBPB,FOS,SOCS3,FN1,RET,BMX,STAT1,MTOR,PTGS2,PRDM1,HDAC1,SRC,IL6ST,JAK2,BCL2,RELA,HDAC2,NTRK1,HIF1A,MYC
GO:0043549	Regulation of kinase activity	24	778	0.9	1.84e-13	9606.ENSP00000227507,9606.ENSP00000241453,9606.ENSP00000257290,9606.ENSP00000264033,9606.ENSP00000269571,9606.ENSP00000275493,9606.ENSP00000288135,9606.ENSP00000311857,9606.ENSP00000321345,9606.ENSP00000330341,9606.ENSP00000347942,9606.ENSP00000354558,9606.ENSP00000355812,9606.ENSP00000357470,9606.ENSP00000362680,9606.ENSP00000364898,9606.ENSP00000371067,9606.ENSP00000384849,9606.ENSP00000409346,…	CCND1,FLT3,PDGFRA,CBL,ERBB2,EGFR,KIT,PTPN2,IL23R,SOCS3,RET,MTOR,FGFR1OP,IL6R,SRC,SYK,JAK2,CDKN1A,CISH,PIK3R1,LYN,NTRK1,SOCS1,SOCS7
GO:0000122	Negative regulation of transcription by RNA polymerase II	26	971	0.84	2.43e-13	9606.ENSP00000217086,9606.ENSP00000227507,9606.ENSP00000229307,9606.ENSP00000231509,9606.ENSP00000242261,9606.ENSP00000259915,9606.ENSP00000262367,9606.ENSP00000263253,9606.ENSP00000264657,9606.ENSP00000269305,9606.ENSP00000300134,9606.ENSP00000302967,9606.ENSP00000305422,9606.ENSP00000311857,9606.ENSP00000339527,9606.ENSP00000354394,9606.ENSP00000356694,9606.ENSP00000358092,9606.ENSP00000362649,…	SALL4,CCND1,NANOG,NR3C1,TWIST1,POU5F1,CREBBP,EP300,STAT3,TP53,STAT6,HDAC3,CEBPB,PTPN2,FOXO3,STAT1,FASLG,PRDM1,HDAC1,FOXO1,PIAS3,SIN3A,RELA,HDAC2,MYC,NDN
GO:0019219	Regulation of nucleobase-containing compound metabolic process	48	4074	0.48	2.84e-13	9606.ENSP00000215832,9606.ENSP00000217086,9606.ENSP00000227507,9606.ENSP00000229307,9606.ENSP00000231509,9606.ENSP00000242261,9606.ENSP00000259915,9606.ENSP00000262367,9606.ENSP00000263253,9606.ENSP00000264657,9606.ENSP00000269305,9606.ENSP00000269571,9606.ENSP00000275493,9606.ENSP00000288135,9606.ENSP00000293328,9606.ENSP00000300134,9606.ENSP00000302967,9606.ENSP00000305422,9606.ENSP00000306245,…	MAPK1,SALL4,CCND1,NANOG,NR3C1,TWIST1,POU5F1,CREBBP,EP300,STAT3,TP53,ERBB2,EGFR,KIT,STAT5B,STAT6,HDAC3,CEBPB,FOS,PTPN2,STAT2,SP1,FOXO3,STAT5A,RET,STAT4,STAT1,MTOR,FASLG,PRDM1,HDAC1,SRC,FOXO4,SYK,FOXO1,JAK2,PIAS3,SIN3A,IRF9,RELA,CDKN1A,PIK3R1,HDAC2,NTRK1,HIF1A,MYC,NANOGP8,NDN
GO:0006357	Regulation of transcription by RNA polymerase II	39	2586	0.59	3.37e-13	9606.ENSP00000217086,9606.ENSP00000227507,9606.ENSP00000229307,9606.ENSP00000231509,9606.ENSP00000242261,9606.ENSP00000259915,9606.ENSP00000262367,9606.ENSP00000263253,9606.ENSP00000264657,9606.ENSP00000269305,9606.ENSP00000275493,9606.ENSP00000293328,9606.ENSP00000300134,9606.ENSP00000302967,9606.ENSP00000305422,9606.ENSP00000306245,9606.ENSP00000311857,9606.ENSP00000315768,9606.ENSP00000329357,…	SALL4,CCND1,NANOG,NR3C1,TWIST1,POU5F1,CREBBP,EP300,STAT3,TP53,EGFR,STAT5B,STAT6,HDAC3,CEBPB,FOS,PTPN2,STAT2,SP1,FOXO3,STAT5A,STAT4,STAT1,FASLG,PRDM1,HDAC1,FOXO4,FOXO1,JAK2,PIAS3,SIN3A,IRF9,RELA,PIK3R1,HDAC2,HIF1A,MYC,NANOGP8,NDN
GO:2000145	Regulation of cell motility	26	988	0.83	3.56e-13	9606.ENSP00000215832,9606.ENSP00000242261,9606.ENSP00000257290,9606.ENSP00000264657,9606.ENSP00000275493,9606.ENSP00000288135,9606.ENSP00000329357,9606.ENSP00000339527,9606.ENSP00000341208,9606.ENSP00000346839,9606.ENSP00000347942,9606.ENSP00000354558,9606.ENSP00000355812,9606.ENSP00000356438,9606.ENSP00000357470,9606.ENSP00000362649,9606.ENSP00000362680,9606.ENSP00000363377,9606.ENSP00000370989,…	MAPK1,TWIST1,PDGFRA,STAT3,EGFR,KIT,SP1,FOXO3,STAT5A,FN1,RET,MTOR,FGFR1OP,PTGS2,IL6R,HDAC1,SRC,FOXO4,CD274,JAK2,SIN3A,BCL2,PIK3R1,LYN,HDAC2,HIF1A
GO:0050870	Positive regulation of T cell activation	16	251	1.21	4.56e-13	9606.ENSP00000293328,9606.ENSP00000321345,9606.ENSP00000339527,9606.ENSP00000362680,9606.ENSP00000363318,9606.ENSP00000364898,9606.ENSP00000370698,9606.ENSP00000370989,9606.ENSP00000371067,9606.ENSP00000428924,9606.ENSP00000431885,9606.ENSP00000432511,9606.ENSP00000470788,9606.ENSP00000477713,9606.ENSP00000489597,9606.ENSP00000496577	STAT5B,IL23R,FOXO3,SRC,IL2RG,SYK,IL6ST,CD274,JAK2,LYN,TYK2,JAK3,IL12RB1,LCK,PTPN11,SOCS1
GO:0006979	Response to oxidative stress	18	368	1.1	5.77e-13	9606.ENSP00000215832,9606.ENSP00000257290,9606.ENSP00000269305,9606.ENSP00000275493,9606.ENSP00000300134,9606.ENSP00000306245,9606.ENSP00000329357,9606.ENSP00000339527,9606.ENSP00000354394,9606.ENSP00000356438,9606.ENSP00000362680,9606.ENSP00000368880,9606.ENSP00000371067,9606.ENSP00000378402,9606.ENSP00000381185,9606.ENSP00000384273,9606.ENSP00000430432,9606.ENSP00000437955	MAPK1,PDGFRA,TP53,EGFR,STAT6,FOS,SP1,FOXO3,STAT1,PTGS2,SRC,FOXO1,JAK2,SIN3A,BCL2,RELA,HDAC2,HIF1A
GO:0051707	Response to other organism	29	1328	0.75	6.33e-13	9606.ENSP00000215832,9606.ENSP00000269305,9606.ENSP00000270800,9606.ENSP00000293328,9606.ENSP00000305422,9606.ENSP00000306245,9606.ENSP00000315768,9606.ENSP00000321345,9606.ENSP00000354394,9606.ENSP00000356438,9606.ENSP00000356694,9606.ENSP00000357470,9606.ENSP00000358092,9606.ENSP00000362680,9606.ENSP00000364898,9606.ENSP00000365230,9606.ENSP00000370989,9606.ENSP00000371067,9606.ENSP00000380073,…	MAPK1,TP53,IL22RA1,STAT5B,CEBPB,FOS,STAT2,IL23R,STAT1,PTGS2,FASLG,IL6R,PRDM1,SRC,SYK,BCL2L1,CD274,JAK2,IRF9,BCL2,RELA,LYN,HDAC2,TYK2,JAK3,HIF1A,IL12RB1,LCK,JAK1
GO:0033993	Response to lipid	24	827	0.87	6.49e-13	9606.ENSP00000215832,9606.ENSP00000227507,9606.ENSP00000231509,9606.ENSP00000241453,9606.ENSP00000264033,9606.ENSP00000264657,9606.ENSP00000275493,9606.ENSP00000293328,9606.ENSP00000305422,9606.ENSP00000306245,9606.ENSP00000321345,9606.ENSP00000339527,9606.ENSP00000347942,9606.ENSP00000356438,9606.ENSP00000356694,9606.ENSP00000362680,9606.ENSP00000364898,9606.ENSP00000368880,9606.ENSP00000370989,…	MAPK1,CCND1,NR3C1,FLT3,CBL,STAT3,EGFR,STAT5B,CEBPB,FOS,IL23R,FOXO3,RET,PTGS2,FASLG,SRC,SYK,FOXO1,CD274,JAK2,BCL2,RELA,LYN,HDAC2
GO:0031401	Positive regulation of protein modification process	26	1018	0.82	6.82e-13	9606.ENSP00000215832,9606.ENSP00000227507,9606.ENSP00000241453,9606.ENSP00000269305,9606.ENSP00000269571,9606.ENSP00000275493,9606.ENSP00000288135,9606.ENSP00000302967,9606.ENSP00000321345,9606.ENSP00000347942,9606.ENSP00000354558,9606.ENSP00000356438,9606.ENSP00000357470,9606.ENSP00000358525,9606.ENSP00000362680,9606.ENSP00000364898,9606.ENSP00000370698,9606.ENSP00000371067,9606.ENSP00000376765,…	MAPK1,CCND1,FLT3,TP53,ERBB2,EGFR,KIT,HDAC3,IL23R,RET,MTOR,PTGS2,IL6R,NGF,SRC,SYK,IL6ST,JAK2,PIAS3,BCL2,CDKN1A,LYN,HDAC2,NTRK1,PTPN11,NDN
GO:0030334	Regulation of cell migration	25	927	0.84	7.74e-13	9606.ENSP00000215832,9606.ENSP00000257290,9606.ENSP00000264657,9606.ENSP00000275493,9606.ENSP00000288135,9606.ENSP00000329357,9606.ENSP00000339527,9606.ENSP00000341208,9606.ENSP00000346839,9606.ENSP00000347942,9606.ENSP00000354558,9606.ENSP00000355812,9606.ENSP00000356438,9606.ENSP00000357470,9606.ENSP00000362649,9606.ENSP00000362680,9606.ENSP00000363377,9606.ENSP00000370989,9606.ENSP00000371067,…	MAPK1,PDGFRA,STAT3,EGFR,KIT,SP1,FOXO3,STAT5A,FN1,RET,MTOR,FGFR1OP,PTGS2,IL6R,HDAC1,SRC,FOXO4,CD274,JAK2,SIN3A,BCL2,PIK3R1,LYN,HDAC2,HIF1A
GO:0030217	T cell differentiation	14	171	1.32	1.03e-12	9606.ENSP00000264657,9606.ENSP00000269305,9606.ENSP00000269571,9606.ENSP00000288135,9606.ENSP00000293328,9606.ENSP00000300134,9606.ENSP00000311857,9606.ENSP00000354558,9606.ENSP00000357470,9606.ENSP00000363318,9606.ENSP00000364898,9606.ENSP00000381185,9606.ENSP00000428056,9606.ENSP00000477713	STAT3,TP53,ERBB2,KIT,STAT5B,STAT6,PTPN2,MTOR,IL6R,IL2RG,SYK,BCL2,PIK3R1,LCK
GO:0051172	Negative regulation of nitrogen compound metabolic process	37	2403	0.6	1.33e-12	9606.ENSP00000217086,9606.ENSP00000227507,9606.ENSP00000229307,9606.ENSP00000231509,9606.ENSP00000242261,9606.ENSP00000259915,9606.ENSP00000262367,9606.ENSP00000263253,9606.ENSP00000264033,9606.ENSP00000264657,9606.ENSP00000269305,9606.ENSP00000275493,9606.ENSP00000300134,9606.ENSP00000302967,9606.ENSP00000305422,9606.ENSP00000311857,9606.ENSP00000330341,9606.ENSP00000339527,9606.ENSP00000354394,…	SALL4,CCND1,NANOG,NR3C1,TWIST1,POU5F1,CREBBP,EP300,CBL,STAT3,TP53,EGFR,STAT6,HDAC3,CEBPB,PTPN2,SOCS3,FOXO3,STAT1,FGFR1OP,PTGS2,FASLG,PRDM1,NGF,HDAC1,SRC,FOXO1,PIAS3,SIN3A,RELA,CDKN1A,LYN,HDAC2,JAK3,MYC,SOCS1,NDN
GO:0048585	Negative regulation of response to stimulus	31	1612	0.69	1.52e-12	9606.ENSP00000242261,9606.ENSP00000257290,9606.ENSP00000264033,9606.ENSP00000269305,9606.ENSP00000275493,9606.ENSP00000300134,9606.ENSP00000302967,9606.ENSP00000311857,9606.ENSP00000315768,9606.ENSP00000330341,9606.ENSP00000339527,9606.ENSP00000354394,9606.ENSP00000354558,9606.ENSP00000356438,9606.ENSP00000362649,9606.ENSP00000362680,9606.ENSP00000364898,9606.ENSP00000365230,9606.ENSP00000368880,…	TWIST1,PDGFRA,CBL,TP53,EGFR,STAT6,HDAC3,PTPN2,STAT2,SOCS3,FOXO3,STAT1,MTOR,PTGS2,HDAC1,SRC,SYK,BCL2L1,FOXO1,IL6ST,SIN3A,BCL2,RELA,CISH,LYN,HDAC2,JAK3,HIF1A,MYC,SOCS1,SOCS7
GO:0034599	Cellular response to oxidative stress	15	224	1.23	1.69e-12	9606.ENSP00000215832,9606.ENSP00000257290,9606.ENSP00000269305,9606.ENSP00000275493,9606.ENSP00000300134,9606.ENSP00000306245,9606.ENSP00000339527,9606.ENSP00000362680,9606.ENSP00000368880,9606.ENSP00000371067,9606.ENSP00000378402,9606.ENSP00000381185,9606.ENSP00000384273,9606.ENSP00000430432,9606.ENSP00000437955	MAPK1,PDGFRA,TP53,EGFR,STAT6,FOS,FOXO3,SRC,FOXO1,JAK2,SIN3A,BCL2,RELA,HDAC2,HIF1A
GO:0042509	Regulation of tyrosine phosphorylation of STAT protein	11	77	1.56	3.13e-12	9606.ENSP00000241453,9606.ENSP00000288135,9606.ENSP00000311857,9606.ENSP00000321345,9606.ENSP00000330341,9606.ENSP00000357470,9606.ENSP00000370698,9606.ENSP00000371067,9606.ENSP00000428924,9606.ENSP00000430432,9606.ENSP00000496577	FLT3,KIT,PTPN2,IL23R,SOCS3,IL6R,IL6ST,JAK2,LYN,HDAC2,SOCS1
GO:0009628	Response to abiotic stimulus	26	1107	0.78	4.48e-12	9606.ENSP00000227507,9606.ENSP00000242261,9606.ENSP00000262367,9606.ENSP00000263253,9606.ENSP00000264033,9606.ENSP00000269305,9606.ENSP00000275493,9606.ENSP00000288135,9606.ENSP00000306245,9606.ENSP00000339527,9606.ENSP00000354394,9606.ENSP00000354558,9606.ENSP00000356438,9606.ENSP00000358092,9606.ENSP00000362680,9606.ENSP00000365230,9606.ENSP00000368880,9606.ENSP00000381185,9606.ENSP00000384273,…	CCND1,TWIST1,CREBBP,EP300,CBL,TP53,EGFR,KIT,FOS,FOXO3,STAT1,MTOR,PTGS2,PRDM1,SRC,BCL2L1,FOXO1,BCL2,RELA,CDKN1A,PIK3R1,LYN,HDAC2,NTRK1,HIF1A,MYC
GO:0050731	Positive regulation of peptidyl-tyrosine phosphorylation	14	194	1.27	5.08e-12	9606.ENSP00000241453,9606.ENSP00000269305,9606.ENSP00000275493,9606.ENSP00000288135,9606.ENSP00000321345,9606.ENSP00000354558,9606.ENSP00000357470,9606.ENSP00000362680,9606.ENSP00000364898,9606.ENSP00000370698,9606.ENSP00000371067,9606.ENSP00000428924,9606.ENSP00000430432,9606.ENSP00000489597	FLT3,TP53,EGFR,KIT,IL23R,MTOR,IL6R,SRC,SYK,IL6ST,JAK2,LYN,HDAC2,PTPN11
GO:0050790	Regulation of catalytic activity	36	2370	0.59	5.49e-12	9606.ENSP00000215832,9606.ENSP00000227507,9606.ENSP00000241453,9606.ENSP00000257290,9606.ENSP00000264033,9606.ENSP00000264657,9606.ENSP00000269305,9606.ENSP00000269571,9606.ENSP00000275493,9606.ENSP00000288135,9606.ENSP00000311857,9606.ENSP00000321345,9606.ENSP00000330341,9606.ENSP00000346839,9606.ENSP00000347942,9606.ENSP00000354558,9606.ENSP00000355812,9606.ENSP00000356438,9606.ENSP00000356694,…	MAPK1,CCND1,FLT3,PDGFRA,CBL,STAT3,TP53,ERBB2,EGFR,KIT,PTPN2,IL23R,SOCS3,FN1,RET,MTOR,FGFR1OP,PTGS2,FASLG,IL6R,NGF,HDAC1,SRC,SYK,JAK2,BCL2,CDKN1A,CISH,PIK3R1,LYN,NTRK1,HIF1A,LCK,MYC,SOCS1,SOCS7
GO:0033554	Cellular response to stress	30	1572	0.69	5.65e-12	9606.ENSP00000215832,9606.ENSP00000227507,9606.ENSP00000242261,9606.ENSP00000257290,9606.ENSP00000263253,9606.ENSP00000264033,9606.ENSP00000269305,9606.ENSP00000275493,9606.ENSP00000300134,9606.ENSP00000302967,9606.ENSP00000305422,9606.ENSP00000306245,9606.ENSP00000339527,9606.ENSP00000354558,9606.ENSP00000356438,9606.ENSP00000362680,9606.ENSP00000363377,9606.ENSP00000365230,9606.ENSP00000368880,…	MAPK1,CCND1,TWIST1,PDGFRA,EP300,CBL,TP53,EGFR,STAT6,HDAC3,CEBPB,FOS,FOXO3,MTOR,PTGS2,SRC,FOXO4,BCL2L1,FOXO1,JAK2,SIN3A,BCL2,RELA,CDKN1A,PIK3R1,LYN,HDAC2,HIF1A,MYC,PTPN11
GO:0036211	Protein modification process	38	2674	0.56	5.82e-12	9606.ENSP00000215832,9606.ENSP00000227507,9606.ENSP00000241453,9606.ENSP00000257290,9606.ENSP00000262367,9606.ENSP00000263253,9606.ENSP00000264033,9606.ENSP00000269571,9606.ENSP00000275493,9606.ENSP00000288135,9606.ENSP00000302967,9606.ENSP00000311857,9606.ENSP00000330341,9606.ENSP00000346839,9606.ENSP00000347942,9606.ENSP00000350224,9606.ENSP00000354558,9606.ENSP00000358092,9606.ENSP00000362649,…	MAPK1,CCND1,FLT3,PDGFRA,CREBBP,EP300,CBL,ERBB2,EGFR,KIT,HDAC3,PTPN2,SOCS3,FN1,RET,BMX,MTOR,PRDM1,HDAC1,SRC,SYK,FOXO1,JAK2,PIAS3,SIN3A,BCL2,CISH,PIK3R1,LYN,HDAC2,NTRK1,TYK2,JAK3,LCK,PTPN11,SOCS1,SOCS7,JAK1
GO:0032944	Regulation of mononuclear cell proliferation	15	246	1.19	5.93e-12	9606.ENSP00000269571,9606.ENSP00000293328,9606.ENSP00000305422,9606.ENSP00000321345,9606.ENSP00000364898,9606.ENSP00000365230,9606.ENSP00000370698,9606.ENSP00000370989,9606.ENSP00000371067,9606.ENSP00000381185,9606.ENSP00000384849,9606.ENSP00000428924,9606.ENSP00000431885,9606.ENSP00000432511,9606.ENSP00000470788	ERBB2,STAT5B,CEBPB,IL23R,SYK,BCL2L1,IL6ST,CD274,JAK2,BCL2,CDKN1A,LYN,TYK2,JAK3,IL12RB1
GO:0010648	Negative regulation of cell communication	28	1348	0.73	6.75e-12	9606.ENSP00000242261,9606.ENSP00000264033,9606.ENSP00000269305,9606.ENSP00000275493,9606.ENSP00000302967,9606.ENSP00000311857,9606.ENSP00000315768,9606.ENSP00000330341,9606.ENSP00000339527,9606.ENSP00000354394,9606.ENSP00000354558,9606.ENSP00000356438,9606.ENSP00000362649,9606.ENSP00000362680,9606.ENSP00000365230,9606.ENSP00000368880,9606.ENSP00000370698,9606.ENSP00000378402,9606.ENSP00000381185,…	TWIST1,CBL,TP53,EGFR,HDAC3,PTPN2,STAT2,SOCS3,FOXO3,STAT1,MTOR,PTGS2,HDAC1,SRC,BCL2L1,FOXO1,IL6ST,SIN3A,BCL2,RELA,CISH,LYN,HDAC2,HIF1A,MYC,PTPN11,SOCS1,SOCS7
GO:0044093	Positive regulation of molecular function	30	1587	0.68	7.06e-12	9606.ENSP00000215832,9606.ENSP00000227507,9606.ENSP00000241453,9606.ENSP00000242261,9606.ENSP00000257290,9606.ENSP00000263253,9606.ENSP00000264657,9606.ENSP00000269571,9606.ENSP00000275493,9606.ENSP00000288135,9606.ENSP00000321345,9606.ENSP00000346839,9606.ENSP00000347942,9606.ENSP00000354558,9606.ENSP00000356694,9606.ENSP00000357470,9606.ENSP00000358525,9606.ENSP00000362649,9606.ENSP00000362680,…	MAPK1,CCND1,FLT3,TWIST1,PDGFRA,EP300,STAT3,ERBB2,EGFR,KIT,IL23R,FN1,RET,MTOR,FASLG,IL6R,NGF,HDAC1,SRC,SYK,JAK2,BCL2,RELA,CDKN1A,LYN,HDAC2,NTRK1,HIF1A,LCK,MYC
GO:0050778	Positive regulation of immune response	19	502	0.99	7.06e-12	9606.ENSP00000215832,9606.ENSP00000262367,9606.ENSP00000263253,9606.ENSP00000293328,9606.ENSP00000300134,9606.ENSP00000321345,9606.ENSP00000350224,9606.ENSP00000362680,9606.ENSP00000364898,9606.ENSP00000370698,9606.ENSP00000370989,9606.ENSP00000371067,9606.ENSP00000378402,9606.ENSP00000381185,9606.ENSP00000384273,9606.ENSP00000428924,9606.ENSP00000431885,9606.ENSP00000470788,9606.ENSP00000477713	MAPK1,CREBBP,EP300,STAT5B,STAT6,IL23R,BMX,SRC,SYK,IL6ST,CD274,JAK2,SIN3A,BCL2,RELA,LYN,TYK2,IL12RB1,LCK
GO:0023057	Negative regulation of signaling	28	1354	0.72	7.41e-12	9606.ENSP00000242261,9606.ENSP00000264033,9606.ENSP00000269305,9606.ENSP00000275493,9606.ENSP00000302967,9606.ENSP00000311857,9606.ENSP00000315768,9606.ENSP00000330341,9606.ENSP00000339527,9606.ENSP00000354394,9606.ENSP00000354558,9606.ENSP00000356438,9606.ENSP00000362649,9606.ENSP00000362680,9606.ENSP00000365230,9606.ENSP00000368880,9606.ENSP00000370698,9606.ENSP00000378402,9606.ENSP00000381185,…	TWIST1,CBL,TP53,EGFR,HDAC3,PTPN2,STAT2,SOCS3,FOXO3,STAT1,MTOR,PTGS2,HDAC1,SRC,BCL2L1,FOXO1,IL6ST,SIN3A,BCL2,RELA,CISH,LYN,HDAC2,HIF1A,MYC,PTPN11,SOCS1,SOCS7
GO:0048608	Reproductive structure development	18	436	1.02	8.37e-12	9606.ENSP00000215832,9606.ENSP00000227507,9606.ENSP00000257290,9606.ENSP00000264033,9606.ENSP00000275493,9606.ENSP00000288135,9606.ENSP00000293328,9606.ENSP00000305422,9606.ENSP00000330341,9606.ENSP00000339527,9606.ENSP00000356438,9606.ENSP00000358092,9606.ENSP00000362680,9606.ENSP00000365230,9606.ENSP00000381185,9606.ENSP00000431418,9606.ENSP00000437955,9606.ENSP00000489597	MAPK1,CCND1,PDGFRA,CBL,EGFR,KIT,STAT5B,CEBPB,SOCS3,FOXO3,PTGS2,PRDM1,SRC,BCL2L1,BCL2,NTRK1,HIF1A,PTPN11
GO:0009968	Negative regulation of signal transduction	27	1252	0.74	8.86e-12	9606.ENSP00000242261,9606.ENSP00000264033,9606.ENSP00000269305,9606.ENSP00000275493,9606.ENSP00000302967,9606.ENSP00000311857,9606.ENSP00000315768,9606.ENSP00000330341,9606.ENSP00000339527,9606.ENSP00000354394,9606.ENSP00000354558,9606.ENSP00000356438,9606.ENSP00000362649,9606.ENSP00000362680,9606.ENSP00000365230,9606.ENSP00000368880,9606.ENSP00000370698,9606.ENSP00000378402,9606.ENSP00000381185,…	TWIST1,CBL,TP53,EGFR,HDAC3,PTPN2,STAT2,SOCS3,FOXO3,STAT1,MTOR,PTGS2,HDAC1,SRC,BCL2L1,FOXO1,IL6ST,SIN3A,BCL2,RELA,CISH,LYN,HDAC2,HIF1A,MYC,SOCS1,SOCS7
GO:0043551	Regulation of phosphatidylinositol 3-kinase activity	10	59	1.64	9.64e-12	9606.ENSP00000241453,9606.ENSP00000257290,9606.ENSP00000288135,9606.ENSP00000330341,9606.ENSP00000362680,9606.ENSP00000409346,9606.ENSP00000428056,9606.ENSP00000428924,9606.ENSP00000496577,9606.ENSP00000499750	FLT3,PDGFRA,KIT,SOCS3,SRC,CISH,PIK3R1,LYN,SOCS1,SOCS7
GO:0040008	Regulation of growth	21	671	0.9	9.67e-12	9606.ENSP00000264657,9606.ENSP00000269305,9606.ENSP00000269571,9606.ENSP00000275493,9606.ENSP00000293328,9606.ENSP00000330341,9606.ENSP00000341208,9606.ENSP00000346839,9606.ENSP00000354558,9606.ENSP00000355812,9606.ENSP00000358525,9606.ENSP00000365230,9606.ENSP00000378402,9606.ENSP00000381185,9606.ENSP00000384849,9606.ENSP00000409346,9606.ENSP00000437955,9606.ENSP00000496577,9606.ENSP00000497916,…	STAT3,TP53,ERBB2,EGFR,STAT5B,SOCS3,STAT5A,FN1,MTOR,FGFR1OP,NGF,BCL2L1,SIN3A,BCL2,CDKN1A,CISH,HIF1A,SOCS1,NDN,FHL1,SOCS7
GO:0009314	Response to radiation	18	444	1.02	1.10e-11	9606.ENSP00000227507,9606.ENSP00000262367,9606.ENSP00000263253,9606.ENSP00000264033,9606.ENSP00000269305,9606.ENSP00000275493,9606.ENSP00000288135,9606.ENSP00000306245,9606.ENSP00000356438,9606.ENSP00000358092,9606.ENSP00000365230,9606.ENSP00000381185,9606.ENSP00000384273,9606.ENSP00000384849,9606.ENSP00000428056,9606.ENSP00000431418,9606.ENSP00000437955,9606.ENSP00000478887	CCND1,CREBBP,EP300,CBL,TP53,EGFR,KIT,FOS,PTGS2,PRDM1,BCL2L1,BCL2,RELA,CDKN1A,PIK3R1,NTRK1,HIF1A,MYC
GO:0009890	Negative regulation of biosynthetic process	30	1622	0.68	1.18e-11	9606.ENSP00000217086,9606.ENSP00000227507,9606.ENSP00000229307,9606.ENSP00000231509,9606.ENSP00000242261,9606.ENSP00000259915,9606.ENSP00000262367,9606.ENSP00000263253,9606.ENSP00000264657,9606.ENSP00000269305,9606.ENSP00000300134,9606.ENSP00000302967,9606.ENSP00000305422,9606.ENSP00000311857,9606.ENSP00000339527,9606.ENSP00000354394,9606.ENSP00000356694,9606.ENSP00000357470,9606.ENSP00000358092,…	SALL4,CCND1,NANOG,NR3C1,TWIST1,POU5F1,CREBBP,EP300,STAT3,TP53,STAT6,HDAC3,CEBPB,PTPN2,FOXO3,STAT1,FASLG,IL6R,PRDM1,HDAC1,SRC,FOXO1,PIAS3,SIN3A,RELA,CDKN1A,HDAC2,JAK3,MYC,NDN
GO:0043412	Macromolecule modification	39	2898	0.54	1.19e-11	9606.ENSP00000215832,9606.ENSP00000227507,9606.ENSP00000241453,9606.ENSP00000257290,9606.ENSP00000262367,9606.ENSP00000263253,9606.ENSP00000264033,9606.ENSP00000269571,9606.ENSP00000275493,9606.ENSP00000288135,9606.ENSP00000302967,9606.ENSP00000306245,9606.ENSP00000311857,9606.ENSP00000330341,9606.ENSP00000346839,9606.ENSP00000347942,9606.ENSP00000350224,9606.ENSP00000354558,9606.ENSP00000358092,…	MAPK1,CCND1,FLT3,PDGFRA,CREBBP,EP300,CBL,ERBB2,EGFR,KIT,HDAC3,FOS,PTPN2,SOCS3,FN1,RET,BMX,MTOR,PRDM1,HDAC1,SRC,SYK,FOXO1,JAK2,PIAS3,SIN3A,BCL2,CISH,PIK3R1,LYN,HDAC2,NTRK1,TYK2,JAK3,LCK,PTPN11,SOCS1,SOCS7,JAK1
GO:0045637	Regulation of myeloid cell differentiation	14	214	1.22	1.65e-11	9606.ENSP00000264657,9606.ENSP00000293328,9606.ENSP00000305422,9606.ENSP00000306245,9606.ENSP00000311857,9606.ENSP00000321345,9606.ENSP00000339527,9606.ENSP00000354394,9606.ENSP00000354558,9606.ENSP00000376765,9606.ENSP00000428056,9606.ENSP00000428924,9606.ENSP00000437955,9606.ENSP00000478887	STAT3,STAT5B,CEBPB,FOS,PTPN2,IL23R,FOXO3,STAT1,MTOR,PIAS3,PIK3R1,LYN,HIF1A,MYC
GO:0032501	Multicellular organismal process	57	6490	0.35	1.66e-11	9606.ENSP00000215832,9606.ENSP00000217086,9606.ENSP00000227507,9606.ENSP00000229307,9606.ENSP00000231509,9606.ENSP00000241453,9606.ENSP00000242261,9606.ENSP00000257290,9606.ENSP00000259915,9606.ENSP00000262367,9606.ENSP00000263253,9606.ENSP00000264033,9606.ENSP00000264657,9606.ENSP00000269305,9606.ENSP00000269571,9606.ENSP00000275493,9606.ENSP00000288135,9606.ENSP00000293328,9606.ENSP00000300134,…	MAPK1,SALL4,CCND1,NANOG,NR3C1,FLT3,TWIST1,PDGFRA,POU5F1,CREBBP,EP300,CBL,STAT3,TP53,ERBB2,EGFR,KIT,STAT5B,STAT6,HDAC3,CEBPB,FOS,PTPN2,SOCS3,FOXO3,FN1,RET,STAT1,MTOR,PTGS2,FASLG,IL6R,PRDM1,NGF,HDAC1,SRC,IL2RG,SYK,BCL2L1,FOXO1,IL6ST,JAK2,SIN3A,BCL2,RELA,CDKN1A,PIK3R1,LYN,HDAC2,NTRK1,JAK3,HIF1A,LCK,MYC,PTPN11,SOCS1,NDN
GO:0010558	Negative regulation of macromolecule biosynthetic process	29	1532	0.69	1.96e-11	9606.ENSP00000217086,9606.ENSP00000227507,9606.ENSP00000229307,9606.ENSP00000231509,9606.ENSP00000242261,9606.ENSP00000259915,9606.ENSP00000262367,9606.ENSP00000263253,9606.ENSP00000264657,9606.ENSP00000269305,9606.ENSP00000300134,9606.ENSP00000302967,9606.ENSP00000305422,9606.ENSP00000311857,9606.ENSP00000339527,9606.ENSP00000354394,9606.ENSP00000356694,9606.ENSP00000358092,9606.ENSP00000362649,…	SALL4,CCND1,NANOG,NR3C1,TWIST1,POU5F1,CREBBP,EP300,STAT3,TP53,STAT6,HDAC3,CEBPB,PTPN2,FOXO3,STAT1,FASLG,PRDM1,HDAC1,SRC,FOXO1,PIAS3,SIN3A,RELA,CDKN1A,HDAC2,JAK3,MYC,NDN
GO:0030183	B cell differentiation	12	129	1.38	1.98e-11	9606.ENSP00000241453,9606.ENSP00000263253,9606.ENSP00000269305,9606.ENSP00000288135,9606.ENSP00000293328,9606.ENSP00000311857,9606.ENSP00000363318,9606.ENSP00000364898,9606.ENSP00000381185,9606.ENSP00000428056,9606.ENSP00000431418,9606.ENSP00000432511	FLT3,EP300,TP53,KIT,STAT5B,PTPN2,IL2RG,SYK,BCL2,PIK3R1,NTRK1,JAK3
GO:0048511	Rhythmic process	15	270	1.15	1.98e-11	9606.ENSP00000242261,9606.ENSP00000257290,9606.ENSP00000262367,9606.ENSP00000263253,9606.ENSP00000269305,9606.ENSP00000293328,9606.ENSP00000302967,9606.ENSP00000329357,9606.ENSP00000339527,9606.ENSP00000354558,9606.ENSP00000362649,9606.ENSP00000362680,9606.ENSP00000378402,9606.ENSP00000430432,9606.ENSP00000431418	TWIST1,PDGFRA,CREBBP,EP300,TP53,STAT5B,HDAC3,SP1,FOXO3,MTOR,HDAC1,SRC,SIN3A,HDAC2,NTRK1
GO:1902533	Positive regulation of intracellular signal transduction	24	997	0.79	2.91e-11	9606.ENSP00000241453,9606.ENSP00000257290,9606.ENSP00000263253,9606.ENSP00000264033,9606.ENSP00000269305,9606.ENSP00000269571,9606.ENSP00000275493,9606.ENSP00000288135,9606.ENSP00000302967,9606.ENSP00000311857,9606.ENSP00000346839,9606.ENSP00000347942,9606.ENSP00000356694,9606.ENSP00000357470,9606.ENSP00000358525,9606.ENSP00000362680,9606.ENSP00000364898,9606.ENSP00000371067,9606.ENSP00000384273,…	FLT3,PDGFRA,EP300,CBL,TP53,ERBB2,EGFR,KIT,HDAC3,PTPN2,FN1,RET,FASLG,IL6R,NGF,SRC,SYK,JAK2,RELA,LYN,NTRK1,LCK,MYC,PTPN11
GO:0045892	Negative regulation of transcription, DNA-templated	27	1322	0.72	2.97e-11	9606.ENSP00000217086,9606.ENSP00000227507,9606.ENSP00000229307,9606.ENSP00000231509,9606.ENSP00000242261,9606.ENSP00000259915,9606.ENSP00000262367,9606.ENSP00000263253,9606.ENSP00000264657,9606.ENSP00000269305,9606.ENSP00000300134,9606.ENSP00000302967,9606.ENSP00000305422,9606.ENSP00000311857,9606.ENSP00000339527,9606.ENSP00000354394,9606.ENSP00000356694,9606.ENSP00000358092,9606.ENSP00000362649,…	SALL4,CCND1,NANOG,NR3C1,TWIST1,POU5F1,CREBBP,EP300,STAT3,TP53,STAT6,HDAC3,CEBPB,PTPN2,FOXO3,STAT1,FASLG,PRDM1,HDAC1,SRC,FOXO1,PIAS3,SIN3A,RELA,HDAC2,MYC,NDN
GO:0018193	Peptidyl-amino acid modification	23	900	0.82	3.03e-11	9606.ENSP00000215832,9606.ENSP00000241453,9606.ENSP00000257290,9606.ENSP00000262367,9606.ENSP00000263253,9606.ENSP00000269571,9606.ENSP00000275493,9606.ENSP00000288135,9606.ENSP00000347942,9606.ENSP00000350224,9606.ENSP00000354558,9606.ENSP00000358092,9606.ENSP00000362680,9606.ENSP00000364898,9606.ENSP00000371067,9606.ENSP00000376765,9606.ENSP00000381185,9606.ENSP00000428924,9606.ENSP00000431418,…	MAPK1,FLT3,PDGFRA,CREBBP,EP300,ERBB2,EGFR,KIT,RET,BMX,MTOR,PRDM1,SRC,SYK,JAK2,PIAS3,BCL2,LYN,NTRK1,TYK2,JAK3,LCK,JAK1
GO:0031347	Regulation of defense response	20	638	0.9	3.76e-11	9606.ENSP00000262367,9606.ENSP00000263253,9606.ENSP00000293328,9606.ENSP00000305422,9606.ENSP00000311857,9606.ENSP00000315768,9606.ENSP00000321345,9606.ENSP00000330341,9606.ENSP00000354394,9606.ENSP00000356438,9606.ENSP00000362680,9606.ENSP00000364898,9606.ENSP00000370698,9606.ENSP00000371067,9606.ENSP00000378402,9606.ENSP00000384273,9606.ENSP00000428924,9606.ENSP00000470788,9606.ENSP00000489597,…	CREBBP,EP300,STAT5B,CEBPB,PTPN2,STAT2,IL23R,SOCS3,STAT1,PTGS2,SRC,SYK,IL6ST,JAK2,SIN3A,RELA,LYN,IL12RB1,PTPN11,SOCS1
GO:0031327	Negative regulation of cellular biosynthetic process	29	1592	0.67	4.84e-11	9606.ENSP00000217086,9606.ENSP00000227507,9606.ENSP00000229307,9606.ENSP00000231509,9606.ENSP00000242261,9606.ENSP00000259915,9606.ENSP00000262367,9606.ENSP00000263253,9606.ENSP00000264657,9606.ENSP00000269305,9606.ENSP00000300134,9606.ENSP00000302967,9606.ENSP00000305422,9606.ENSP00000311857,9606.ENSP00000339527,9606.ENSP00000354394,9606.ENSP00000356694,9606.ENSP00000358092,9606.ENSP00000362649,…	SALL4,CCND1,NANOG,NR3C1,TWIST1,POU5F1,CREBBP,EP300,STAT3,TP53,STAT6,HDAC3,CEBPB,PTPN2,FOXO3,STAT1,FASLG,PRDM1,HDAC1,SRC,FOXO1,PIAS3,SIN3A,RELA,CDKN1A,HDAC2,JAK3,MYC,NDN
GO:0006468	Protein phosphorylation	21	736	0.86	5.03e-11	9606.ENSP00000215832,9606.ENSP00000227507,9606.ENSP00000241453,9606.ENSP00000257290,9606.ENSP00000269571,9606.ENSP00000275493,9606.ENSP00000288135,9606.ENSP00000347942,9606.ENSP00000350224,9606.ENSP00000354558,9606.ENSP00000362680,9606.ENSP00000364898,9606.ENSP00000371067,9606.ENSP00000381185,9606.ENSP00000428056,9606.ENSP00000428924,9606.ENSP00000431418,9606.ENSP00000431885,9606.ENSP00000432511,…	MAPK1,CCND1,FLT3,PDGFRA,ERBB2,EGFR,KIT,RET,BMX,MTOR,SRC,SYK,JAK2,BCL2,PIK3R1,LYN,NTRK1,TYK2,JAK3,LCK,JAK1
GO:0042113	B cell activation	13	189	1.25	6.60e-11	9606.ENSP00000241453,9606.ENSP00000263253,9606.ENSP00000269305,9606.ENSP00000288135,9606.ENSP00000293328,9606.ENSP00000300134,9606.ENSP00000311857,9606.ENSP00000363318,9606.ENSP00000364898,9606.ENSP00000381185,9606.ENSP00000428056,9606.ENSP00000431418,9606.ENSP00000432511	FLT3,EP300,TP53,KIT,STAT5B,STAT6,PTPN2,IL2RG,SYK,BCL2,PIK3R1,NTRK1,JAK3
GO:0046777	Protein autophosphorylation	13	189	1.25	6.60e-11	9606.ENSP00000241453,9606.ENSP00000257290,9606.ENSP00000269571,9606.ENSP00000275493,9606.ENSP00000288135,9606.ENSP00000350224,9606.ENSP00000354558,9606.ENSP00000362680,9606.ENSP00000364898,9606.ENSP00000371067,9606.ENSP00000428924,9606.ENSP00000431418,9606.ENSP00000477713	FLT3,PDGFRA,ERBB2,EGFR,KIT,BMX,MTOR,SRC,SYK,JAK2,LYN,NTRK1,LCK
GO:0042110	T cell activation	15	298	1.11	7.22e-11	9606.ENSP00000264657,9606.ENSP00000269305,9606.ENSP00000269571,9606.ENSP00000288135,9606.ENSP00000293328,9606.ENSP00000300134,9606.ENSP00000305422,9606.ENSP00000311857,9606.ENSP00000354558,9606.ENSP00000357470,9606.ENSP00000363318,9606.ENSP00000364898,9606.ENSP00000381185,9606.ENSP00000428056,9606.ENSP00000477713	STAT3,TP53,ERBB2,KIT,STAT5B,STAT6,CEBPB,PTPN2,MTOR,IL6R,IL2RG,SYK,BCL2,PIK3R1,LCK
GO:0050670	Regulation of lymphocyte proliferation	14	242	1.17	7.43e-11	9606.ENSP00000269571,9606.ENSP00000293328,9606.ENSP00000305422,9606.ENSP00000321345,9606.ENSP00000364898,9606.ENSP00000370698,9606.ENSP00000370989,9606.ENSP00000371067,9606.ENSP00000381185,9606.ENSP00000384849,9606.ENSP00000428924,9606.ENSP00000431885,9606.ENSP00000432511,9606.ENSP00000470788	ERBB2,STAT5B,CEBPB,IL23R,SYK,IL6ST,CD274,JAK2,BCL2,CDKN1A,LYN,TYK2,JAK3,IL12RB1
GO:0032946	Positive regulation of mononuclear cell proliferation	12	150	1.31	9.83e-11	9606.ENSP00000293328,9606.ENSP00000321345,9606.ENSP00000364898,9606.ENSP00000365230,9606.ENSP00000370698,9606.ENSP00000370989,9606.ENSP00000371067,9606.ENSP00000381185,9606.ENSP00000384849,9606.ENSP00000431885,9606.ENSP00000432511,9606.ENSP00000470788	STAT5B,IL23R,SYK,BCL2L1,IL6ST,CD274,JAK2,BCL2,CDKN1A,TYK2,JAK3,IL12RB1
GO:0071453	Cellular response to oxygen levels	12	152	1.31	1.13e-10	9606.ENSP00000242261,9606.ENSP00000264033,9606.ENSP00000269305,9606.ENSP00000306245,9606.ENSP00000339527,9606.ENSP00000354558,9606.ENSP00000356438,9606.ENSP00000362680,9606.ENSP00000368880,9606.ENSP00000381185,9606.ENSP00000437955,9606.ENSP00000478887	TWIST1,CBL,TP53,FOS,FOXO3,MTOR,PTGS2,SRC,FOXO1,BCL2,HIF1A,MYC
GO:0032101	Regulation of response to external stimulus	23	964	0.79	1.14e-10	9606.ENSP00000215832,9606.ENSP00000257290,9606.ENSP00000262367,9606.ENSP00000263253,9606.ENSP00000293328,9606.ENSP00000305422,9606.ENSP00000311857,9606.ENSP00000315768,9606.ENSP00000321345,9606.ENSP00000330341,9606.ENSP00000354394,9606.ENSP00000356438,9606.ENSP00000357470,9606.ENSP00000362680,9606.ENSP00000364898,9606.ENSP00000370698,9606.ENSP00000371067,9606.ENSP00000378402,9606.ENSP00000384273,…	MAPK1,PDGFRA,CREBBP,EP300,STAT5B,CEBPB,PTPN2,STAT2,IL23R,SOCS3,STAT1,PTGS2,IL6R,SRC,SYK,IL6ST,JAK2,SIN3A,RELA,LYN,IL12RB1,PTPN11,SOCS1
GO:0060429	Epithelium development	24	1069	0.76	1.16e-10	9606.ENSP00000215832,9606.ENSP00000217086,9606.ENSP00000227507,9606.ENSP00000231509,9606.ENSP00000242261,9606.ENSP00000263253,9606.ENSP00000269305,9606.ENSP00000275493,9606.ENSP00000300134,9606.ENSP00000305422,9606.ENSP00000330341,9606.ENSP00000347942,9606.ENSP00000354394,9606.ENSP00000358092,9606.ENSP00000362649,9606.ENSP00000362680,9606.ENSP00000370698,9606.ENSP00000371067,9606.ENSP00000381185,…	MAPK1,SALL4,CCND1,NR3C1,TWIST1,EP300,TP53,EGFR,STAT6,CEBPB,SOCS3,RET,STAT1,PRDM1,HDAC1,SRC,IL6ST,JAK2,BCL2,RELA,HDAC2,NTRK1,HIF1A,MYC
GO:0016310	Phosphorylation	23	966	0.78	1.18e-10	9606.ENSP00000215832,9606.ENSP00000227507,9606.ENSP00000241453,9606.ENSP00000257290,9606.ENSP00000264657,9606.ENSP00000269571,9606.ENSP00000275493,9606.ENSP00000288135,9606.ENSP00000347942,9606.ENSP00000350224,9606.ENSP00000354558,9606.ENSP00000362680,9606.ENSP00000364898,9606.ENSP00000371067,9606.ENSP00000381185,9606.ENSP00000384849,9606.ENSP00000428056,9606.ENSP00000428924,9606.ENSP00000431418,…	MAPK1,CCND1,FLT3,PDGFRA,STAT3,ERBB2,EGFR,KIT,RET,BMX,MTOR,SRC,SYK,JAK2,BCL2,CDKN1A,PIK3R1,LYN,NTRK1,TYK2,JAK3,LCK,JAK1
GO:0045596	Negative regulation of cell differentiation	20	685	0.87	1.26e-10	9606.ENSP00000215832,9606.ENSP00000227507,9606.ENSP00000242261,9606.ENSP00000264657,9606.ENSP00000269305,9606.ENSP00000269571,9606.ENSP00000275493,9606.ENSP00000293328,9606.ENSP00000311857,9606.ENSP00000339527,9606.ENSP00000354394,9606.ENSP00000363377,9606.ENSP00000368880,9606.ENSP00000376765,9606.ENSP00000428056,9606.ENSP00000428924,9606.ENSP00000432511,9606.ENSP00000478887,9606.ENSP00000489597,…	MAPK1,CCND1,TWIST1,STAT3,TP53,ERBB2,EGFR,STAT5B,PTPN2,FOXO3,STAT1,FOXO4,FOXO1,PIAS3,PIK3R1,LYN,JAK3,MYC,PTPN11,SOCS1
GO:0065008	Regulation of biological quality	42	3654	0.47	1.35e-10	9606.ENSP00000215832,9606.ENSP00000227507,9606.ENSP00000231509,9606.ENSP00000241453,9606.ENSP00000257290,9606.ENSP00000262367,9606.ENSP00000263253,9606.ENSP00000264657,9606.ENSP00000269305,9606.ENSP00000288135,9606.ENSP00000293328,9606.ENSP00000300134,9606.ENSP00000302967,9606.ENSP00000305422,9606.ENSP00000311857,9606.ENSP00000339527,9606.ENSP00000341208,9606.ENSP00000346839,9606.ENSP00000347942,…	MAPK1,CCND1,NR3C1,FLT3,PDGFRA,CREBBP,EP300,STAT3,TP53,KIT,STAT5B,STAT6,HDAC3,CEBPB,PTPN2,FOXO3,STAT5A,FN1,RET,STAT1,MTOR,PTGS2,FASLG,NGF,SRC,SYK,BCL2L1,FOXO1,JAK2,PIAS3,SIN3A,BCL2,PIK3R1,LYN,NTRK1,JAK3,HIF1A,LCK,MYC,PTPN11,NDN,FHL1
GO:0043085	Positive regulation of catalytic activity	25	1191	0.73	1.47e-10	9606.ENSP00000215832,9606.ENSP00000227507,9606.ENSP00000241453,9606.ENSP00000257290,9606.ENSP00000264657,9606.ENSP00000269571,9606.ENSP00000275493,9606.ENSP00000288135,9606.ENSP00000321345,9606.ENSP00000346839,9606.ENSP00000347942,9606.ENSP00000354558,9606.ENSP00000356694,9606.ENSP00000357470,9606.ENSP00000358525,9606.ENSP00000362680,9606.ENSP00000364898,9606.ENSP00000371067,9606.ENSP00000381185,…	MAPK1,CCND1,FLT3,PDGFRA,STAT3,ERBB2,EGFR,KIT,IL23R,FN1,RET,MTOR,FASLG,IL6R,NGF,SRC,SYK,JAK2,BCL2,CDKN1A,LYN,NTRK1,HIF1A,LCK,MYC
GO:0070482	Response to oxygen levels	15	318	1.08	1.68e-10	9606.ENSP00000242261,9606.ENSP00000262367,9606.ENSP00000263253,9606.ENSP00000264033,9606.ENSP00000269305,9606.ENSP00000306245,9606.ENSP00000339527,9606.ENSP00000354558,9606.ENSP00000356438,9606.ENSP00000362680,9606.ENSP00000368880,9606.ENSP00000381185,9606.ENSP00000430432,9606.ENSP00000437955,9606.ENSP00000478887	TWIST1,CREBBP,EP300,CBL,TP53,FOS,FOXO3,MTOR,PTGS2,SRC,FOXO1,BCL2,HDAC2,HIF1A,MYC
GO:0098542	Defense response to other organism	23	989	0.77	1.84e-10	9606.ENSP00000269305,9606.ENSP00000270800,9606.ENSP00000293328,9606.ENSP00000305422,9606.ENSP00000315768,9606.ENSP00000321345,9606.ENSP00000354394,9606.ENSP00000356694,9606.ENSP00000357470,9606.ENSP00000358092,9606.ENSP00000362680,9606.ENSP00000364898,9606.ENSP00000365230,9606.ENSP00000371067,9606.ENSP00000380073,9606.ENSP00000381185,9606.ENSP00000384273,9606.ENSP00000428924,9606.ENSP00000431885,…	TP53,IL22RA1,STAT5B,CEBPB,STAT2,IL23R,STAT1,FASLG,IL6R,PRDM1,SRC,SYK,BCL2L1,JAK2,IRF9,BCL2,RELA,LYN,TYK2,JAK3,IL12RB1,LCK,JAK1
GO:0045934	Negative regulation of nucleobase-containing compound metabolic process	28	1562	0.66	1.91e-10	9606.ENSP00000217086,9606.ENSP00000227507,9606.ENSP00000229307,9606.ENSP00000231509,9606.ENSP00000242261,9606.ENSP00000259915,9606.ENSP00000262367,9606.ENSP00000263253,9606.ENSP00000264657,9606.ENSP00000269305,9606.ENSP00000300134,9606.ENSP00000302967,9606.ENSP00000305422,9606.ENSP00000311857,9606.ENSP00000339527,9606.ENSP00000354394,9606.ENSP00000356694,9606.ENSP00000358092,9606.ENSP00000362649,…	SALL4,CCND1,NANOG,NR3C1,TWIST1,POU5F1,CREBBP,EP300,STAT3,TP53,STAT6,HDAC3,CEBPB,PTPN2,FOXO3,STAT1,FASLG,PRDM1,HDAC1,SRC,FOXO1,PIAS3,SIN3A,RELA,CDKN1A,HDAC2,MYC,NDN
GO:0009887	Animal organ morphogenesis	23	997	0.77	2.14e-10	9606.ENSP00000215832,9606.ENSP00000231509,9606.ENSP00000242261,9606.ENSP00000257290,9606.ENSP00000263253,9606.ENSP00000264657,9606.ENSP00000269305,9606.ENSP00000275493,9606.ENSP00000300134,9606.ENSP00000305422,9606.ENSP00000339527,9606.ENSP00000354558,9606.ENSP00000356694,9606.ENSP00000358092,9606.ENSP00000362649,9606.ENSP00000362680,9606.ENSP00000364898,9606.ENSP00000381185,9606.ENSP00000384273,…	MAPK1,NR3C1,TWIST1,PDGFRA,EP300,STAT3,TP53,EGFR,STAT6,CEBPB,FOXO3,MTOR,FASLG,PRDM1,HDAC1,SRC,SYK,BCL2,RELA,HDAC2,HIF1A,MYC,FHL1
GO:1901214	Regulation of neuron death	15	324	1.07	2.14e-10	9606.ENSP00000227507,9606.ENSP00000231509,9606.ENSP00000264033,9606.ENSP00000269305,9606.ENSP00000305422,9606.ENSP00000306245,9606.ENSP00000339527,9606.ENSP00000356694,9606.ENSP00000358525,9606.ENSP00000365230,9606.ENSP00000370698,9606.ENSP00000371067,9606.ENSP00000381185,9606.ENSP00000431418,9606.ENSP00000437955	CCND1,NR3C1,CBL,TP53,CEBPB,FOS,FOXO3,FASLG,NGF,BCL2L1,IL6ST,JAK2,BCL2,NTRK1,HIF1A
GO:0043523	Regulation of neuron apoptotic process	13	216	1.19	3.01e-10	9606.ENSP00000227507,9606.ENSP00000231509,9606.ENSP00000269305,9606.ENSP00000305422,9606.ENSP00000339527,9606.ENSP00000356694,9606.ENSP00000358525,9606.ENSP00000365230,9606.ENSP00000370698,9606.ENSP00000371067,9606.ENSP00000381185,9606.ENSP00000431418,9606.ENSP00000437955	CCND1,NR3C1,TP53,CEBPB,FOXO3,FASLG,NGF,BCL2L1,IL6ST,JAK2,BCL2,NTRK1,HIF1A
GO:1902893	Regulation of miRNA transcription	9	62	1.57	5.11e-10	9606.ENSP00000231509,9606.ENSP00000259915,9606.ENSP00000264657,9606.ENSP00000269305,9606.ENSP00000306245,9606.ENSP00000339527,9606.ENSP00000384273,9606.ENSP00000437955,9606.ENSP00000478887	NR3C1,POU5F1,STAT3,TP53,FOS,FOXO3,RELA,HIF1A,MYC
GO:0043408	Regulation of MAPK cascade	19	668	0.86	7.41e-10	9606.ENSP00000215832,9606.ENSP00000241453,9606.ENSP00000257290,9606.ENSP00000269571,9606.ENSP00000275493,9606.ENSP00000288135,9606.ENSP00000302967,9606.ENSP00000311857,9606.ENSP00000346839,9606.ENSP00000347942,9606.ENSP00000357470,9606.ENSP00000362680,9606.ENSP00000364898,9606.ENSP00000368880,9606.ENSP00000371067,9606.ENSP00000428924,9606.ENSP00000431418,9606.ENSP00000478887,9606.ENSP00000489597	MAPK1,FLT3,PDGFRA,ERBB2,EGFR,KIT,HDAC3,PTPN2,FN1,RET,IL6R,SRC,SYK,FOXO1,JAK2,LYN,NTRK1,MYC,PTPN11
GO:0036294	Cellular response to decreased oxygen levels	11	136	1.32	7.49e-10	9606.ENSP00000242261,9606.ENSP00000264033,9606.ENSP00000269305,9606.ENSP00000306245,9606.ENSP00000339527,9606.ENSP00000354558,9606.ENSP00000356438,9606.ENSP00000362680,9606.ENSP00000381185,9606.ENSP00000437955,9606.ENSP00000478887	TWIST1,CBL,TP53,FOS,FOXO3,MTOR,PTGS2,SRC,BCL2,HIF1A,MYC
GO:0051347	Positive regulation of transferase activity	18	586	0.9	8.24e-10	9606.ENSP00000215832,9606.ENSP00000227507,9606.ENSP00000241453,9606.ENSP00000257290,9606.ENSP00000269571,9606.ENSP00000275493,9606.ENSP00000288135,9606.ENSP00000321345,9606.ENSP00000347942,9606.ENSP00000354558,9606.ENSP00000357470,9606.ENSP00000362680,9606.ENSP00000364898,9606.ENSP00000371067,9606.ENSP00000384849,9606.ENSP00000428924,9606.ENSP00000431418,9606.ENSP00000478887	MAPK1,CCND1,FLT3,PDGFRA,ERBB2,EGFR,KIT,IL23R,RET,MTOR,IL6R,SRC,SYK,JAK2,CDKN1A,LYN,NTRK1,MYC
GO:0002831	Regulation of response to biotic stimulus	15	361	1.03	9.07e-10	9606.ENSP00000262367,9606.ENSP00000263253,9606.ENSP00000293328,9606.ENSP00000311857,9606.ENSP00000315768,9606.ENSP00000321345,9606.ENSP00000354394,9606.ENSP00000362680,9606.ENSP00000364898,9606.ENSP00000370989,9606.ENSP00000378402,9606.ENSP00000428924,9606.ENSP00000470788,9606.ENSP00000489597,9606.ENSP00000496577	CREBBP,EP300,STAT5B,PTPN2,STAT2,IL23R,STAT1,SRC,SYK,CD274,SIN3A,LYN,IL12RB1,PTPN11,SOCS1
GO:0010942	Positive regulation of cell death	18	590	0.89	9.12e-10	9606.ENSP00000231509,9606.ENSP00000269305,9606.ENSP00000306245,9606.ENSP00000311857,9606.ENSP00000339527,9606.ENSP00000347942,9606.ENSP00000356438,9606.ENSP00000356694,9606.ENSP00000362680,9606.ENSP00000364898,9606.ENSP00000368880,9606.ENSP00000370989,9606.ENSP00000371067,9606.ENSP00000384849,9606.ENSP00000428924,9606.ENSP00000431418,9606.ENSP00000477713,9606.ENSP00000478887	NR3C1,TP53,FOS,PTPN2,FOXO3,RET,PTGS2,FASLG,SRC,SYK,FOXO1,CD274,JAK2,CDKN1A,LYN,NTRK1,LCK,MYC
GO:0043068	Positive regulation of programmed cell death	17	519	0.92	1.25e-09	9606.ENSP00000231509,9606.ENSP00000269305,9606.ENSP00000311857,9606.ENSP00000339527,9606.ENSP00000347942,9606.ENSP00000356438,9606.ENSP00000356694,9606.ENSP00000362680,9606.ENSP00000364898,9606.ENSP00000368880,9606.ENSP00000370989,9606.ENSP00000371067,9606.ENSP00000384849,9606.ENSP00000428924,9606.ENSP00000431418,9606.ENSP00000477713,9606.ENSP00000478887	NR3C1,TP53,PTPN2,FOXO3,RET,PTGS2,FASLG,SRC,SYK,FOXO1,CD274,JAK2,CDKN1A,LYN,NTRK1,LCK,MYC
GO:0050671	Positive regulation of lymphocyte proliferation	11	147	1.28	1.61e-09	9606.ENSP00000293328,9606.ENSP00000321345,9606.ENSP00000364898,9606.ENSP00000370698,9606.ENSP00000370989,9606.ENSP00000371067,9606.ENSP00000381185,9606.ENSP00000384849,9606.ENSP00000431885,9606.ENSP00000432511,9606.ENSP00000470788	STAT5B,IL23R,SYK,IL6ST,CD274,JAK2,BCL2,CDKN1A,TYK2,JAK3,IL12RB1
GO:0043170	Macromolecule metabolic process	51	5781	0.35	1.72e-09	9606.ENSP00000215832,9606.ENSP00000227507,9606.ENSP00000241453,9606.ENSP00000257290,9606.ENSP00000262367,9606.ENSP00000263253,9606.ENSP00000264033,9606.ENSP00000264657,9606.ENSP00000269305,9606.ENSP00000269571,9606.ENSP00000275493,9606.ENSP00000288135,9606.ENSP00000293328,9606.ENSP00000300134,9606.ENSP00000302967,9606.ENSP00000305422,9606.ENSP00000306245,9606.ENSP00000311857,9606.ENSP00000330341,…	MAPK1,CCND1,FLT3,PDGFRA,CREBBP,EP300,CBL,STAT3,TP53,ERBB2,EGFR,KIT,STAT5B,STAT6,HDAC3,CEBPB,FOS,PTPN2,SOCS3,FOXO3,FN1,RET,BMX,MTOR,IL6R,PRDM1,HDAC1,SRC,IL2RG,SYK,FOXO1,IL6ST,JAK2,PIAS3,SIN3A,IRF9,BCL2,RELA,CISH,PIK3R1,LYN,HDAC2,NTRK1,TYK2,JAK3,HIF1A,LCK,PTPN11,SOCS1,SOCS7,JAK1
GO:0009416	Response to light stimulus	14	314	1.06	1.87e-09	9606.ENSP00000227507,9606.ENSP00000262367,9606.ENSP00000263253,9606.ENSP00000269305,9606.ENSP00000275493,9606.ENSP00000288135,9606.ENSP00000306245,9606.ENSP00000356438,9606.ENSP00000381185,9606.ENSP00000384273,9606.ENSP00000384849,9606.ENSP00000428056,9606.ENSP00000437955,9606.ENSP00000478887	CCND1,CREBBP,EP300,TP53,EGFR,KIT,FOS,PTGS2,BCL2,RELA,CDKN1A,PIK3R1,HIF1A,MYC
GO:0008219	Cell death	23	1118	0.72	1.95e-09	9606.ENSP00000215832,9606.ENSP00000231509,9606.ENSP00000263253,9606.ENSP00000264033,9606.ENSP00000269305,9606.ENSP00000288135,9606.ENSP00000293328,9606.ENSP00000305422,9606.ENSP00000339527,9606.ENSP00000350224,9606.ENSP00000354558,9606.ENSP00000356694,9606.ENSP00000357470,9606.ENSP00000358525,9606.ENSP00000365230,9606.ENSP00000368880,9606.ENSP00000371067,9606.ENSP00000381185,9606.ENSP00000384849,…	MAPK1,NR3C1,EP300,CBL,TP53,KIT,STAT5B,CEBPB,FOXO3,BMX,MTOR,FASLG,IL6R,NGF,BCL2L1,FOXO1,JAK2,BCL2,CDKN1A,PIK3R1,NTRK1,HIF1A,MYC
GO:0009411	Response to UV	11	150	1.27	1.95e-09	9606.ENSP00000227507,9606.ENSP00000262367,9606.ENSP00000263253,9606.ENSP00000269305,9606.ENSP00000275493,9606.ENSP00000356438,9606.ENSP00000381185,9606.ENSP00000384273,9606.ENSP00000384849,9606.ENSP00000428056,9606.ENSP00000478887	CCND1,CREBBP,EP300,TP53,EGFR,PTGS2,BCL2,RELA,CDKN1A,PIK3R1,MYC
GO:0008283	Cell population proliferation	19	712	0.83	2.05e-09	9606.ENSP00000215832,9606.ENSP00000217086,9606.ENSP00000227507,9606.ENSP00000241453,9606.ENSP00000242261,9606.ENSP00000264657,9606.ENSP00000269305,9606.ENSP00000269571,9606.ENSP00000275493,9606.ENSP00000288135,9606.ENSP00000293328,9606.ENSP00000300134,9606.ENSP00000305422,9606.ENSP00000354394,9606.ENSP00000358092,9606.ENSP00000362680,9606.ENSP00000365230,9606.ENSP00000381185,9606.ENSP00000437955	MAPK1,SALL4,CCND1,FLT3,TWIST1,STAT3,TP53,ERBB2,EGFR,KIT,STAT5B,STAT6,CEBPB,STAT1,PRDM1,SRC,BCL2L1,BCL2,HIF1A
GO:0014066	Regulation of phosphatidylinositol 3-kinase signaling	10	109	1.37	2.05e-09	9606.ENSP00000241453,9606.ENSP00000242261,9606.ENSP00000257290,9606.ENSP00000264033,9606.ENSP00000275493,9606.ENSP00000288135,9606.ENSP00000346839,9606.ENSP00000362680,9606.ENSP00000371067,9606.ENSP00000431418	FLT3,TWIST1,PDGFRA,CBL,EGFR,KIT,FN1,SRC,JAK2,NTRK1
GO:0006796	Phosphate-containing compound metabolic process	29	1877	0.6	2.28e-09	9606.ENSP00000215832,9606.ENSP00000227507,9606.ENSP00000241453,9606.ENSP00000257290,9606.ENSP00000264657,9606.ENSP00000269571,9606.ENSP00000275493,9606.ENSP00000288135,9606.ENSP00000311857,9606.ENSP00000330341,9606.ENSP00000347942,9606.ENSP00000350224,9606.ENSP00000354558,9606.ENSP00000362680,9606.ENSP00000364898,9606.ENSP00000371067,9606.ENSP00000381185,9606.ENSP00000384849,9606.ENSP00000409346,…	MAPK1,CCND1,FLT3,PDGFRA,STAT3,ERBB2,EGFR,KIT,PTPN2,SOCS3,RET,BMX,MTOR,SRC,SYK,JAK2,BCL2,CDKN1A,CISH,PIK3R1,LYN,NTRK1,TYK2,JAK3,LCK,PTPN11,SOCS1,SOCS7,JAK1
GO:1902895	Positive regulation of miRNA transcription	8	48	1.63	2.73e-09	9606.ENSP00000231509,9606.ENSP00000264657,9606.ENSP00000269305,9606.ENSP00000306245,9606.ENSP00000339527,9606.ENSP00000384273,9606.ENSP00000437955,9606.ENSP00000478887	NR3C1,STAT3,TP53,FOS,FOXO3,RELA,HIF1A,MYC
GO:0030099	Myeloid cell differentiation	13	263	1.1	2.92e-09	9606.ENSP00000263253,9606.ENSP00000288135,9606.ENSP00000293328,9606.ENSP00000305422,9606.ENSP00000306245,9606.ENSP00000311857,9606.ENSP00000362680,9606.ENSP00000371067,9606.ENSP00000428056,9606.ENSP00000428924,9606.ENSP00000432511,9606.ENSP00000489597,9606.ENSP00000496577	EP300,KIT,STAT5B,CEBPB,FOS,PTPN2,SRC,JAK2,PIK3R1,LYN,JAK3,PTPN11,SOCS1
GO:0046425	Regulation of receptor signaling pathway via JAK-STAT	9	78	1.47	3.10e-09	9606.ENSP00000288135,9606.ENSP00000311857,9606.ENSP00000321345,9606.ENSP00000330341,9606.ENSP00000371067,9606.ENSP00000431885,9606.ENSP00000432511,9606.ENSP00000470788,9606.ENSP00000496577	KIT,PTPN2,IL23R,SOCS3,JAK2,TYK2,JAK3,IL12RB1,SOCS1
GO:0046634	Regulation of alpha-beta T cell activation	10	115	1.35	3.28e-09	9606.ENSP00000321345,9606.ENSP00000358092,9606.ENSP00000363318,9606.ENSP00000364898,9606.ENSP00000370989,9606.ENSP00000371067,9606.ENSP00000431885,9606.ENSP00000432511,9606.ENSP00000470788,9606.ENSP00000496577	IL23R,PRDM1,IL2RG,SYK,CD274,JAK2,TYK2,JAK3,IL12RB1,SOCS1
GO:0071354	Cellular response to interleukin-6	7	29	1.79	4.72e-09	9606.ENSP00000264657,9606.ENSP00000357470,9606.ENSP00000362680,9606.ENSP00000370698,9606.ENSP00000371067,9606.ENSP00000384273,9606.ENSP00000499900	STAT3,IL6R,SRC,IL6ST,JAK2,RELA,JAK1
GO:0009991	Response to extracellular stimulus	16	492	0.92	5.52e-09	9606.ENSP00000215832,9606.ENSP00000227507,9606.ENSP00000264033,9606.ENSP00000269305,9606.ENSP00000306245,9606.ENSP00000339527,9606.ENSP00000354394,9606.ENSP00000354558,9606.ENSP00000356438,9606.ENSP00000362680,9606.ENSP00000363377,9606.ENSP00000368880,9606.ENSP00000381185,9606.ENSP00000384849,9606.ENSP00000428924,9606.ENSP00000431418	MAPK1,CCND1,CBL,TP53,FOS,FOXO3,STAT1,MTOR,PTGS2,SRC,FOXO4,FOXO1,BCL2,CDKN1A,LYN,NTRK1
GO:0033674	Positive regulation of kinase activity	16	494	0.92	5.82e-09	9606.ENSP00000227507,9606.ENSP00000241453,9606.ENSP00000257290,9606.ENSP00000269571,9606.ENSP00000275493,9606.ENSP00000288135,9606.ENSP00000321345,9606.ENSP00000347942,9606.ENSP00000354558,9606.ENSP00000357470,9606.ENSP00000362680,9606.ENSP00000364898,9606.ENSP00000371067,9606.ENSP00000384849,9606.ENSP00000428924,9606.ENSP00000431418	CCND1,FLT3,PDGFRA,ERBB2,EGFR,KIT,IL23R,RET,MTOR,IL6R,SRC,SYK,JAK2,CDKN1A,LYN,NTRK1
GO:0014070	Response to organic cyclic compound	20	861	0.77	6.06e-09	9606.ENSP00000215832,9606.ENSP00000227507,9606.ENSP00000231509,9606.ENSP00000241453,9606.ENSP00000264033,9606.ENSP00000264657,9606.ENSP00000275493,9606.ENSP00000293328,9606.ENSP00000305422,9606.ENSP00000306245,9606.ENSP00000339527,9606.ENSP00000354394,9606.ENSP00000356438,9606.ENSP00000362680,9606.ENSP00000365230,9606.ENSP00000371067,9606.ENSP00000378402,9606.ENSP00000381185,9606.ENSP00000428924,…	MAPK1,CCND1,NR3C1,FLT3,CBL,STAT3,EGFR,STAT5B,CEBPB,FOS,FOXO3,STAT1,PTGS2,SRC,BCL2L1,JAK2,SIN3A,BCL2,LYN,HDAC2
GO:0000302	Response to reactive oxygen species	11	169	1.22	6.15e-09	9606.ENSP00000215832,9606.ENSP00000257290,9606.ENSP00000275493,9606.ENSP00000300134,9606.ENSP00000306245,9606.ENSP00000354394,9606.ENSP00000362680,9606.ENSP00000381185,9606.ENSP00000384273,9606.ENSP00000430432,9606.ENSP00000437955	MAPK1,PDGFRA,EGFR,STAT6,FOS,STAT1,SRC,BCL2,RELA,HDAC2,HIF1A
GO:0070102	interleukin-6-mediated signaling pathway	6	14	2.04	6.23e-09	9606.ENSP00000264657,9606.ENSP00000357470,9606.ENSP00000362680,9606.ENSP00000370698,9606.ENSP00000371067,9606.ENSP00000499900	STAT3,IL6R,SRC,IL6ST,JAK2,JAK1
GO:0012501	Programmed cell death	22	1084	0.72	7.09e-09	9606.ENSP00000215832,9606.ENSP00000231509,9606.ENSP00000263253,9606.ENSP00000269305,9606.ENSP00000288135,9606.ENSP00000293328,9606.ENSP00000305422,9606.ENSP00000339527,9606.ENSP00000350224,9606.ENSP00000354558,9606.ENSP00000356694,9606.ENSP00000357470,9606.ENSP00000358525,9606.ENSP00000365230,9606.ENSP00000368880,9606.ENSP00000371067,9606.ENSP00000381185,9606.ENSP00000384849,9606.ENSP00000428056,…	MAPK1,NR3C1,EP300,TP53,KIT,STAT5B,CEBPB,FOXO3,BMX,MTOR,FASLG,IL6R,NGF,BCL2L1,FOXO1,JAK2,BCL2,CDKN1A,PIK3R1,NTRK1,HIF1A,MYC
GO:0030879	Mammary gland development	10	128	1.3	8.43e-09	9606.ENSP00000215832,9606.ENSP00000227507,9606.ENSP00000231509,9606.ENSP00000293328,9606.ENSP00000300134,9606.ENSP00000305422,9606.ENSP00000341208,9606.ENSP00000362680,9606.ENSP00000371067,9606.ENSP00000437955	MAPK1,CCND1,NR3C1,STAT5B,STAT6,CEBPB,STAT5A,SRC,JAK2,HIF1A
GO:0071456	Cellular response to hypoxia	10	128	1.3	8.43e-09	9606.ENSP00000242261,9606.ENSP00000269305,9606.ENSP00000306245,9606.ENSP00000339527,9606.ENSP00000354558,9606.ENSP00000356438,9606.ENSP00000362680,9606.ENSP00000381185,9606.ENSP00000437955,9606.ENSP00000478887	TWIST1,TP53,FOS,FOXO3,MTOR,PTGS2,SRC,BCL2,HIF1A,MYC
GO:0036293	Response to decreased oxygen levels	13	291	1.06	9.10e-09	9606.ENSP00000242261,9606.ENSP00000262367,9606.ENSP00000263253,9606.ENSP00000264033,9606.ENSP00000269305,9606.ENSP00000306245,9606.ENSP00000339527,9606.ENSP00000354558,9606.ENSP00000356438,9606.ENSP00000362680,9606.ENSP00000381185,9606.ENSP00000437955,9606.ENSP00000478887	TWIST1,CREBBP,EP300,CBL,TP53,FOS,FOXO3,MTOR,PTGS2,SRC,BCL2,HIF1A,MYC
GO:0002683	Negative regulation of immune system process	15	433	0.95	9.44e-09	9606.ENSP00000242261,9606.ENSP00000269571,9606.ENSP00000300134,9606.ENSP00000305422,9606.ENSP00000311857,9606.ENSP00000315768,9606.ENSP00000362680,9606.ENSP00000364898,9606.ENSP00000370989,9606.ENSP00000376765,9606.ENSP00000428056,9606.ENSP00000428924,9606.ENSP00000432511,9606.ENSP00000478887,9606.ENSP00000496577	TWIST1,ERBB2,STAT6,CEBPB,PTPN2,STAT2,SRC,SYK,CD274,PIAS3,PIK3R1,LYN,JAK3,MYC,SOCS1
GO:0007610	Behavior	17	598	0.86	9.47e-09	9606.ENSP00000215832,9606.ENSP00000231509,9606.ENSP00000263253,9606.ENSP00000264657,9606.ENSP00000269305,9606.ENSP00000275493,9606.ENSP00000288135,9606.ENSP00000305422,9606.ENSP00000306245,9606.ENSP00000354558,9606.ENSP00000356438,9606.ENSP00000358525,9606.ENSP00000362680,9606.ENSP00000381185,9606.ENSP00000430432,9606.ENSP00000431418,9606.ENSP00000437955	MAPK1,NR3C1,EP300,STAT3,TP53,EGFR,KIT,CEBPB,FOS,MTOR,PTGS2,NGF,SRC,BCL2,HDAC2,NTRK1,HIF1A
GO:0045580	Regulation of T cell differentiation	11	178	1.2	9.99e-09	9606.ENSP00000269571,9606.ENSP00000293328,9606.ENSP00000311857,9606.ENSP00000321345,9606.ENSP00000339527,9606.ENSP00000358092,9606.ENSP00000363318,9606.ENSP00000364898,9606.ENSP00000432511,9606.ENSP00000470788,9606.ENSP00000496577	ERBB2,STAT5B,PTPN2,IL23R,FOXO3,PRDM1,IL2RG,SYK,JAK3,IL12RB1,SOCS1
GO:0061180	Mammary gland epithelium development	8	61	1.53	1.43e-08	9606.ENSP00000215832,9606.ENSP00000227507,9606.ENSP00000231509,9606.ENSP00000300134,9606.ENSP00000305422,9606.ENSP00000362680,9606.ENSP00000371067,9606.ENSP00000437955	MAPK1,CCND1,NR3C1,STAT6,CEBPB,SRC,JAK2,HIF1A
GO:0080135	Regulation of cellular response to stress	18	712	0.81	1.58e-08	9606.ENSP00000215832,9606.ENSP00000242261,9606.ENSP00000262367,9606.ENSP00000263253,9606.ENSP00000269305,9606.ENSP00000275493,9606.ENSP00000302967,9606.ENSP00000311857,9606.ENSP00000339527,9606.ENSP00000354558,9606.ENSP00000356438,9606.ENSP00000365230,9606.ENSP00000368880,9606.ENSP00000381185,9606.ENSP00000428056,9606.ENSP00000428924,9606.ENSP00000437955,9606.ENSP00000478887	MAPK1,TWIST1,CREBBP,EP300,TP53,EGFR,HDAC3,PTPN2,FOXO3,MTOR,PTGS2,BCL2L1,FOXO1,BCL2,PIK3R1,LYN,HIF1A,MYC
GO:0042129	Regulation of T cell proliferation	11	187	1.18	1.63e-08	9606.ENSP00000269571,9606.ENSP00000293328,9606.ENSP00000305422,9606.ENSP00000321345,9606.ENSP00000364898,9606.ENSP00000370698,9606.ENSP00000370989,9606.ENSP00000371067,9606.ENSP00000431885,9606.ENSP00000432511,9606.ENSP00000470788	ERBB2,STAT5B,CEBPB,IL23R,SYK,IL6ST,CD274,JAK2,TYK2,JAK3,IL12RB1
GO:0051128	Regulation of cellular component organization	31	2365	0.53	2.03e-08	9606.ENSP00000215832,9606.ENSP00000257290,9606.ENSP00000259915,9606.ENSP00000263253,9606.ENSP00000264033,9606.ENSP00000269305,9606.ENSP00000269571,9606.ENSP00000275493,9606.ENSP00000288135,9606.ENSP00000315768,9606.ENSP00000346839,9606.ENSP00000347942,9606.ENSP00000354558,9606.ENSP00000355812,9606.ENSP00000356694,9606.ENSP00000358525,9606.ENSP00000362680,9606.ENSP00000364898,9606.ENSP00000365230,…	MAPK1,PDGFRA,POU5F1,EP300,CBL,TP53,ERBB2,EGFR,KIT,STAT2,FN1,RET,MTOR,FGFR1OP,FASLG,NGF,SRC,SYK,BCL2L1,SIN3A,BCL2,CDKN1A,CISH,PIK3R1,LYN,HDAC2,NTRK1,HIF1A,MYC,PTPN11,FHL1
GO:0006915	Apoptotic process	21	1041	0.71	2.21e-08	9606.ENSP00000215832,9606.ENSP00000231509,9606.ENSP00000263253,9606.ENSP00000269305,9606.ENSP00000293328,9606.ENSP00000305422,9606.ENSP00000339527,9606.ENSP00000350224,9606.ENSP00000354558,9606.ENSP00000356694,9606.ENSP00000357470,9606.ENSP00000358525,9606.ENSP00000365230,9606.ENSP00000368880,9606.ENSP00000371067,9606.ENSP00000381185,9606.ENSP00000384849,9606.ENSP00000428056,9606.ENSP00000431418,…	MAPK1,NR3C1,EP300,TP53,STAT5B,CEBPB,FOXO3,BMX,MTOR,FASLG,IL6R,NGF,BCL2L1,FOXO1,JAK2,BCL2,CDKN1A,PIK3R1,NTRK1,HIF1A,MYC
GO:0042531	Positive regulation of tyrosine phosphorylation of STAT protein	8	65	1.5	2.23e-08	9606.ENSP00000241453,9606.ENSP00000288135,9606.ENSP00000321345,9606.ENSP00000357470,9606.ENSP00000370698,9606.ENSP00000371067,9606.ENSP00000428924,9606.ENSP00000430432	FLT3,KIT,IL23R,IL6R,IL6ST,JAK2,LYN,HDAC2
GO:0019538	Protein metabolic process	40	3910	0.42	2.31e-08	9606.ENSP00000215832,9606.ENSP00000227507,9606.ENSP00000241453,9606.ENSP00000257290,9606.ENSP00000262367,9606.ENSP00000263253,9606.ENSP00000264033,9606.ENSP00000269571,9606.ENSP00000275493,9606.ENSP00000288135,9606.ENSP00000302967,9606.ENSP00000311857,9606.ENSP00000330341,9606.ENSP00000346839,9606.ENSP00000347942,9606.ENSP00000350224,9606.ENSP00000354558,9606.ENSP00000358092,9606.ENSP00000362649,…	MAPK1,CCND1,FLT3,PDGFRA,CREBBP,EP300,CBL,ERBB2,EGFR,KIT,HDAC3,PTPN2,SOCS3,FN1,RET,BMX,MTOR,PRDM1,HDAC1,SRC,SYK,FOXO1,JAK2,PIAS3,SIN3A,BCL2,RELA,CISH,PIK3R1,LYN,HDAC2,NTRK1,TYK2,JAK3,HIF1A,LCK,PTPN11,SOCS1,SOCS7,JAK1
GO:0009790	Embryo development	21	1049	0.71	2.50e-08	9606.ENSP00000215832,9606.ENSP00000217086,9606.ENSP00000229307,9606.ENSP00000242261,9606.ENSP00000257290,9606.ENSP00000259915,9606.ENSP00000262367,9606.ENSP00000263253,9606.ENSP00000269305,9606.ENSP00000275493,9606.ENSP00000288135,9606.ENSP00000305422,9606.ENSP00000330341,9606.ENSP00000346839,9606.ENSP00000347942,9606.ENSP00000358092,9606.ENSP00000362649,9606.ENSP00000365230,9606.ENSP00000378402,…	MAPK1,SALL4,NANOG,TWIST1,PDGFRA,POU5F1,CREBBP,EP300,TP53,EGFR,KIT,CEBPB,SOCS3,FN1,RET,PRDM1,HDAC1,BCL2L1,SIN3A,HDAC2,HIF1A
GO:0042592	Homeostatic process	24	1406	0.64	2.50e-08	9606.ENSP00000215832,9606.ENSP00000241453,9606.ENSP00000262367,9606.ENSP00000264657,9606.ENSP00000288135,9606.ENSP00000293328,9606.ENSP00000311857,9606.ENSP00000339527,9606.ENSP00000354394,9606.ENSP00000356438,9606.ENSP00000356694,9606.ENSP00000362680,9606.ENSP00000368880,9606.ENSP00000371067,9606.ENSP00000378402,9606.ENSP00000381185,9606.ENSP00000428056,9606.ENSP00000428924,9606.ENSP00000432511,…	MAPK1,FLT3,CREBBP,STAT3,KIT,STAT5B,PTPN2,FOXO3,STAT1,PTGS2,FASLG,SRC,FOXO1,JAK2,SIN3A,BCL2,PIK3R1,LYN,JAK3,HIF1A,LCK,MYC,PTPN11,NDN
GO:0042102	Positive regulation of T cell proliferation	9	108	1.33	4.12e-08	9606.ENSP00000293328,9606.ENSP00000321345,9606.ENSP00000364898,9606.ENSP00000370698,9606.ENSP00000370989,9606.ENSP00000371067,9606.ENSP00000431885,9606.ENSP00000432511,9606.ENSP00000470788	STAT5B,IL23R,SYK,IL6ST,CD274,JAK2,TYK2,JAK3,IL12RB1
GO:0045859	Regulation of protein kinase activity	17	663	0.82	4.23e-08	9606.ENSP00000227507,9606.ENSP00000241453,9606.ENSP00000264033,9606.ENSP00000269571,9606.ENSP00000275493,9606.ENSP00000288135,9606.ENSP00000311857,9606.ENSP00000321345,9606.ENSP00000354558,9606.ENSP00000355812,9606.ENSP00000357470,9606.ENSP00000362680,9606.ENSP00000364898,9606.ENSP00000371067,9606.ENSP00000384849,9606.ENSP00000428924,9606.ENSP00000496577	CCND1,FLT3,CBL,ERBB2,EGFR,KIT,PTPN2,IL23R,MTOR,FGFR1OP,IL6R,SRC,SYK,JAK2,CDKN1A,LYN,SOCS1
GO:0048468	Cell development	26	1719	0.59	4.79e-08	9606.ENSP00000215832,9606.ENSP00000242261,9606.ENSP00000257290,9606.ENSP00000263253,9606.ENSP00000269571,9606.ENSP00000288135,9606.ENSP00000305422,9606.ENSP00000339527,9606.ENSP00000346839,9606.ENSP00000347942,9606.ENSP00000354558,9606.ENSP00000356694,9606.ENSP00000358092,9606.ENSP00000358525,9606.ENSP00000362680,9606.ENSP00000365230,9606.ENSP00000370698,9606.ENSP00000371067,9606.ENSP00000381185,…	MAPK1,TWIST1,PDGFRA,EP300,ERBB2,KIT,CEBPB,FOXO3,FN1,RET,MTOR,FASLG,PRDM1,NGF,SRC,BCL2L1,IL6ST,JAK2,BCL2,PIK3R1,LYN,HDAC2,NTRK1,HIF1A,PTPN11,NDN
GO:0035295	Tube development	19	880	0.74	5.87e-08	9606.ENSP00000215832,9606.ENSP00000217086,9606.ENSP00000231509,9606.ENSP00000242261,9606.ENSP00000257290,9606.ENSP00000263253,9606.ENSP00000275493,9606.ENSP00000288135,9606.ENSP00000346839,9606.ENSP00000347942,9606.ENSP00000354394,9606.ENSP00000356438,9606.ENSP00000358092,9606.ENSP00000362680,9606.ENSP00000364898,9606.ENSP00000370698,9606.ENSP00000381185,9606.ENSP00000437955,9606.ENSP00000478887	MAPK1,SALL4,NR3C1,TWIST1,PDGFRA,EP300,EGFR,KIT,FN1,RET,STAT1,PTGS2,PRDM1,SRC,SYK,IL6ST,BCL2,HIF1A,MYC
GO:0048732	Gland development	14	419	0.93	6.11e-08	9606.ENSP00000215832,9606.ENSP00000227507,9606.ENSP00000231509,9606.ENSP00000257290,9606.ENSP00000275493,9606.ENSP00000293328,9606.ENSP00000300134,9606.ENSP00000305422,9606.ENSP00000341208,9606.ENSP00000362680,9606.ENSP00000371067,9606.ENSP00000381185,9606.ENSP00000384273,9606.ENSP00000437955	MAPK1,CCND1,NR3C1,PDGFRA,EGFR,STAT5B,STAT6,CEBPB,STAT5A,SRC,JAK2,BCL2,RELA,HIF1A
GO:0051345	Positive regulation of hydrolase activity	16	589	0.84	6.32e-08	9606.ENSP00000257290,9606.ENSP00000264657,9606.ENSP00000269571,9606.ENSP00000275493,9606.ENSP00000288135,9606.ENSP00000346839,9606.ENSP00000347942,9606.ENSP00000354558,9606.ENSP00000356694,9606.ENSP00000358525,9606.ENSP00000364898,9606.ENSP00000371067,9606.ENSP00000428924,9606.ENSP00000431418,9606.ENSP00000477713,9606.ENSP00000478887	PDGFRA,STAT3,ERBB2,EGFR,KIT,FN1,RET,MTOR,FASLG,NGF,SYK,JAK2,LYN,NTRK1,LCK,MYC
GO:0001666	Response to hypoxia	12	278	1.04	6.63e-08	9606.ENSP00000242261,9606.ENSP00000262367,9606.ENSP00000263253,9606.ENSP00000269305,9606.ENSP00000306245,9606.ENSP00000339527,9606.ENSP00000354558,9606.ENSP00000356438,9606.ENSP00000362680,9606.ENSP00000381185,9606.ENSP00000437955,9606.ENSP00000478887	TWIST1,CREBBP,EP300,TP53,FOS,FOXO3,MTOR,PTGS2,SRC,BCL2,HIF1A,MYC
GO:0009410	Response to xenobiotic stimulus	14	422	0.93	6.63e-08	9606.ENSP00000227507,9606.ENSP00000269305,9606.ENSP00000306245,9606.ENSP00000339527,9606.ENSP00000347942,9606.ENSP00000354394,9606.ENSP00000356438,9606.ENSP00000362680,9606.ENSP00000381185,9606.ENSP00000428924,9606.ENSP00000430432,9606.ENSP00000431418,9606.ENSP00000477713,9606.ENSP00000478887	CCND1,TP53,FOS,FOXO3,RET,STAT1,PTGS2,SRC,BCL2,LYN,HDAC2,NTRK1,LCK,MYC
GO:0007548	Sex differentiation	12	282	1.04	7.72e-08	9606.ENSP00000227507,9606.ENSP00000257290,9606.ENSP00000264033,9606.ENSP00000288135,9606.ENSP00000293328,9606.ENSP00000305422,9606.ENSP00000339527,9606.ENSP00000362680,9606.ENSP00000365230,9606.ENSP00000381185,9606.ENSP00000431418,9606.ENSP00000489597	CCND1,PDGFRA,CBL,KIT,STAT5B,CEBPB,FOXO3,SRC,BCL2L1,BCL2,NTRK1,PTPN11
GO:0002360	T cell lineage commitment	6	24	1.81	8.37e-08	9606.ENSP00000264657,9606.ENSP00000269305,9606.ENSP00000300134,9606.ENSP00000354558,9606.ENSP00000357470,9606.ENSP00000381185	STAT3,TP53,STAT6,MTOR,IL6R,BCL2
GO:0014068	Positive regulation of phosphatidylinositol 3-kinase signaling	8	79	1.41	8.80e-08	9606.ENSP00000241453,9606.ENSP00000257290,9606.ENSP00000264033,9606.ENSP00000288135,9606.ENSP00000346839,9606.ENSP00000362680,9606.ENSP00000371067,9606.ENSP00000431418	FLT3,PDGFRA,CBL,KIT,FN1,SRC,JAK2,NTRK1
GO:1902532	Negative regulation of intracellular signal transduction	15	519	0.87	9.71e-08	9606.ENSP00000242261,9606.ENSP00000302967,9606.ENSP00000311857,9606.ENSP00000354394,9606.ENSP00000354558,9606.ENSP00000356438,9606.ENSP00000362649,9606.ENSP00000362680,9606.ENSP00000365230,9606.ENSP00000368880,9606.ENSP00000381185,9606.ENSP00000384273,9606.ENSP00000428924,9606.ENSP00000437955,9606.ENSP00000478887	TWIST1,HDAC3,PTPN2,STAT1,MTOR,PTGS2,HDAC1,SRC,BCL2L1,FOXO1,BCL2,RELA,LYN,HIF1A,MYC
GO:2001242	Regulation of intrinsic apoptotic signaling pathway	10	169	1.18	9.81e-08	9606.ENSP00000269305,9606.ENSP00000311857,9606.ENSP00000356438,9606.ENSP00000362649,9606.ENSP00000362680,9606.ENSP00000365230,9606.ENSP00000381185,9606.ENSP00000437955,9606.ENSP00000477713,9606.ENSP00000478887	TP53,PTPN2,PTGS2,HDAC1,SRC,BCL2L1,BCL2,HIF1A,LCK,MYC
GO:0008406	Gonad development	11	226	1.1	1.02e-07	9606.ENSP00000227507,9606.ENSP00000257290,9606.ENSP00000264033,9606.ENSP00000288135,9606.ENSP00000293328,9606.ENSP00000305422,9606.ENSP00000339527,9606.ENSP00000362680,9606.ENSP00000365230,9606.ENSP00000381185,9606.ENSP00000431418	CCND1,PDGFRA,CBL,KIT,STAT5B,CEBPB,FOXO3,SRC,BCL2L1,BCL2,NTRK1
GO:0002761	Regulation of myeloid leukocyte differentiation	9	123	1.27	1.15e-07	9606.ENSP00000305422,9606.ENSP00000306245,9606.ENSP00000311857,9606.ENSP00000321345,9606.ENSP00000354558,9606.ENSP00000376765,9606.ENSP00000428056,9606.ENSP00000428924,9606.ENSP00000478887	CEBPB,FOS,PTPN2,IL23R,MTOR,PIAS3,PIK3R1,LYN,MYC
GO:0008285	Negative regulation of cell population proliferation	17	713	0.79	1.17e-07	9606.ENSP00000264657,9606.ENSP00000269305,9606.ENSP00000269571,9606.ENSP00000305422,9606.ENSP00000311857,9606.ENSP00000354394,9606.ENSP00000356438,9606.ENSP00000358525,9606.ENSP00000363377,9606.ENSP00000370989,9606.ENSP00000371067,9606.ENSP00000381185,9606.ENSP00000384849,9606.ENSP00000428924,9606.ENSP00000431418,9606.ENSP00000478887,9606.ENSP00000497916	STAT3,TP53,ERBB2,CEBPB,PTPN2,STAT1,PTGS2,NGF,FOXO4,CD274,JAK2,BCL2,CDKN1A,LYN,NTRK1,MYC,NDN
GO:2001233	Regulation of apoptotic signaling pathway	13	365	0.96	1.17e-07	9606.ENSP00000269305,9606.ENSP00000311857,9606.ENSP00000347942,9606.ENSP00000356438,9606.ENSP00000362649,9606.ENSP00000362680,9606.ENSP00000365230,9606.ENSP00000371067,9606.ENSP00000381185,9606.ENSP00000384273,9606.ENSP00000437955,9606.ENSP00000477713,9606.ENSP00000478887	TP53,PTPN2,RET,PTGS2,HDAC1,SRC,BCL2L1,JAK2,BCL2,RELA,HIF1A,LCK,MYC
GO:0010035	Response to inorganic substance	15	532	0.86	1.32e-07	9606.ENSP00000215832,9606.ENSP00000227507,9606.ENSP00000275493,9606.ENSP00000288135,9606.ENSP00000300134,9606.ENSP00000306245,9606.ENSP00000354394,9606.ENSP00000356438,9606.ENSP00000362680,9606.ENSP00000368880,9606.ENSP00000381185,9606.ENSP00000384273,9606.ENSP00000430432,9606.ENSP00000431418,9606.ENSP00000437955	MAPK1,CCND1,EGFR,KIT,STAT6,FOS,STAT1,PTGS2,SRC,FOXO1,BCL2,RELA,HDAC2,NTRK1,HIF1A
GO:0002252	Immune effector process	13	375	0.95	1.59e-07	9606.ENSP00000264033,9606.ENSP00000264657,9606.ENSP00000269305,9606.ENSP00000288135,9606.ENSP00000293328,9606.ENSP00000300134,9606.ENSP00000305422,9606.ENSP00000338010,9606.ENSP00000354558,9606.ENSP00000357470,9606.ENSP00000362680,9606.ENSP00000364898,9606.ENSP00000428924	CBL,STAT3,TP53,KIT,STAT5B,STAT6,CEBPB,IL21R,MTOR,IL6R,SRC,SYK,LYN
GO:0045088	Regulation of innate immune response	11	238	1.07	1.66e-07	9606.ENSP00000262367,9606.ENSP00000263253,9606.ENSP00000293328,9606.ENSP00000311857,9606.ENSP00000315768,9606.ENSP00000362680,9606.ENSP00000364898,9606.ENSP00000378402,9606.ENSP00000428924,9606.ENSP00000489597,9606.ENSP00000496577	CREBBP,EP300,STAT5B,PTPN2,STAT2,SRC,SYK,SIN3A,LYN,PTPN11,SOCS1
GO:0001101	Response to acid chemical	9	131	1.24	1.89e-07	9606.ENSP00000257290,9606.ENSP00000275493,9606.ENSP00000305422,9606.ENSP00000354558,9606.ENSP00000365230,9606.ENSP00000381185,9606.ENSP00000428924,9606.ENSP00000431418,9606.ENSP00000496577	PDGFRA,EGFR,CEBPB,MTOR,BCL2L1,BCL2,LYN,NTRK1,SOCS1
GO:0031667	Response to nutrient levels	14	461	0.89	1.89e-07	9606.ENSP00000215832,9606.ENSP00000227507,9606.ENSP00000264033,9606.ENSP00000269305,9606.ENSP00000339527,9606.ENSP00000354394,9606.ENSP00000354558,9606.ENSP00000356438,9606.ENSP00000362680,9606.ENSP00000363377,9606.ENSP00000368880,9606.ENSP00000381185,9606.ENSP00000384849,9606.ENSP00000431418	MAPK1,CCND1,CBL,TP53,FOXO3,STAT1,MTOR,PTGS2,SRC,FOXO4,FOXO1,BCL2,CDKN1A,NTRK1
GO:0048565	Digestive tract development	9	131	1.24	1.89e-07	9606.ENSP00000257290,9606.ENSP00000275493,9606.ENSP00000288135,9606.ENSP00000347942,9606.ENSP00000358092,9606.ENSP00000362680,9606.ENSP00000370698,9606.ENSP00000381185,9606.ENSP00000437955	PDGFRA,EGFR,KIT,RET,PRDM1,SRC,IL6ST,BCL2,HIF1A
GO:0032496	Response to lipopolysaccharide	12	314	0.99	2.35e-07	9606.ENSP00000215832,9606.ENSP00000305422,9606.ENSP00000306245,9606.ENSP00000321345,9606.ENSP00000356438,9606.ENSP00000356694,9606.ENSP00000362680,9606.ENSP00000370989,9606.ENSP00000371067,9606.ENSP00000384273,9606.ENSP00000428924,9606.ENSP00000430432	MAPK1,CEBPB,FOS,IL23R,PTGS2,FASLG,SRC,CD274,JAK2,RELA,LYN,HDAC2
GO:0045087	Innate immune response	17	754	0.76	2.57e-07	9606.ENSP00000269305,9606.ENSP00000293328,9606.ENSP00000315768,9606.ENSP00000321345,9606.ENSP00000354394,9606.ENSP00000356694,9606.ENSP00000358092,9606.ENSP00000362680,9606.ENSP00000364898,9606.ENSP00000371067,9606.ENSP00000384273,9606.ENSP00000428924,9606.ENSP00000431885,9606.ENSP00000432511,9606.ENSP00000470788,9606.ENSP00000477713,9606.ENSP00000499900	TP53,STAT5B,STAT2,IL23R,STAT1,FASLG,PRDM1,SRC,SYK,JAK2,RELA,LYN,TYK2,JAK3,IL12RB1,LCK,JAK1
GO:0001701	In utero embryonic development	13	393	0.93	2.67e-07	9606.ENSP00000215832,9606.ENSP00000217086,9606.ENSP00000242261,9606.ENSP00000257290,9606.ENSP00000259915,9606.ENSP00000269305,9606.ENSP00000275493,9606.ENSP00000305422,9606.ENSP00000330341,9606.ENSP00000358092,9606.ENSP00000365230,9606.ENSP00000378402,9606.ENSP00000437955	MAPK1,SALL4,TWIST1,PDGFRA,POU5F1,TP53,EGFR,CEBPB,SOCS3,PRDM1,BCL2L1,SIN3A,HIF1A
GO:0097190	Apoptotic signaling pathway	12	318	0.98	2.67e-07	9606.ENSP00000263253,9606.ENSP00000269305,9606.ENSP00000305422,9606.ENSP00000339527,9606.ENSP00000356694,9606.ENSP00000357470,9606.ENSP00000358525,9606.ENSP00000365230,9606.ENSP00000371067,9606.ENSP00000381185,9606.ENSP00000384849,9606.ENSP00000428056	EP300,TP53,CEBPB,FOXO3,FASLG,IL6R,NGF,BCL2L1,JAK2,BCL2,CDKN1A,PIK3R1
GO:0008585	Female gonad development	8	95	1.33	3.21e-07	9606.ENSP00000257290,9606.ENSP00000288135,9606.ENSP00000293328,9606.ENSP00000305422,9606.ENSP00000339527,9606.ENSP00000362680,9606.ENSP00000365230,9606.ENSP00000381185	PDGFRA,KIT,STAT5B,CEBPB,FOXO3,SRC,BCL2L1,BCL2
GO:0007399	Nervous system development	28	2188	0.52	3.22e-07	9606.ENSP00000215832,9606.ENSP00000217086,9606.ENSP00000227507,9606.ENSP00000242261,9606.ENSP00000263253,9606.ENSP00000264657,9606.ENSP00000269305,9606.ENSP00000269571,9606.ENSP00000275493,9606.ENSP00000305422,9606.ENSP00000306245,9606.ENSP00000339527,9606.ENSP00000346839,9606.ENSP00000347942,9606.ENSP00000354558,9606.ENSP00000358092,9606.ENSP00000358525,9606.ENSP00000362649,9606.ENSP00000362680,…	MAPK1,SALL4,CCND1,TWIST1,EP300,STAT3,TP53,ERBB2,EGFR,CEBPB,FOS,FOXO3,FN1,RET,MTOR,PRDM1,NGF,HDAC1,SRC,JAK2,SIN3A,BCL2,LYN,HDAC2,NTRK1,HIF1A,PTPN11,NDN
GO:0032819	Positive regulation of natural killer cell proliferation	5	13	1.99	3.22e-07	9606.ENSP00000293328,9606.ENSP00000321345,9606.ENSP00000371067,9606.ENSP00000431885,9606.ENSP00000470788	STAT5B,IL23R,JAK2,TYK2,IL12RB1
GO:0010952	Positive regulation of peptidase activity	10	195	1.12	3.41e-07	9606.ENSP00000264657,9606.ENSP00000346839,9606.ENSP00000347942,9606.ENSP00000356694,9606.ENSP00000358525,9606.ENSP00000364898,9606.ENSP00000371067,9606.ENSP00000428924,9606.ENSP00000477713,9606.ENSP00000478887	STAT3,FN1,RET,FASLG,NGF,SYK,JAK2,LYN,LCK,MYC
GO:0046631	Alpha-beta T cell activation	8	97	1.32	3.68e-07	9606.ENSP00000264657,9606.ENSP00000300134,9606.ENSP00000305422,9606.ENSP00000354558,9606.ENSP00000357470,9606.ENSP00000363318,9606.ENSP00000364898,9606.ENSP00000381185	STAT3,STAT6,CEBPB,MTOR,IL6R,IL2RG,SYK,BCL2
GO:0062012	Regulation of small molecule metabolic process	12	330	0.97	3.88e-07	9606.ENSP00000231509,9606.ENSP00000242261,9606.ENSP00000263253,9606.ENSP00000264657,9606.ENSP00000269305,9606.ENSP00000288135,9606.ENSP00000311857,9606.ENSP00000354558,9606.ENSP00000356438,9606.ENSP00000362680,9606.ENSP00000368880,9606.ENSP00000437955	NR3C1,TWIST1,EP300,STAT3,TP53,KIT,PTPN2,MTOR,PTGS2,SRC,FOXO1,HIF1A
GO:0009987	Cellular process	76	14826	0.12	4.22e-07	9606.ENSP00000215832,9606.ENSP00000217086,9606.ENSP00000227507,9606.ENSP00000229307,9606.ENSP00000231509,9606.ENSP00000241453,9606.ENSP00000242261,9606.ENSP00000257290,9606.ENSP00000259915,9606.ENSP00000262367,9606.ENSP00000263253,9606.ENSP00000264033,9606.ENSP00000264657,9606.ENSP00000269305,9606.ENSP00000269571,9606.ENSP00000270800,9606.ENSP00000275493,9606.ENSP00000288135,9606.ENSP00000293328,…	MAPK1,SALL4,CCND1,NANOG,NR3C1,FLT3,TWIST1,PDGFRA,POU5F1,CREBBP,EP300,CBL,STAT3,TP53,ERBB2,IL22RA1,EGFR,KIT,STAT5B,STAT6,HDAC3,CEBPB,FOS,PTPN2,STAT2,IL23R,SP1,SOCS3,IL21R,FOXO3,STAT5A,FN1,RET,BMX,STAT4,STAT1,MTOR,FGFR1OP,PTGS2,FASLG,IL6R,PRDM1,NGF,HDAC1,SRC,IL2RG,FOXO4,SYK,BCL2L1,FOXO1,IL6ST,CD274,JAK2,PIAS3,SIN3A,IRF9,BCL2,RELA,CDKN1A,CISH,PIK3R1,LYN,HDAC2,NTRK1,TYK2,JAK3,HIF1A,IL12RB1,LCK,MYC,PT…
GO:0051336	Regulation of hydrolase activity	19	1011	0.68	4.87e-07	9606.ENSP00000257290,9606.ENSP00000264657,9606.ENSP00000269571,9606.ENSP00000275493,9606.ENSP00000288135,9606.ENSP00000346839,9606.ENSP00000347942,9606.ENSP00000354558,9606.ENSP00000356438,9606.ENSP00000356694,9606.ENSP00000358525,9606.ENSP00000362649,9606.ENSP00000362680,9606.ENSP00000364898,9606.ENSP00000371067,9606.ENSP00000428924,9606.ENSP00000431418,9606.ENSP00000477713,9606.ENSP00000478887	PDGFRA,STAT3,ERBB2,EGFR,KIT,FN1,RET,MTOR,PTGS2,FASLG,NGF,HDAC1,SRC,SYK,JAK2,LYN,NTRK1,LCK,MYC
GO:0071396	Cellular response to lipid	14	502	0.85	5.11e-07	9606.ENSP00000215832,9606.ENSP00000231509,9606.ENSP00000241453,9606.ENSP00000275493,9606.ENSP00000305422,9606.ENSP00000339527,9606.ENSP00000347942,9606.ENSP00000362680,9606.ENSP00000364898,9606.ENSP00000370989,9606.ENSP00000371067,9606.ENSP00000384273,9606.ENSP00000428924,9606.ENSP00000430432	MAPK1,NR3C1,FLT3,EGFR,CEBPB,FOXO3,RET,SRC,SYK,CD274,JAK2,RELA,LYN,HDAC2
GO:0072359	Circulatory system development	18	901	0.71	5.11e-07	9606.ENSP00000215832,9606.ENSP00000217086,9606.ENSP00000242261,9606.ENSP00000257290,9606.ENSP00000259915,9606.ENSP00000263253,9606.ENSP00000269305,9606.ENSP00000269571,9606.ENSP00000330341,9606.ENSP00000346839,9606.ENSP00000354558,9606.ENSP00000356438,9606.ENSP00000358092,9606.ENSP00000364898,9606.ENSP00000368880,9606.ENSP00000384849,9606.ENSP00000437955,9606.ENSP00000489597	MAPK1,SALL4,TWIST1,PDGFRA,POU5F1,EP300,TP53,ERBB2,SOCS3,FN1,MTOR,PTGS2,PRDM1,SYK,FOXO1,CDKN1A,HIF1A,PTPN11
GO:0008152	Metabolic process	56	7988	0.25	5.48e-07	9606.ENSP00000215832,9606.ENSP00000227507,9606.ENSP00000231509,9606.ENSP00000241453,9606.ENSP00000257290,9606.ENSP00000262367,9606.ENSP00000263253,9606.ENSP00000264033,9606.ENSP00000264657,9606.ENSP00000269305,9606.ENSP00000269571,9606.ENSP00000275493,9606.ENSP00000288135,9606.ENSP00000293328,9606.ENSP00000300134,9606.ENSP00000302967,9606.ENSP00000305422,9606.ENSP00000306245,9606.ENSP00000311857,…	MAPK1,CCND1,NR3C1,FLT3,PDGFRA,CREBBP,EP300,CBL,STAT3,TP53,ERBB2,EGFR,KIT,STAT5B,STAT6,HDAC3,CEBPB,FOS,PTPN2,SOCS3,FOXO3,STAT5A,FN1,RET,BMX,MTOR,PTGS2,IL6R,PRDM1,HDAC1,SRC,IL2RG,SYK,FOXO1,IL6ST,JAK2,PIAS3,SIN3A,IRF9,BCL2,RELA,CDKN1A,CISH,PIK3R1,LYN,HDAC2,NTRK1,TYK2,JAK3,HIF1A,LCK,MYC,PTPN11,SOCS1,SOCS7,JAK1
GO:0007611	Learning or memory	11	271	1.02	5.65e-07	9606.ENSP00000215832,9606.ENSP00000263253,9606.ENSP00000275493,9606.ENSP00000288135,9606.ENSP00000305422,9606.ENSP00000306245,9606.ENSP00000356438,9606.ENSP00000358525,9606.ENSP00000362680,9606.ENSP00000431418,9606.ENSP00000437955	MAPK1,EP300,EGFR,KIT,CEBPB,FOS,PTGS2,NGF,SRC,NTRK1,HIF1A
GO:0043065	Positive regulation of apoptotic process	14	507	0.85	5.69e-07	9606.ENSP00000231509,9606.ENSP00000269305,9606.ENSP00000311857,9606.ENSP00000339527,9606.ENSP00000347942,9606.ENSP00000356438,9606.ENSP00000356694,9606.ENSP00000362680,9606.ENSP00000368880,9606.ENSP00000370989,9606.ENSP00000371067,9606.ENSP00000428924,9606.ENSP00000477713,9606.ENSP00000478887	NR3C1,TP53,PTPN2,FOXO3,RET,PTGS2,FASLG,SRC,FOXO1,CD274,JAK2,LYN,LCK,MYC
GO:0003006	Developmental process involved in reproduction	19	1023	0.68	5.74e-07	9606.ENSP00000215832,9606.ENSP00000227507,9606.ENSP00000257290,9606.ENSP00000264033,9606.ENSP00000275493,9606.ENSP00000288135,9606.ENSP00000293328,9606.ENSP00000305422,9606.ENSP00000330341,9606.ENSP00000339527,9606.ENSP00000354558,9606.ENSP00000356438,9606.ENSP00000358092,9606.ENSP00000362680,9606.ENSP00000365230,9606.ENSP00000381185,9606.ENSP00000431418,9606.ENSP00000437955,9606.ENSP00000489597	MAPK1,CCND1,PDGFRA,CBL,EGFR,KIT,STAT5B,CEBPB,SOCS3,FOXO3,MTOR,PTGS2,PRDM1,SRC,BCL2L1,BCL2,NTRK1,HIF1A,PTPN11
GO:0043524	Negative regulation of neuron apoptotic process	9	153	1.18	6.29e-07	9606.ENSP00000227507,9606.ENSP00000305422,9606.ENSP00000358525,9606.ENSP00000365230,9606.ENSP00000370698,9606.ENSP00000371067,9606.ENSP00000381185,9606.ENSP00000431418,9606.ENSP00000437955	CCND1,CEBPB,NGF,BCL2L1,IL6ST,JAK2,BCL2,NTRK1,HIF1A
GO:0071704	Organic substance metabolic process	54	7522	0.26	6.80e-07	9606.ENSP00000215832,9606.ENSP00000227507,9606.ENSP00000231509,9606.ENSP00000241453,9606.ENSP00000257290,9606.ENSP00000262367,9606.ENSP00000263253,9606.ENSP00000264033,9606.ENSP00000264657,9606.ENSP00000269305,9606.ENSP00000269571,9606.ENSP00000275493,9606.ENSP00000288135,9606.ENSP00000293328,9606.ENSP00000300134,9606.ENSP00000302967,9606.ENSP00000305422,9606.ENSP00000306245,9606.ENSP00000311857,…	MAPK1,CCND1,NR3C1,FLT3,PDGFRA,CREBBP,EP300,CBL,STAT3,TP53,ERBB2,EGFR,KIT,STAT5B,STAT6,HDAC3,CEBPB,FOS,PTPN2,SOCS3,FOXO3,STAT5A,FN1,RET,BMX,MTOR,PTGS2,IL6R,PRDM1,HDAC1,SRC,IL2RG,SYK,FOXO1,IL6ST,JAK2,PIAS3,SIN3A,IRF9,BCL2,RELA,CISH,PIK3R1,LYN,HDAC2,NTRK1,TYK2,JAK3,HIF1A,LCK,PTPN11,SOCS1,SOCS7,JAK1
GO:1902106	Negative regulation of leukocyte differentiation	8	107	1.28	7.23e-07	9606.ENSP00000269571,9606.ENSP00000311857,9606.ENSP00000376765,9606.ENSP00000428056,9606.ENSP00000428924,9606.ENSP00000432511,9606.ENSP00000478887,9606.ENSP00000496577	ERBB2,PTPN2,PIAS3,PIK3R1,LYN,JAK3,MYC,SOCS1
GO:0022008	Neurogenesis	21	1290	0.62	7.89e-07	9606.ENSP00000215832,9606.ENSP00000227507,9606.ENSP00000242261,9606.ENSP00000264657,9606.ENSP00000269305,9606.ENSP00000269571,9606.ENSP00000305422,9606.ENSP00000347942,9606.ENSP00000354558,9606.ENSP00000358092,9606.ENSP00000358525,9606.ENSP00000362649,9606.ENSP00000371067,9606.ENSP00000378402,9606.ENSP00000381185,9606.ENSP00000428924,9606.ENSP00000430432,9606.ENSP00000431418,9606.ENSP00000437955,…	MAPK1,CCND1,TWIST1,STAT3,TP53,ERBB2,CEBPB,RET,MTOR,PRDM1,NGF,HDAC1,JAK2,SIN3A,BCL2,LYN,HDAC2,NTRK1,HIF1A,PTPN11,NDN
GO:0034110	Regulation of homotypic cell-cell adhesion	6	38	1.61	8.37e-07	9606.ENSP00000357470,9606.ENSP00000364898,9606.ENSP00000370698,9606.ENSP00000371067,9606.ENSP00000428924,9606.ENSP00000499900	IL6R,SYK,IL6ST,JAK2,LYN,JAK1
GO:0002250	Adaptive immune response	12	359	0.93	9.10e-07	9606.ENSP00000264657,9606.ENSP00000300134,9606.ENSP00000338010,9606.ENSP00000350224,9606.ENSP00000354558,9606.ENSP00000357470,9606.ENSP00000358092,9606.ENSP00000364898,9606.ENSP00000370989,9606.ENSP00000371067,9606.ENSP00000428924,9606.ENSP00000432511	STAT3,STAT6,IL21R,BMX,MTOR,IL6R,PRDM1,SYK,CD274,JAK2,LYN,JAK3
GO:0002363	Alpha-beta T cell lineage commitment	5	17	1.88	9.10e-07	9606.ENSP00000264657,9606.ENSP00000300134,9606.ENSP00000354558,9606.ENSP00000357470,9606.ENSP00000381185	STAT3,STAT6,MTOR,IL6R,BCL2
GO:0046632	Alpha-beta T cell differentiation	7	70	1.41	9.18e-07	9606.ENSP00000264657,9606.ENSP00000300134,9606.ENSP00000354558,9606.ENSP00000357470,9606.ENSP00000363318,9606.ENSP00000364898,9606.ENSP00000381185	STAT3,STAT6,MTOR,IL6R,IL2RG,SYK,BCL2
GO:1901215	Negative regulation of neuron death	10	219	1.07	9.18e-07	9606.ENSP00000227507,9606.ENSP00000264033,9606.ENSP00000305422,9606.ENSP00000358525,9606.ENSP00000365230,9606.ENSP00000370698,9606.ENSP00000371067,9606.ENSP00000381185,9606.ENSP00000431418,9606.ENSP00000437955	CCND1,CBL,CEBPB,NGF,BCL2L1,IL6ST,JAK2,BCL2,NTRK1,HIF1A
GO:0009611	Response to wounding	13	444	0.87	9.93e-07	9606.ENSP00000257290,9606.ENSP00000259915,9606.ENSP00000269571,9606.ENSP00000346839,9606.ENSP00000362680,9606.ENSP00000364898,9606.ENSP00000371067,9606.ENSP00000381185,9606.ENSP00000384849,9606.ENSP00000428924,9606.ENSP00000431418,9606.ENSP00000437955,9606.ENSP00000477713	PDGFRA,POU5F1,ERBB2,FN1,SRC,SYK,JAK2,BCL2,CDKN1A,LYN,NTRK1,HIF1A,LCK
GO:0046635	Positive regulation of alpha-beta T cell activation	7	71	1.4	9.94e-07	9606.ENSP00000321345,9606.ENSP00000363318,9606.ENSP00000364898,9606.ENSP00000371067,9606.ENSP00000431885,9606.ENSP00000470788,9606.ENSP00000496577	IL23R,IL2RG,SYK,JAK2,TYK2,IL12RB1,SOCS1
GO:0046637	Regulation of alpha-beta T cell differentiation	7	71	1.4	9.94e-07	9606.ENSP00000321345,9606.ENSP00000358092,9606.ENSP00000363318,9606.ENSP00000364898,9606.ENSP00000432511,9606.ENSP00000470788,9606.ENSP00000496577	IL23R,PRDM1,IL2RG,SYK,JAK3,IL12RB1,SOCS1
GO:0052547	Regulation of peptidase activity	13	446	0.87	1.04e-06	9606.ENSP00000264657,9606.ENSP00000346839,9606.ENSP00000347942,9606.ENSP00000356438,9606.ENSP00000356694,9606.ENSP00000358525,9606.ENSP00000362649,9606.ENSP00000362680,9606.ENSP00000364898,9606.ENSP00000371067,9606.ENSP00000428924,9606.ENSP00000477713,9606.ENSP00000478887	STAT3,FN1,RET,PTGS2,FASLG,NGF,HDAC1,SRC,SYK,JAK2,LYN,LCK,MYC
GO:0097191	Extrinsic apoptotic signaling pathway	8	113	1.26	1.04e-06	9606.ENSP00000339527,9606.ENSP00000356694,9606.ENSP00000357470,9606.ENSP00000358525,9606.ENSP00000365230,9606.ENSP00000371067,9606.ENSP00000381185,9606.ENSP00000428056	FOXO3,FASLG,IL6R,NGF,BCL2L1,JAK2,BCL2,PIK3R1
GO:0006954	Inflammatory response	14	538	0.82	1.11e-06	9606.ENSP00000264657,9606.ENSP00000288135,9606.ENSP00000305422,9606.ENSP00000306245,9606.ENSP00000321345,9606.ENSP00000346839,9606.ENSP00000354558,9606.ENSP00000356438,9606.ENSP00000357470,9606.ENSP00000364898,9606.ENSP00000371067,9606.ENSP00000384273,9606.ENSP00000428924,9606.ENSP00000437955	STAT3,KIT,CEBPB,FOS,IL23R,FN1,MTOR,PTGS2,IL6R,SYK,JAK2,RELA,LYN,HIF1A
GO:0043369	CD4-positive or CD8-positive, alpha-beta T cell lineage commitment	5	18	1.85	1.12e-06	9606.ENSP00000264657,9606.ENSP00000300134,9606.ENSP00000354558,9606.ENSP00000357470,9606.ENSP00000381185	STAT3,STAT6,MTOR,IL6R,BCL2
GO:0031960	Response to corticosteroid	9	167	1.14	1.22e-06	9606.ENSP00000227507,9606.ENSP00000231509,9606.ENSP00000241453,9606.ENSP00000306245,9606.ENSP00000339527,9606.ENSP00000356438,9606.ENSP00000362680,9606.ENSP00000371067,9606.ENSP00000381185	CCND1,NR3C1,FLT3,FOS,FOXO3,PTGS2,SRC,JAK2,BCL2
GO:0032103	Positive regulation of response to external stimulus	13	453	0.87	1.22e-06	9606.ENSP00000215832,9606.ENSP00000262367,9606.ENSP00000263253,9606.ENSP00000293328,9606.ENSP00000305422,9606.ENSP00000356438,9606.ENSP00000357470,9606.ENSP00000362680,9606.ENSP00000364898,9606.ENSP00000370698,9606.ENSP00000371067,9606.ENSP00000378402,9606.ENSP00000428924	MAPK1,CREBBP,EP300,STAT5B,CEBPB,PTGS2,IL6R,SRC,SYK,IL6ST,JAK2,SIN3A,LYN
GO:0031349	Positive regulation of defense response	11	296	0.98	1.26e-06	9606.ENSP00000262367,9606.ENSP00000263253,9606.ENSP00000293328,9606.ENSP00000305422,9606.ENSP00000356438,9606.ENSP00000362680,9606.ENSP00000364898,9606.ENSP00000370698,9606.ENSP00000371067,9606.ENSP00000378402,9606.ENSP00000428924	CREBBP,EP300,STAT5B,CEBPB,PTGS2,SRC,SYK,IL6ST,JAK2,SIN3A,LYN
GO:0002768	Immune response-regulating cell surface receptor signaling pathway	10	228	1.05	1.27e-06	9606.ENSP00000215832,9606.ENSP00000262367,9606.ENSP00000263253,9606.ENSP00000288135,9606.ENSP00000350224,9606.ENSP00000362680,9606.ENSP00000364898,9606.ENSP00000381185,9606.ENSP00000428924,9606.ENSP00000477713	MAPK1,CREBBP,EP300,KIT,BMX,SRC,SYK,BCL2,LYN,LCK
GO:0006974	Cellular response to DNA damage stimulus	16	744	0.74	1.31e-06	9606.ENSP00000215832,9606.ENSP00000227507,9606.ENSP00000263253,9606.ENSP00000264033,9606.ENSP00000269305,9606.ENSP00000339527,9606.ENSP00000354558,9606.ENSP00000363377,9606.ENSP00000365230,9606.ENSP00000368880,9606.ENSP00000381185,9606.ENSP00000384849,9606.ENSP00000428056,9606.ENSP00000428924,9606.ENSP00000478887,9606.ENSP00000489597	MAPK1,CCND1,EP300,CBL,TP53,FOXO3,MTOR,FOXO4,BCL2L1,FOXO1,BCL2,CDKN1A,PIK3R1,LYN,MYC,PTPN11
GO:0043200	Response to amino acid	8	117	1.24	1.31e-06	9606.ENSP00000257290,9606.ENSP00000275493,9606.ENSP00000305422,9606.ENSP00000354558,9606.ENSP00000365230,9606.ENSP00000381185,9606.ENSP00000428924,9606.ENSP00000496577	PDGFRA,EGFR,CEBPB,MTOR,BCL2L1,BCL2,LYN,SOCS1
GO:0007507	Heart development	14	548	0.82	1.36e-06	9606.ENSP00000215832,9606.ENSP00000217086,9606.ENSP00000242261,9606.ENSP00000257290,9606.ENSP00000259915,9606.ENSP00000263253,9606.ENSP00000269305,9606.ENSP00000269571,9606.ENSP00000346839,9606.ENSP00000354558,9606.ENSP00000358092,9606.ENSP00000384849,9606.ENSP00000437955,9606.ENSP00000489597	MAPK1,SALL4,TWIST1,PDGFRA,POU5F1,EP300,TP53,ERBB2,FN1,MTOR,PRDM1,CDKN1A,HIF1A,PTPN11
GO:0045862	Positive regulation of proteolysis	12	375	0.91	1.37e-06	9606.ENSP00000264657,9606.ENSP00000346839,9606.ENSP00000347942,9606.ENSP00000356694,9606.ENSP00000358525,9606.ENSP00000362680,9606.ENSP00000364898,9606.ENSP00000371067,9606.ENSP00000428924,9606.ENSP00000430432,9606.ENSP00000477713,9606.ENSP00000478887	STAT3,FN1,RET,FASLG,NGF,SRC,SYK,JAK2,LYN,HDAC2,LCK,MYC
GO:0034614	Cellular response to reactive oxygen species	8	118	1.24	1.38e-06	9606.ENSP00000215832,9606.ENSP00000257290,9606.ENSP00000275493,9606.ENSP00000300134,9606.ENSP00000306245,9606.ENSP00000362680,9606.ENSP00000384273,9606.ENSP00000430432	MAPK1,PDGFRA,EGFR,STAT6,FOS,SRC,RELA,HDAC2
GO:0045058	T cell selection	6	43	1.55	1.53e-06	9606.ENSP00000264657,9606.ENSP00000300134,9606.ENSP00000354558,9606.ENSP00000357470,9606.ENSP00000364898,9606.ENSP00000381185	STAT3,STAT6,MTOR,IL6R,SYK,BCL2
GO:0010720	Positive regulation of cell development	11	304	0.97	1.61e-06	9606.ENSP00000288135,9606.ENSP00000346839,9606.ENSP00000347942,9606.ENSP00000354558,9606.ENSP00000358525,9606.ENSP00000362649,9606.ENSP00000370698,9606.ENSP00000381185,9606.ENSP00000428924,9606.ENSP00000430432,9606.ENSP00000437955	KIT,FN1,RET,MTOR,NGF,HDAC1,IL6ST,BCL2,LYN,HDAC2,HIF1A
GO:0010950	Positive regulation of endopeptidase activity	9	174	1.12	1.67e-06	9606.ENSP00000264657,9606.ENSP00000347942,9606.ENSP00000356694,9606.ENSP00000358525,9606.ENSP00000364898,9606.ENSP00000371067,9606.ENSP00000428924,9606.ENSP00000477713,9606.ENSP00000478887	STAT3,RET,FASLG,NGF,SYK,JAK2,LYN,LCK,MYC
GO:0009617	Response to bacterium	15	663	0.76	1.94e-06	9606.ENSP00000215832,9606.ENSP00000270800,9606.ENSP00000305422,9606.ENSP00000306245,9606.ENSP00000321345,9606.ENSP00000356438,9606.ENSP00000356694,9606.ENSP00000357470,9606.ENSP00000362680,9606.ENSP00000364898,9606.ENSP00000370989,9606.ENSP00000371067,9606.ENSP00000384273,9606.ENSP00000428924,9606.ENSP00000430432	MAPK1,IL22RA1,CEBPB,FOS,IL23R,PTGS2,FASLG,IL6R,SRC,SYK,CD274,JAK2,RELA,LYN,HDAC2
GO:0045646	Regulation of erythrocyte differentiation	6	45	1.53	1.94e-06	9606.ENSP00000264657,9606.ENSP00000293328,9606.ENSP00000339527,9606.ENSP00000354394,9606.ENSP00000428924,9606.ENSP00000437955	STAT3,STAT5B,FOXO3,STAT1,LYN,HIF1A
GO:1901564	Organonitrogen compound metabolic process	42	4981	0.33	1.96e-06	9606.ENSP00000215832,9606.ENSP00000227507,9606.ENSP00000241453,9606.ENSP00000257290,9606.ENSP00000262367,9606.ENSP00000263253,9606.ENSP00000264033,9606.ENSP00000269571,9606.ENSP00000275493,9606.ENSP00000288135,9606.ENSP00000293328,9606.ENSP00000302967,9606.ENSP00000311857,9606.ENSP00000330341,9606.ENSP00000341208,9606.ENSP00000346839,9606.ENSP00000347942,9606.ENSP00000350224,9606.ENSP00000354558,…	MAPK1,CCND1,FLT3,PDGFRA,CREBBP,EP300,CBL,ERBB2,EGFR,KIT,STAT5B,HDAC3,PTPN2,SOCS3,STAT5A,FN1,RET,BMX,MTOR,PRDM1,HDAC1,SRC,SYK,FOXO1,JAK2,PIAS3,SIN3A,BCL2,RELA,CISH,PIK3R1,LYN,HDAC2,NTRK1,TYK2,JAK3,HIF1A,LCK,PTPN11,SOCS1,SOCS7,JAK1
GO:0002764	Immune response-regulating signaling pathway	11	312	0.96	2.05e-06	9606.ENSP00000215832,9606.ENSP00000262367,9606.ENSP00000263253,9606.ENSP00000288135,9606.ENSP00000350224,9606.ENSP00000362680,9606.ENSP00000364898,9606.ENSP00000381185,9606.ENSP00000384273,9606.ENSP00000428924,9606.ENSP00000477713	MAPK1,CREBBP,EP300,KIT,BMX,SRC,SYK,BCL2,RELA,LYN,LCK
GO:0032814	Regulation of natural killer cell activation	6	46	1.52	2.16e-06	9606.ENSP00000293328,9606.ENSP00000321345,9606.ENSP00000358092,9606.ENSP00000371067,9606.ENSP00000431885,9606.ENSP00000470788	STAT5B,IL23R,PRDM1,JAK2,TYK2,IL12RB1
GO:0000003	Reproduction	22	1514	0.57	2.24e-06	9606.ENSP00000215832,9606.ENSP00000227507,9606.ENSP00000231509,9606.ENSP00000257290,9606.ENSP00000264033,9606.ENSP00000264657,9606.ENSP00000275493,9606.ENSP00000288135,9606.ENSP00000293328,9606.ENSP00000305422,9606.ENSP00000306245,9606.ENSP00000330341,9606.ENSP00000339527,9606.ENSP00000354558,9606.ENSP00000356438,9606.ENSP00000358092,9606.ENSP00000362680,9606.ENSP00000365230,9606.ENSP00000381185,…	MAPK1,CCND1,NR3C1,PDGFRA,CBL,STAT3,EGFR,KIT,STAT5B,CEBPB,FOS,SOCS3,FOXO3,MTOR,PTGS2,PRDM1,SRC,BCL2L1,BCL2,NTRK1,HIF1A,PTPN11
GO:0071496	Cellular response to external stimulus	11	317	0.95	2.37e-06	9606.ENSP00000215832,9606.ENSP00000264033,9606.ENSP00000269305,9606.ENSP00000306245,9606.ENSP00000339527,9606.ENSP00000354558,9606.ENSP00000356438,9606.ENSP00000368880,9606.ENSP00000381185,9606.ENSP00000384849,9606.ENSP00000428924	MAPK1,CBL,TP53,FOS,FOXO3,MTOR,PTGS2,FOXO1,BCL2,CDKN1A,LYN
GO:0007423	Sensory organ development	14	577	0.79	2.45e-06	9606.ENSP00000215832,9606.ENSP00000242261,9606.ENSP00000257290,9606.ENSP00000264657,9606.ENSP00000275493,9606.ENSP00000288135,9606.ENSP00000347942,9606.ENSP00000356694,9606.ENSP00000358092,9606.ENSP00000362649,9606.ENSP00000381185,9606.ENSP00000430432,9606.ENSP00000437955,9606.ENSP00000489597	MAPK1,TWIST1,PDGFRA,STAT3,EGFR,KIT,RET,FASLG,PRDM1,HDAC1,BCL2,HDAC2,HIF1A,PTPN11
GO:0048863	Stem cell differentiation	9	183	1.1	2.45e-06	9606.ENSP00000215832,9606.ENSP00000242261,9606.ENSP00000269305,9606.ENSP00000288135,9606.ENSP00000346839,9606.ENSP00000347942,9606.ENSP00000363377,9606.ENSP00000381185,9606.ENSP00000437955	MAPK1,TWIST1,TP53,KIT,FN1,RET,FOXO4,BCL2,HIF1A
GO:0048699	Generation of neurons	19	1131	0.63	2.47e-06	9606.ENSP00000227507,9606.ENSP00000242261,9606.ENSP00000264657,9606.ENSP00000269305,9606.ENSP00000269571,9606.ENSP00000305422,9606.ENSP00000347942,9606.ENSP00000358092,9606.ENSP00000358525,9606.ENSP00000362649,9606.ENSP00000371067,9606.ENSP00000378402,9606.ENSP00000381185,9606.ENSP00000428924,9606.ENSP00000430432,9606.ENSP00000431418,9606.ENSP00000437955,9606.ENSP00000489597,9606.ENSP00000497916	CCND1,TWIST1,STAT3,TP53,ERBB2,CEBPB,RET,PRDM1,NGF,HDAC1,JAK2,SIN3A,BCL2,LYN,HDAC2,NTRK1,HIF1A,PTPN11,NDN
GO:0002223	Stimulatory C-type lectin receptor signaling pathway	5	22	1.76	2.49e-06	9606.ENSP00000262367,9606.ENSP00000263253,9606.ENSP00000362680,9606.ENSP00000364898,9606.ENSP00000428924	CREBBP,EP300,SRC,SYK,LYN
GO:0031668	Cellular response to extracellular stimulus	10	248	1.01	2.55e-06	9606.ENSP00000215832,9606.ENSP00000264033,9606.ENSP00000269305,9606.ENSP00000306245,9606.ENSP00000339527,9606.ENSP00000354558,9606.ENSP00000368880,9606.ENSP00000381185,9606.ENSP00000384849,9606.ENSP00000428924	MAPK1,CBL,TP53,FOS,FOXO3,MTOR,FOXO1,BCL2,CDKN1A,LYN
GO:0016477	Cell migration	17	903	0.68	2.83e-06	9606.ENSP00000242261,9606.ENSP00000257290,9606.ENSP00000275493,9606.ENSP00000288135,9606.ENSP00000293328,9606.ENSP00000346839,9606.ENSP00000347942,9606.ENSP00000357470,9606.ENSP00000362680,9606.ENSP00000364898,9606.ENSP00000381185,9606.ENSP00000428056,9606.ENSP00000428924,9606.ENSP00000437955,9606.ENSP00000477713,9606.ENSP00000489597,9606.ENSP00000497916	TWIST1,PDGFRA,EGFR,KIT,STAT5B,FN1,RET,IL6R,SRC,SYK,BCL2,PIK3R1,LYN,HIF1A,LCK,PTPN11,NDN
GO:0070669	Response to interleukin-2	4	7	2.16	2.85e-06	9606.ENSP00000293328,9606.ENSP00000363318,9606.ENSP00000432511,9606.ENSP00000499900	STAT5B,IL2RG,JAK3,JAK1
GO:0046640	Regulation of alpha-beta T cell proliferation	6	49	1.5	2.95e-06	9606.ENSP00000321345,9606.ENSP00000364898,9606.ENSP00000370989,9606.ENSP00000371067,9606.ENSP00000431885,9606.ENSP00000470788	IL23R,SYK,CD274,JAK2,TYK2,IL12RB1
GO:0010623	Programmed cell death involved in cell development	5	23	1.75	2.97e-06	9606.ENSP00000288135,9606.ENSP00000356694,9606.ENSP00000365230,9606.ENSP00000381185,9606.ENSP00000431418	KIT,FASLG,BCL2L1,BCL2,NTRK1
GO:0006109	Regulation of carbohydrate metabolic process	9	189	1.09	3.11e-06	9606.ENSP00000231509,9606.ENSP00000263253,9606.ENSP00000264657,9606.ENSP00000269305,9606.ENSP00000311857,9606.ENSP00000354558,9606.ENSP00000362680,9606.ENSP00000368880,9606.ENSP00000437955	NR3C1,EP300,STAT3,TP53,PTPN2,MTOR,SRC,FOXO1,HIF1A
GO:0048598	Embryonic morphogenesis	14	590	0.78	3.11e-06	9606.ENSP00000215832,9606.ENSP00000217086,9606.ENSP00000229307,9606.ENSP00000242261,9606.ENSP00000257290,9606.ENSP00000259915,9606.ENSP00000262367,9606.ENSP00000269305,9606.ENSP00000330341,9606.ENSP00000346839,9606.ENSP00000347942,9606.ENSP00000362649,9606.ENSP00000430432,9606.ENSP00000437955	MAPK1,SALL4,NANOG,TWIST1,PDGFRA,POU5F1,CREBBP,TP53,SOCS3,FN1,RET,HDAC1,HDAC2,HIF1A
GO:0002366	Leukocyte activation involved in immune response	9	190	1.08	3.23e-06	9606.ENSP00000264033,9606.ENSP00000264657,9606.ENSP00000269305,9606.ENSP00000288135,9606.ENSP00000300134,9606.ENSP00000354558,9606.ENSP00000357470,9606.ENSP00000364898,9606.ENSP00000428924	CBL,STAT3,TP53,KIT,STAT6,MTOR,IL6R,SYK,LYN
GO:0050853	B cell receptor signaling pathway	6	50	1.49	3.25e-06	9606.ENSP00000215832,9606.ENSP00000350224,9606.ENSP00000364898,9606.ENSP00000381185,9606.ENSP00000428924,9606.ENSP00000477713	MAPK1,BMX,SYK,BCL2,LYN,LCK
GO:0048872	Homeostasis of number of cells	10	256	1	3.31e-06	9606.ENSP00000241453,9606.ENSP00000288135,9606.ENSP00000293328,9606.ENSP00000311857,9606.ENSP00000371067,9606.ENSP00000381185,9606.ENSP00000428924,9606.ENSP00000432511,9606.ENSP00000437955,9606.ENSP00000489597	FLT3,KIT,STAT5B,PTPN2,JAK2,BCL2,LYN,JAK3,HIF1A,PTPN11
GO:0006807	Nitrogen compound metabolic process	49	6643	0.28	3.45e-06	9606.ENSP00000215832,9606.ENSP00000227507,9606.ENSP00000241453,9606.ENSP00000257290,9606.ENSP00000262367,9606.ENSP00000263253,9606.ENSP00000264033,9606.ENSP00000264657,9606.ENSP00000269305,9606.ENSP00000269571,9606.ENSP00000275493,9606.ENSP00000288135,9606.ENSP00000293328,9606.ENSP00000300134,9606.ENSP00000302967,9606.ENSP00000305422,9606.ENSP00000306245,9606.ENSP00000311857,9606.ENSP00000330341,…	MAPK1,CCND1,FLT3,PDGFRA,CREBBP,EP300,CBL,STAT3,TP53,ERBB2,EGFR,KIT,STAT5B,STAT6,HDAC3,CEBPB,FOS,PTPN2,SOCS3,FOXO3,STAT5A,FN1,RET,BMX,MTOR,PRDM1,HDAC1,SRC,SYK,FOXO1,JAK2,PIAS3,SIN3A,IRF9,BCL2,RELA,CISH,PIK3R1,LYN,HDAC2,NTRK1,TYK2,JAK3,HIF1A,LCK,PTPN11,SOCS1,SOCS7,JAK1
GO:0051248	Negative regulation of protein metabolic process	18	1038	0.65	3.57e-06	9606.ENSP00000242261,9606.ENSP00000264033,9606.ENSP00000269305,9606.ENSP00000275493,9606.ENSP00000311857,9606.ENSP00000330341,9606.ENSP00000355812,9606.ENSP00000356438,9606.ENSP00000358525,9606.ENSP00000362680,9606.ENSP00000376765,9606.ENSP00000378402,9606.ENSP00000384273,9606.ENSP00000384849,9606.ENSP00000428924,9606.ENSP00000430432,9606.ENSP00000432511,9606.ENSP00000496577	TWIST1,CBL,TP53,EGFR,PTPN2,SOCS3,FGFR1OP,PTGS2,NGF,SRC,PIAS3,SIN3A,RELA,CDKN1A,LYN,HDAC2,JAK3,SOCS1
GO:0022603	Regulation of anatomical structure morphogenesis	17	920	0.67	3.58e-06	9606.ENSP00000242261,9606.ENSP00000259915,9606.ENSP00000264657,9606.ENSP00000269571,9606.ENSP00000288135,9606.ENSP00000315768,9606.ENSP00000329357,9606.ENSP00000346839,9606.ENSP00000347942,9606.ENSP00000354394,9606.ENSP00000356694,9606.ENSP00000358525,9606.ENSP00000362680,9606.ENSP00000363377,9606.ENSP00000431418,9606.ENSP00000437955,9606.ENSP00000499900	TWIST1,POU5F1,STAT3,ERBB2,KIT,STAT2,SP1,FN1,RET,STAT1,FASLG,NGF,SRC,FOXO4,NTRK1,HIF1A,JAK1
GO:0052548	Regulation of endopeptidase activity	12	414	0.87	3.58e-06	9606.ENSP00000264657,9606.ENSP00000347942,9606.ENSP00000356438,9606.ENSP00000356694,9606.ENSP00000358525,9606.ENSP00000362649,9606.ENSP00000362680,9606.ENSP00000364898,9606.ENSP00000371067,9606.ENSP00000428924,9606.ENSP00000477713,9606.ENSP00000478887	STAT3,RET,PTGS2,FASLG,NGF,HDAC1,SRC,SYK,JAK2,LYN,LCK,MYC
GO:0045860	Positive regulation of protein kinase activity	12	416	0.87	3.76e-06	9606.ENSP00000227507,9606.ENSP00000241453,9606.ENSP00000269571,9606.ENSP00000275493,9606.ENSP00000288135,9606.ENSP00000321345,9606.ENSP00000354558,9606.ENSP00000357470,9606.ENSP00000362680,9606.ENSP00000364898,9606.ENSP00000371067,9606.ENSP00000384849	CCND1,FLT3,ERBB2,EGFR,KIT,IL23R,MTOR,IL6R,SRC,SYK,JAK2,CDKN1A
GO:0034644	Cellular response to UV	7	90	1.3	3.99e-06	9606.ENSP00000262367,9606.ENSP00000263253,9606.ENSP00000269305,9606.ENSP00000356438,9606.ENSP00000384849,9606.ENSP00000428056,9606.ENSP00000478887	CREBBP,EP300,TP53,PTGS2,CDKN1A,PIK3R1,MYC
GO:0044238	Primary metabolic process	51	7156	0.26	4.07e-06	9606.ENSP00000215832,9606.ENSP00000227507,9606.ENSP00000231509,9606.ENSP00000241453,9606.ENSP00000257290,9606.ENSP00000262367,9606.ENSP00000263253,9606.ENSP00000264033,9606.ENSP00000264657,9606.ENSP00000269305,9606.ENSP00000269571,9606.ENSP00000275493,9606.ENSP00000288135,9606.ENSP00000293328,9606.ENSP00000300134,9606.ENSP00000302967,9606.ENSP00000305422,9606.ENSP00000306245,9606.ENSP00000311857,…	MAPK1,CCND1,NR3C1,FLT3,PDGFRA,CREBBP,EP300,CBL,STAT3,TP53,ERBB2,EGFR,KIT,STAT5B,STAT6,HDAC3,CEBPB,FOS,PTPN2,SOCS3,FOXO3,FN1,RET,BMX,MTOR,PTGS2,PRDM1,HDAC1,SRC,SYK,FOXO1,IL6ST,JAK2,PIAS3,SIN3A,IRF9,BCL2,RELA,CISH,PIK3R1,LYN,HDAC2,NTRK1,TYK2,JAK3,HIF1A,LCK,PTPN11,SOCS1,SOCS7,JAK1
GO:0002429	Immune response-activating cell surface receptor signaling pathway	9	197	1.07	4.22e-06	9606.ENSP00000215832,9606.ENSP00000262367,9606.ENSP00000263253,9606.ENSP00000350224,9606.ENSP00000362680,9606.ENSP00000364898,9606.ENSP00000381185,9606.ENSP00000428924,9606.ENSP00000477713	MAPK1,CREBBP,EP300,BMX,SRC,SYK,BCL2,LYN,LCK
GO:0001541	Ovarian follicle development	6	53	1.46	4.33e-06	9606.ENSP00000288135,9606.ENSP00000305422,9606.ENSP00000339527,9606.ENSP00000362680,9606.ENSP00000365230,9606.ENSP00000381185	KIT,CEBPB,FOXO3,SRC,BCL2L1,BCL2
GO:0010543	Regulation of platelet activation	6	53	1.46	4.33e-06	9606.ENSP00000257290,9606.ENSP00000357470,9606.ENSP00000364898,9606.ENSP00000370698,9606.ENSP00000371067,9606.ENSP00000428924	PDGFRA,IL6R,SYK,IL6ST,JAK2,LYN
GO:0038179	Neurotrophin signaling pathway	5	26	1.69	4.85e-06	9606.ENSP00000358525,9606.ENSP00000362680,9606.ENSP00000431418,9606.ENSP00000489597,9606.ENSP00000497916	NGF,SRC,NTRK1,PTPN11,NDN
GO:0001558	Regulation of cell growth	12	428	0.86	4.95e-06	9606.ENSP00000269305,9606.ENSP00000269571,9606.ENSP00000275493,9606.ENSP00000346839,9606.ENSP00000354558,9606.ENSP00000355812,9606.ENSP00000358525,9606.ENSP00000378402,9606.ENSP00000381185,9606.ENSP00000384849,9606.ENSP00000409346,9606.ENSP00000498684	TP53,ERBB2,EGFR,FN1,MTOR,FGFR1OP,NGF,SIN3A,BCL2,CDKN1A,CISH,FHL1
GO:0010332	Response to gamma radiation	6	55	1.45	5.25e-06	9606.ENSP00000264033,9606.ENSP00000269305,9606.ENSP00000365230,9606.ENSP00000381185,9606.ENSP00000384849,9606.ENSP00000478887	CBL,TP53,BCL2L1,BCL2,CDKN1A,MYC
GO:0002253	Activation of immune response	10	271	0.97	5.30e-06	9606.ENSP00000215832,9606.ENSP00000262367,9606.ENSP00000263253,9606.ENSP00000350224,9606.ENSP00000362680,9606.ENSP00000364898,9606.ENSP00000378402,9606.ENSP00000381185,9606.ENSP00000428924,9606.ENSP00000477713	MAPK1,CREBBP,EP300,BMX,SRC,SYK,SIN3A,BCL2,LYN,LCK
GO:0051384	Response to glucocorticoid	8	144	1.15	5.31e-06	9606.ENSP00000227507,9606.ENSP00000231509,9606.ENSP00000241453,9606.ENSP00000306245,9606.ENSP00000339527,9606.ENSP00000356438,9606.ENSP00000371067,9606.ENSP00000381185	CCND1,NR3C1,FLT3,FOS,FOXO3,PTGS2,JAK2,BCL2
GO:2000106	Regulation of leukocyte apoptotic process	7	95	1.28	5.49e-06	9606.ENSP00000269305,9606.ENSP00000365230,9606.ENSP00000370989,9606.ENSP00000381185,9606.ENSP00000428924,9606.ENSP00000432511,9606.ENSP00000437955	TP53,BCL2L1,CD274,BCL2,LYN,JAK3,HIF1A
GO:0032868	Response to insulin	9	205	1.05	5.70e-06	9606.ENSP00000311857,9606.ENSP00000329357,9606.ENSP00000354394,9606.ENSP00000354558,9606.ENSP00000362680,9606.ENSP00000363377,9606.ENSP00000368880,9606.ENSP00000428056,9606.ENSP00000428924	PTPN2,SP1,STAT1,MTOR,SRC,FOXO4,FOXO1,PIK3R1,LYN
GO:0043281	Regulation of cysteine-type endopeptidase activity involved in apoptotic process	9	205	1.05	5.70e-06	9606.ENSP00000347942,9606.ENSP00000356438,9606.ENSP00000356694,9606.ENSP00000358525,9606.ENSP00000362680,9606.ENSP00000364898,9606.ENSP00000371067,9606.ENSP00000477713,9606.ENSP00000478887	RET,PTGS2,FASLG,NGF,SRC,SYK,JAK2,LCK,MYC
GO:0033209	Tumor necrosis factor-mediated signaling pathway	6	56	1.44	5.71e-06	9606.ENSP00000269305,9606.ENSP00000339527,9606.ENSP00000354394,9606.ENSP00000371067,9606.ENSP00000376765,9606.ENSP00000384273	TP53,FOXO3,STAT1,JAK2,PIAS3,RELA
GO:0051962	Positive regulation of nervous system development	10	275	0.97	5.96e-06	9606.ENSP00000288135,9606.ENSP00000346839,9606.ENSP00000354558,9606.ENSP00000358525,9606.ENSP00000362649,9606.ENSP00000370698,9606.ENSP00000428924,9606.ENSP00000430432,9606.ENSP00000431418,9606.ENSP00000437955	KIT,FN1,MTOR,NGF,HDAC1,IL6ST,LYN,HDAC2,NTRK1,HIF1A
GO:0050679	Positive regulation of epithelial cell proliferation	9	207	1.05	6.10e-06	9606.ENSP00000227507,9606.ENSP00000242261,9606.ENSP00000264657,9606.ENSP00000269571,9606.ENSP00000275493,9606.ENSP00000329357,9606.ENSP00000341208,9606.ENSP00000437955,9606.ENSP00000478887	CCND1,TWIST1,STAT3,ERBB2,EGFR,SP1,STAT5A,HIF1A,MYC
GO:1901654	Response to ketone	9	207	1.05	6.10e-06	9606.ENSP00000227507,9606.ENSP00000231509,9606.ENSP00000264033,9606.ENSP00000306245,9606.ENSP00000339527,9606.ENSP00000362680,9606.ENSP00000365230,9606.ENSP00000371067,9606.ENSP00000378402	CCND1,NR3C1,CBL,FOS,FOXO3,SRC,BCL2L1,JAK2,SIN3A
GO:0009615	Response to virus	11	356	0.9	6.60e-06	9606.ENSP00000315768,9606.ENSP00000354394,9606.ENSP00000362680,9606.ENSP00000365230,9606.ENSP00000371067,9606.ENSP00000380073,9606.ENSP00000381185,9606.ENSP00000384273,9606.ENSP00000431885,9606.ENSP00000437955,9606.ENSP00000499900	STAT2,STAT1,SRC,BCL2L1,JAK2,IRF9,BCL2,RELA,TYK2,HIF1A,JAK1
GO:0030162	Regulation of proteolysis	15	739	0.72	6.76e-06	9606.ENSP00000264657,9606.ENSP00000269305,9606.ENSP00000346839,9606.ENSP00000347942,9606.ENSP00000356438,9606.ENSP00000356694,9606.ENSP00000358525,9606.ENSP00000362649,9606.ENSP00000362680,9606.ENSP00000364898,9606.ENSP00000371067,9606.ENSP00000428924,9606.ENSP00000430432,9606.ENSP00000477713,9606.ENSP00000478887	STAT3,TP53,FN1,RET,PTGS2,FASLG,NGF,HDAC1,SRC,SYK,JAK2,LYN,HDAC2,LCK,MYC
GO:0044237	Cellular metabolic process	48	6568	0.27	7.42e-06	9606.ENSP00000215832,9606.ENSP00000227507,9606.ENSP00000241453,9606.ENSP00000257290,9606.ENSP00000262367,9606.ENSP00000263253,9606.ENSP00000264033,9606.ENSP00000264657,9606.ENSP00000269305,9606.ENSP00000269571,9606.ENSP00000275493,9606.ENSP00000288135,9606.ENSP00000293328,9606.ENSP00000300134,9606.ENSP00000305422,9606.ENSP00000306245,9606.ENSP00000311857,9606.ENSP00000330341,9606.ENSP00000339527,…	MAPK1,CCND1,FLT3,PDGFRA,CREBBP,EP300,CBL,STAT3,TP53,ERBB2,EGFR,KIT,STAT5B,STAT6,CEBPB,FOS,PTPN2,SOCS3,FOXO3,STAT5A,RET,BMX,MTOR,PTGS2,PRDM1,SRC,SYK,FOXO1,IL6ST,JAK2,SIN3A,IRF9,BCL2,RELA,CDKN1A,CISH,PIK3R1,LYN,NTRK1,TYK2,JAK3,HIF1A,LCK,MYC,PTPN11,SOCS1,SOCS7,JAK1
GO:0045639	Positive regulation of myeloid cell differentiation	7	100	1.25	7.43e-06	9606.ENSP00000264657,9606.ENSP00000293328,9606.ENSP00000306245,9606.ENSP00000321345,9606.ENSP00000339527,9606.ENSP00000354394,9606.ENSP00000437955	STAT3,STAT5B,FOS,IL23R,FOXO3,STAT1,HIF1A
GO:0046641	Positive regulation of alpha-beta T cell proliferation	5	29	1.64	7.55e-06	9606.ENSP00000321345,9606.ENSP00000364898,9606.ENSP00000371067,9606.ENSP00000431885,9606.ENSP00000470788	IL23R,SYK,JAK2,TYK2,IL12RB1
GO:0051142	Positive regulation of NK T cell proliferation	4	10	2.01	7.78e-06	9606.ENSP00000321345,9606.ENSP00000371067,9606.ENSP00000431885,9606.ENSP00000470788	IL23R,JAK2,TYK2,IL12RB1
GO:0032760	Positive regulation of tumor necrosis factor production	7	101	1.25	7.86e-06	9606.ENSP00000242261,9606.ENSP00000264657,9606.ENSP00000364898,9606.ENSP00000371067,9606.ENSP00000428056,9606.ENSP00000430432,9606.ENSP00000489597	TWIST1,STAT3,SYK,JAK2,PIK3R1,HDAC2,PTPN11
GO:0022414	Reproductive process	21	1504	0.55	8.36e-06	9606.ENSP00000215832,9606.ENSP00000227507,9606.ENSP00000231509,9606.ENSP00000257290,9606.ENSP00000264033,9606.ENSP00000275493,9606.ENSP00000288135,9606.ENSP00000293328,9606.ENSP00000305422,9606.ENSP00000306245,9606.ENSP00000330341,9606.ENSP00000339527,9606.ENSP00000354558,9606.ENSP00000356438,9606.ENSP00000358092,9606.ENSP00000362680,9606.ENSP00000365230,9606.ENSP00000381185,9606.ENSP00000431418,…	MAPK1,CCND1,NR3C1,PDGFRA,CBL,EGFR,KIT,STAT5B,CEBPB,FOS,SOCS3,FOXO3,MTOR,PTGS2,PRDM1,SRC,BCL2L1,BCL2,NTRK1,HIF1A,PTPN11
GO:0070997	Neuron death	7	102	1.24	8.36e-06	9606.ENSP00000264033,9606.ENSP00000269305,9606.ENSP00000358525,9606.ENSP00000365230,9606.ENSP00000381185,9606.ENSP00000431418,9606.ENSP00000437955	CBL,TP53,NGF,BCL2L1,BCL2,NTRK1,HIF1A
GO:0045765	Regulation of angiogenesis	10	288	0.95	8.68e-06	9606.ENSP00000242261,9606.ENSP00000264657,9606.ENSP00000269571,9606.ENSP00000329357,9606.ENSP00000354394,9606.ENSP00000356694,9606.ENSP00000363377,9606.ENSP00000431418,9606.ENSP00000437955,9606.ENSP00000499900	TWIST1,STAT3,ERBB2,SP1,STAT1,FASLG,FOXO4,NTRK1,HIF1A,JAK1
GO:0045834	Positive regulation of lipid metabolic process	8	155	1.12	8.68e-06	9606.ENSP00000241453,9606.ENSP00000242261,9606.ENSP00000257290,9606.ENSP00000288135,9606.ENSP00000354558,9606.ENSP00000356438,9606.ENSP00000362680,9606.ENSP00000428924	FLT3,TWIST1,PDGFRA,KIT,MTOR,PTGS2,SRC,LYN
GO:0032879	Regulation of localization	25	2103	0.48	8.81e-06	9606.ENSP00000215832,9606.ENSP00000242261,9606.ENSP00000264033,9606.ENSP00000269571,9606.ENSP00000275493,9606.ENSP00000302967,9606.ENSP00000305422,9606.ENSP00000311857,9606.ENSP00000356438,9606.ENSP00000356694,9606.ENSP00000362680,9606.ENSP00000363318,9606.ENSP00000364898,9606.ENSP00000365230,9606.ENSP00000368880,9606.ENSP00000371067,9606.ENSP00000378402,9606.ENSP00000381185,9606.ENSP00000428056,…	MAPK1,TWIST1,CBL,ERBB2,EGFR,HDAC3,CEBPB,PTPN2,PTGS2,FASLG,SRC,IL2RG,SYK,BCL2L1,FOXO1,JAK2,SIN3A,BCL2,PIK3R1,LYN,JAK3,HIF1A,LCK,PTPN11,FHL1
GO:0007162	Negative regulation of cell adhesion	10	289	0.95	8.91e-06	9606.ENSP00000269571,9606.ENSP00000305422,9606.ENSP00000311857,9606.ENSP00000362680,9606.ENSP00000370989,9606.ENSP00000371067,9606.ENSP00000428056,9606.ENSP00000432511,9606.ENSP00000489597,9606.ENSP00000496577	ERBB2,CEBPB,PTPN2,SRC,CD274,JAK2,PIK3R1,JAK3,PTPN11,SOCS1
GO:0038127	ERBB signaling pathway	6	62	1.39	9.53e-06	9606.ENSP00000215832,9606.ENSP00000264033,9606.ENSP00000269571,9606.ENSP00000275493,9606.ENSP00000362680,9606.ENSP00000489597	MAPK1,CBL,ERBB2,EGFR,SRC,PTPN11
GO:0043009	Chordate embryonic development	14	654	0.74	9.53e-06	9606.ENSP00000215832,9606.ENSP00000217086,9606.ENSP00000242261,9606.ENSP00000257290,9606.ENSP00000259915,9606.ENSP00000263253,9606.ENSP00000269305,9606.ENSP00000275493,9606.ENSP00000305422,9606.ENSP00000330341,9606.ENSP00000358092,9606.ENSP00000365230,9606.ENSP00000378402,9606.ENSP00000437955	MAPK1,SALL4,TWIST1,PDGFRA,POU5F1,EP300,TP53,EGFR,CEBPB,SOCS3,PRDM1,BCL2L1,SIN3A,HIF1A
GO:0050727	Regulation of inflammatory response	11	371	0.88	9.53e-06	9606.ENSP00000293328,9606.ENSP00000305422,9606.ENSP00000311857,9606.ENSP00000330341,9606.ENSP00000356438,9606.ENSP00000362680,9606.ENSP00000364898,9606.ENSP00000370698,9606.ENSP00000371067,9606.ENSP00000384273,9606.ENSP00000428924	STAT5B,CEBPB,PTPN2,SOCS3,PTGS2,SRC,SYK,IL6ST,JAK2,RELA,LYN
GO:0010675	Regulation of cellular carbohydrate metabolic process	8	158	1.11	9.79e-06	9606.ENSP00000231509,9606.ENSP00000263253,9606.ENSP00000264657,9606.ENSP00000269305,9606.ENSP00000311857,9606.ENSP00000354558,9606.ENSP00000362680,9606.ENSP00000368880	NR3C1,EP300,STAT3,TP53,PTPN2,MTOR,SRC,FOXO1
GO:0045648	Positive regulation of erythrocyte differentiation	5	31	1.62	9.79e-06	9606.ENSP00000264657,9606.ENSP00000293328,9606.ENSP00000339527,9606.ENSP00000354394,9606.ENSP00000437955	STAT3,STAT5B,FOXO3,STAT1,HIF1A
GO:0090330	Regulation of platelet aggregation	5	31	1.62	9.79e-06	9606.ENSP00000357470,9606.ENSP00000364898,9606.ENSP00000370698,9606.ENSP00000371067,9606.ENSP00000428924	IL6R,SYK,IL6ST,JAK2,LYN
GO:0002244	Hematopoietic progenitor cell differentiation	7	106	1.23	1.03e-05	9606.ENSP00000241453,9606.ENSP00000257290,9606.ENSP00000269305,9606.ENSP00000288135,9606.ENSP00000378402,9606.ENSP00000381185,9606.ENSP00000428924	FLT3,PDGFRA,TP53,KIT,SIN3A,BCL2,LYN
GO:0035710	CD4-positive, alpha-beta T cell activation	6	64	1.38	1.11e-05	9606.ENSP00000264657,9606.ENSP00000300134,9606.ENSP00000305422,9606.ENSP00000354558,9606.ENSP00000357470,9606.ENSP00000363318	STAT3,STAT6,CEBPB,MTOR,IL6R,IL2RG
GO:0070228	Regulation of lymphocyte apoptotic process	6	64	1.38	1.11e-05	9606.ENSP00000269305,9606.ENSP00000370989,9606.ENSP00000381185,9606.ENSP00000428924,9606.ENSP00000432511,9606.ENSP00000437955	TP53,CD274,BCL2,LYN,JAK3,HIF1A
GO:0070372	Regulation of ERK1 and ERK2 cascade	10	299	0.93	1.17e-05	9606.ENSP00000257290,9606.ENSP00000269571,9606.ENSP00000275493,9606.ENSP00000311857,9606.ENSP00000346839,9606.ENSP00000362680,9606.ENSP00000364898,9606.ENSP00000428924,9606.ENSP00000431418,9606.ENSP00000489597	PDGFRA,ERBB2,EGFR,PTPN2,FN1,SRC,SYK,LYN,NTRK1,PTPN11
GO:0002218	Activation of innate immune response	6	65	1.37	1.19e-05	9606.ENSP00000262367,9606.ENSP00000263253,9606.ENSP00000362680,9606.ENSP00000364898,9606.ENSP00000378402,9606.ENSP00000428924	CREBBP,EP300,SRC,SYK,SIN3A,LYN
GO:0046626	Regulation of insulin receptor signaling pathway	6	65	1.37	1.19e-05	9606.ENSP00000311857,9606.ENSP00000330341,9606.ENSP00000362680,9606.ENSP00000428056,9606.ENSP00000489597,9606.ENSP00000496577	PTPN2,SOCS3,SRC,PIK3R1,PTPN11,SOCS1
GO:0050769	Positive regulation of neurogenesis	9	227	1.01	1.19e-05	9606.ENSP00000288135,9606.ENSP00000346839,9606.ENSP00000354558,9606.ENSP00000358525,9606.ENSP00000362649,9606.ENSP00000370698,9606.ENSP00000428924,9606.ENSP00000430432,9606.ENSP00000437955	KIT,FN1,MTOR,NGF,HDAC1,IL6ST,LYN,HDAC2,HIF1A
GO:0035239	Tube morphogenesis	14	669	0.73	1.20e-05	9606.ENSP00000217086,9606.ENSP00000231509,9606.ENSP00000242261,9606.ENSP00000257290,9606.ENSP00000275493,9606.ENSP00000346839,9606.ENSP00000347942,9606.ENSP00000356438,9606.ENSP00000358092,9606.ENSP00000362680,9606.ENSP00000364898,9606.ENSP00000381185,9606.ENSP00000437955,9606.ENSP00000478887	SALL4,NR3C1,TWIST1,PDGFRA,EGFR,FN1,RET,PTGS2,PRDM1,SRC,SYK,BCL2,HIF1A,MYC
GO:0001654	Eye development	11	382	0.87	1.21e-05	9606.ENSP00000242261,9606.ENSP00000257290,9606.ENSP00000264657,9606.ENSP00000275493,9606.ENSP00000347942,9606.ENSP00000356694,9606.ENSP00000358092,9606.ENSP00000362649,9606.ENSP00000381185,9606.ENSP00000430432,9606.ENSP00000437955	TWIST1,PDGFRA,STAT3,EGFR,RET,FASLG,PRDM1,HDAC1,BCL2,HDAC2,HIF1A
GO:0002295	T-helper cell lineage commitment	4	12	1.93	1.31e-05	9606.ENSP00000264657,9606.ENSP00000300134,9606.ENSP00000354558,9606.ENSP00000357470	STAT3,STAT6,MTOR,IL6R
GO:0060333	Interferon-gamma-mediated signaling pathway	4	12	1.93	1.31e-05	9606.ENSP00000269305,9606.ENSP00000354394,9606.ENSP00000371067,9606.ENSP00000499900	TP53,STAT1,JAK2,JAK1
GO:0097193	Intrinsic apoptotic signaling pathway	8	166	1.09	1.34e-05	9606.ENSP00000263253,9606.ENSP00000269305,9606.ENSP00000305422,9606.ENSP00000365230,9606.ENSP00000371067,9606.ENSP00000381185,9606.ENSP00000384849,9606.ENSP00000428056	EP300,TP53,CEBPB,BCL2L1,JAK2,BCL2,CDKN1A,PIK3R1
GO:0071216	Cellular response to biotic stimulus	9	232	1	1.39e-05	9606.ENSP00000215832,9606.ENSP00000269305,9606.ENSP00000305422,9606.ENSP00000362680,9606.ENSP00000364898,9606.ENSP00000370989,9606.ENSP00000371067,9606.ENSP00000384273,9606.ENSP00000428924	MAPK1,TP53,CEBPB,SRC,SYK,CD274,JAK2,RELA,LYN
GO:0046661	Male sex differentiation	8	168	1.09	1.45e-05	9606.ENSP00000227507,9606.ENSP00000257290,9606.ENSP00000264033,9606.ENSP00000288135,9606.ENSP00000293328,9606.ENSP00000365230,9606.ENSP00000381185,9606.ENSP00000431418	CCND1,PDGFRA,CBL,KIT,STAT5B,BCL2L1,BCL2,NTRK1
GO:0043410	Positive regulation of MAPK cascade	12	481	0.8	1.47e-05	9606.ENSP00000241453,9606.ENSP00000257290,9606.ENSP00000269571,9606.ENSP00000275493,9606.ENSP00000288135,9606.ENSP00000347942,9606.ENSP00000357470,9606.ENSP00000362680,9606.ENSP00000364898,9606.ENSP00000371067,9606.ENSP00000431418,9606.ENSP00000489597	FLT3,PDGFRA,ERBB2,EGFR,KIT,RET,IL6R,SRC,SYK,JAK2,NTRK1,PTPN11
GO:1903555	Regulation of tumor necrosis factor superfamily cytokine production	8	169	1.08	1.51e-05	9606.ENSP00000242261,9606.ENSP00000264657,9606.ENSP00000364898,9606.ENSP00000370989,9606.ENSP00000371067,9606.ENSP00000428056,9606.ENSP00000430432,9606.ENSP00000489597	TWIST1,STAT3,SYK,CD274,JAK2,PIK3R1,HDAC2,PTPN11
GO:0019827	Stem cell population maintenance	7	114	1.2	1.56e-05	9606.ENSP00000217086,9606.ENSP00000229307,9606.ENSP00000259915,9606.ENSP00000264657,9606.ENSP00000288135,9606.ENSP00000339527,9606.ENSP00000368880	SALL4,NANOG,POU5F1,STAT3,KIT,FOXO3,FOXO1
GO:0043552	Positive regulation of phosphatidylinositol 3-kinase activity	5	35	1.56	1.59e-05	9606.ENSP00000241453,9606.ENSP00000257290,9606.ENSP00000288135,9606.ENSP00000362680,9606.ENSP00000428924	FLT3,PDGFRA,KIT,SRC,LYN
GO:0048011	Neurotrophin TRK receptor signaling pathway	4	13	1.9	1.66e-05	9606.ENSP00000362680,9606.ENSP00000431418,9606.ENSP00000489597,9606.ENSP00000497916	SRC,NTRK1,PTPN11,NDN
GO:0061029	Eyelid development in camera-type eye	4	13	1.9	1.66e-05	9606.ENSP00000242261,9606.ENSP00000275493,9606.ENSP00000362649,9606.ENSP00000430432	TWIST1,EGFR,HDAC1,HDAC2
GO:0045670	Regulation of osteoclast differentiation	6	70	1.34	1.71e-05	9606.ENSP00000305422,9606.ENSP00000306245,9606.ENSP00000321345,9606.ENSP00000354558,9606.ENSP00000376765,9606.ENSP00000428056	CEBPB,FOS,IL23R,MTOR,PIAS3,PIK3R1
GO:0002821	Positive regulation of adaptive immune response	7	116	1.19	1.72e-05	9606.ENSP00000300134,9606.ENSP00000321345,9606.ENSP00000370698,9606.ENSP00000370989,9606.ENSP00000371067,9606.ENSP00000431885,9606.ENSP00000470788	STAT6,IL23R,IL6ST,CD274,JAK2,TYK2,IL12RB1
GO:0045582	Positive regulation of T cell differentiation	7	116	1.19	1.72e-05	9606.ENSP00000293328,9606.ENSP00000321345,9606.ENSP00000339527,9606.ENSP00000363318,9606.ENSP00000364898,9606.ENSP00000470788,9606.ENSP00000496577	STAT5B,IL23R,FOXO3,IL2RG,SYK,IL12RB1,SOCS1
GO:0051130	Positive regulation of cellular component organization	17	1049	0.62	1.85e-05	9606.ENSP00000215832,9606.ENSP00000263253,9606.ENSP00000264033,9606.ENSP00000269305,9606.ENSP00000288135,9606.ENSP00000346839,9606.ENSP00000347942,9606.ENSP00000354558,9606.ENSP00000356694,9606.ENSP00000358525,9606.ENSP00000362680,9606.ENSP00000364898,9606.ENSP00000378402,9606.ENSP00000428056,9606.ENSP00000428924,9606.ENSP00000431418,9606.ENSP00000437955	MAPK1,EP300,CBL,TP53,KIT,FN1,RET,MTOR,FASLG,NGF,SRC,SYK,SIN3A,PIK3R1,LYN,NTRK1,HIF1A
GO:0045444	Fat cell differentiation	7	118	1.18	1.90e-05	9606.ENSP00000227507,9606.ENSP00000257290,9606.ENSP00000263253,9606.ENSP00000305422,9606.ENSP00000356438,9606.ENSP00000368880,9606.ENSP00000496577	CCND1,PDGFRA,EP300,CEBPB,PTGS2,FOXO1,SOCS1
GO:0060576	Intestinal epithelial cell development	4	14	1.86	2.09e-05	9606.ENSP00000358092,9606.ENSP00000362680,9606.ENSP00000370698,9606.ENSP00000437955	PRDM1,SRC,IL6ST,HIF1A
GO:0030182	Neuron differentiation	17	1062	0.61	2.16e-05	9606.ENSP00000227507,9606.ENSP00000264657,9606.ENSP00000269571,9606.ENSP00000305422,9606.ENSP00000347942,9606.ENSP00000358092,9606.ENSP00000358525,9606.ENSP00000362649,9606.ENSP00000371067,9606.ENSP00000378402,9606.ENSP00000381185,9606.ENSP00000428924,9606.ENSP00000430432,9606.ENSP00000431418,9606.ENSP00000437955,9606.ENSP00000489597,9606.ENSP00000497916	CCND1,STAT3,ERBB2,CEBPB,RET,PRDM1,NGF,HDAC1,JAK2,SIN3A,BCL2,LYN,HDAC2,NTRK1,HIF1A,PTPN11,NDN
GO:0048646	Anatomical structure formation involved in morphogenesis	16	938	0.64	2.16e-05	9606.ENSP00000215832,9606.ENSP00000217086,9606.ENSP00000229307,9606.ENSP00000242261,9606.ENSP00000257290,9606.ENSP00000259915,9606.ENSP00000263253,9606.ENSP00000269305,9606.ENSP00000346839,9606.ENSP00000347942,9606.ENSP00000356438,9606.ENSP00000362649,9606.ENSP00000364898,9606.ENSP00000430432,9606.ENSP00000437955,9606.ENSP00000489597	MAPK1,SALL4,NANOG,TWIST1,PDGFRA,POU5F1,EP300,TP53,FN1,RET,PTGS2,HDAC1,SYK,HDAC2,HIF1A,PTPN11
GO:0042063	Gliogenesis	9	248	0.97	2.28e-05	9606.ENSP00000215832,9606.ENSP00000264657,9606.ENSP00000269305,9606.ENSP00000269571,9606.ENSP00000354558,9606.ENSP00000362649,9606.ENSP00000428924,9606.ENSP00000489597,9606.ENSP00000497916	MAPK1,STAT3,TP53,ERBB2,MTOR,HDAC1,LYN,PTPN11,NDN
GO:0050900	Leukocyte migration	9	249	0.97	2.35e-05	9606.ENSP00000288135,9606.ENSP00000293328,9606.ENSP00000347942,9606.ENSP00000357470,9606.ENSP00000362680,9606.ENSP00000364898,9606.ENSP00000428056,9606.ENSP00000428924,9606.ENSP00000477713	KIT,STAT5B,RET,IL6R,SRC,SYK,PIK3R1,LYN,LCK
GO:0031400	Negative regulation of protein modification process	12	506	0.78	2.37e-05	9606.ENSP00000242261,9606.ENSP00000264033,9606.ENSP00000311857,9606.ENSP00000330341,9606.ENSP00000355812,9606.ENSP00000376765,9606.ENSP00000378402,9606.ENSP00000384273,9606.ENSP00000384849,9606.ENSP00000428924,9606.ENSP00000430432,9606.ENSP00000496577	TWIST1,CBL,PTPN2,SOCS3,FGFR1OP,PIAS3,SIN3A,RELA,CDKN1A,LYN,HDAC2,SOCS1
GO:0060284	Regulation of cell development	12	506	0.78	2.37e-05	9606.ENSP00000269305,9606.ENSP00000288135,9606.ENSP00000346839,9606.ENSP00000347942,9606.ENSP00000354558,9606.ENSP00000358525,9606.ENSP00000362649,9606.ENSP00000370698,9606.ENSP00000381185,9606.ENSP00000428924,9606.ENSP00000430432,9606.ENSP00000437955	TP53,KIT,FN1,RET,MTOR,NGF,HDAC1,IL6ST,BCL2,LYN,HDAC2,HIF1A
GO:1902107	Positive regulation of leukocyte differentiation	8	181	1.05	2.37e-05	9606.ENSP00000293328,9606.ENSP00000306245,9606.ENSP00000321345,9606.ENSP00000339527,9606.ENSP00000363318,9606.ENSP00000364898,9606.ENSP00000470788,9606.ENSP00000496577	STAT5B,FOS,IL23R,FOXO3,IL2RG,SYK,IL12RB1,SOCS1
GO:0008630	Intrinsic apoptotic signaling pathway in response to DNA damage	6	75	1.31	2.40e-05	9606.ENSP00000263253,9606.ENSP00000269305,9606.ENSP00000365230,9606.ENSP00000381185,9606.ENSP00000384849,9606.ENSP00000428056	EP300,TP53,BCL2L1,BCL2,CDKN1A,PIK3R1
GO:0045165	Cell fate commitment	9	250	0.96	2.40e-05	9606.ENSP00000229307,9606.ENSP00000259915,9606.ENSP00000264657,9606.ENSP00000269305,9606.ENSP00000300134,9606.ENSP00000354558,9606.ENSP00000357470,9606.ENSP00000358092,9606.ENSP00000381185	NANOG,POU5F1,STAT3,TP53,STAT6,MTOR,IL6R,PRDM1,BCL2
GO:0071407	Cellular response to organic cyclic compound	12	508	0.78	2.44e-05	9606.ENSP00000215832,9606.ENSP00000231509,9606.ENSP00000241453,9606.ENSP00000275493,9606.ENSP00000305422,9606.ENSP00000339527,9606.ENSP00000354394,9606.ENSP00000356438,9606.ENSP00000362680,9606.ENSP00000371067,9606.ENSP00000378402,9606.ENSP00000430432	MAPK1,NR3C1,FLT3,EGFR,CEBPB,FOXO3,STAT1,PTGS2,SRC,JAK2,SIN3A,HDAC2
GO:0071478	Cellular response to radiation	8	183	1.05	2.53e-05	9606.ENSP00000262367,9606.ENSP00000263253,9606.ENSP00000269305,9606.ENSP00000356438,9606.ENSP00000365230,9606.ENSP00000384849,9606.ENSP00000428056,9606.ENSP00000478887	CREBBP,EP300,TP53,PTGS2,BCL2L1,CDKN1A,PIK3R1,MYC
GO:0033598	Mammary gland epithelial cell proliferation	4	15	1.83	2.55e-05	9606.ENSP00000215832,9606.ENSP00000227507,9606.ENSP00000300134,9606.ENSP00000305422	MAPK1,CCND1,STAT6,CEBPB
GO:0071230	Cellular response to amino acid stimulus	6	76	1.31	2.55e-05	9606.ENSP00000257290,9606.ENSP00000275493,9606.ENSP00000305422,9606.ENSP00000354558,9606.ENSP00000365230,9606.ENSP00000496577	PDGFRA,EGFR,CEBPB,MTOR,BCL2L1,SOCS1
GO:2000318	Positive regulation of T-helper 17 type immune response	4	15	1.83	2.55e-05	9606.ENSP00000321345,9606.ENSP00000371067,9606.ENSP00000431885,9606.ENSP00000470788	IL23R,JAK2,TYK2,IL12RB1
GO:0010453	Regulation of cell fate commitment	5	40	1.5	2.73e-05	9606.ENSP00000259915,9606.ENSP00000321345,9606.ENSP00000362649,9606.ENSP00000430432,9606.ENSP00000470788	POU5F1,IL23R,HDAC1,HDAC2,IL12RB1
GO:2000514	Regulation of CD4-positive, alpha-beta T cell activation	6	77	1.3	2.73e-05	9606.ENSP00000321345,9606.ENSP00000363318,9606.ENSP00000370989,9606.ENSP00000432511,9606.ENSP00000470788,9606.ENSP00000496577	IL23R,IL2RG,CD274,JAK3,IL12RB1,SOCS1
GO:0002833	Positive regulation of response to biotic stimulus	8	187	1.04	2.91e-05	9606.ENSP00000262367,9606.ENSP00000263253,9606.ENSP00000293328,9606.ENSP00000362680,9606.ENSP00000364898,9606.ENSP00000370989,9606.ENSP00000378402,9606.ENSP00000428924	CREBBP,EP300,STAT5B,SRC,SYK,CD274,SIN3A,LYN
GO:0034341	Response to interferon-gamma	7	127	1.15	2.91e-05	9606.ENSP00000269305,9606.ENSP00000321345,9606.ENSP00000354394,9606.ENSP00000356694,9606.ENSP00000371067,9606.ENSP00000470788,9606.ENSP00000499900	TP53,IL23R,STAT1,FASLG,JAK2,IL12RB1,JAK1
GO:0044403	Biological process involved in symbiotic interaction	9	257	0.95	2.91e-05	9606.ENSP00000263253,9606.ENSP00000264033,9606.ENSP00000275493,9606.ENSP00000329357,9606.ENSP00000346839,9606.ENSP00000362649,9606.ENSP00000362680,9606.ENSP00000365230,9606.ENSP00000371067	EP300,CBL,EGFR,SP1,FN1,HDAC1,SRC,BCL2L1,JAK2
GO:0043280	Positive regulation of cysteine-type endopeptidase activity involved in apoptotic process	7	129	1.14	3.19e-05	9606.ENSP00000347942,9606.ENSP00000356694,9606.ENSP00000358525,9606.ENSP00000364898,9606.ENSP00000371067,9606.ENSP00000477713,9606.ENSP00000478887	RET,FASLG,NGF,SYK,JAK2,LCK,MYC
GO:0031295	T cell costimulation	5	42	1.48	3.35e-05	9606.ENSP00000362680,9606.ENSP00000370989,9606.ENSP00000428924,9606.ENSP00000477713,9606.ENSP00000489597	SRC,CD274,LYN,LCK,PTPN11
GO:0070232	Regulation of T cell apoptotic process	5	43	1.47	3.73e-05	9606.ENSP00000269305,9606.ENSP00000370989,9606.ENSP00000381185,9606.ENSP00000432511,9606.ENSP00000437955	TP53,CD274,BCL2,JAK3,HIF1A
GO:0019216	Regulation of lipid metabolic process	10	346	0.87	3.74e-05	9606.ENSP00000231509,9606.ENSP00000241453,9606.ENSP00000242261,9606.ENSP00000257290,9606.ENSP00000288135,9606.ENSP00000293328,9606.ENSP00000354558,9606.ENSP00000356438,9606.ENSP00000362680,9606.ENSP00000428924	NR3C1,FLT3,TWIST1,PDGFRA,KIT,STAT5B,MTOR,PTGS2,SRC,LYN
GO:0034112	Positive regulation of homotypic cell-cell adhesion	4	17	1.78	3.81e-05	9606.ENSP00000357470,9606.ENSP00000370698,9606.ENSP00000371067,9606.ENSP00000499900	IL6R,IL6ST,JAK2,JAK1
GO:0031346	Positive regulation of cell projection organization	10	347	0.87	3.82e-05	9606.ENSP00000263253,9606.ENSP00000288135,9606.ENSP00000346839,9606.ENSP00000347942,9606.ENSP00000354558,9606.ENSP00000358525,9606.ENSP00000362680,9606.ENSP00000428056,9606.ENSP00000428924,9606.ENSP00000431418	EP300,KIT,FN1,RET,MTOR,NGF,SRC,PIK3R1,LYN,NTRK1
GO:0002819	Regulation of adaptive immune response	8	195	1.02	3.86e-05	9606.ENSP00000300134,9606.ENSP00000321345,9606.ENSP00000370698,9606.ENSP00000370989,9606.ENSP00000371067,9606.ENSP00000431885,9606.ENSP00000432511,9606.ENSP00000470788	STAT6,IL23R,IL6ST,CD274,JAK2,TYK2,JAK3,IL12RB1
GO:0042593	Glucose homeostasis	8	196	1.02	4.00e-05	9606.ENSP00000264657,9606.ENSP00000311857,9606.ENSP00000339527,9606.ENSP00000368880,9606.ENSP00000378402,9606.ENSP00000428056,9606.ENSP00000437955,9606.ENSP00000489597	STAT3,PTPN2,FOXO3,FOXO1,SIN3A,PIK3R1,HIF1A,PTPN11
GO:0034612	Response to tumor necrosis factor	8	199	1.01	4.43e-05	9606.ENSP00000215832,9606.ENSP00000269305,9606.ENSP00000339527,9606.ENSP00000354394,9606.ENSP00000356438,9606.ENSP00000371067,9606.ENSP00000376765,9606.ENSP00000384273	MAPK1,TP53,FOXO3,STAT1,PTGS2,JAK2,PIAS3,RELA
GO:0046006	Regulation of activated T cell proliferation	5	45	1.45	4.49e-05	9606.ENSP00000293328,9606.ENSP00000321345,9606.ENSP00000370989,9606.ENSP00000432511,9606.ENSP00000470788	STAT5B,IL23R,CD274,JAK3,IL12RB1
GO:0046427	Positive regulation of receptor signaling pathway via JAK-STAT	5	45	1.45	4.49e-05	9606.ENSP00000288135,9606.ENSP00000321345,9606.ENSP00000371067,9606.ENSP00000431885,9606.ENSP00000470788	KIT,IL23R,JAK2,TYK2,IL12RB1
GO:0048661	Positive regulation of smooth muscle cell proliferation	6	85	1.26	4.52e-05	9606.ENSP00000354394,9606.ENSP00000356438,9606.ENSP00000357470,9606.ENSP00000362649,9606.ENSP00000362680,9606.ENSP00000371067	STAT1,PTGS2,IL6R,HDAC1,SRC,JAK2
GO:0038083	Peptidyl-tyrosine autophosphorylation	4	18	1.75	4.54e-05	9606.ENSP00000275493,9606.ENSP00000362680,9606.ENSP00000431418,9606.ENSP00000477713	EGFR,SRC,NTRK1,LCK
GO:0051960	Regulation of nervous system development	11	447	0.8	4.73e-05	9606.ENSP00000269305,9606.ENSP00000288135,9606.ENSP00000346839,9606.ENSP00000354558,9606.ENSP00000358525,9606.ENSP00000362649,9606.ENSP00000370698,9606.ENSP00000428924,9606.ENSP00000430432,9606.ENSP00000431418,9606.ENSP00000437955	TP53,KIT,FN1,MTOR,NGF,HDAC1,IL6ST,LYN,HDAC2,NTRK1,HIF1A
GO:0070849	Response to epidermal growth factor	5	46	1.44	4.92e-05	9606.ENSP00000215832,9606.ENSP00000269571,9606.ENSP00000275493,9606.ENSP00000293328,9606.ENSP00000489597	MAPK1,ERBB2,EGFR,STAT5B,PTPN11
GO:0090596	Sensory organ morphogenesis	9	276	0.92	4.96e-05	9606.ENSP00000215832,9606.ENSP00000242261,9606.ENSP00000264657,9606.ENSP00000356694,9606.ENSP00000358092,9606.ENSP00000362649,9606.ENSP00000381185,9606.ENSP00000430432,9606.ENSP00000437955	MAPK1,TWIST1,STAT3,FASLG,PRDM1,HDAC1,BCL2,HDAC2,HIF1A
GO:0001892	Embryonic placenta development	6	87	1.25	5.09e-05	9606.ENSP00000215832,9606.ENSP00000275493,9606.ENSP00000305422,9606.ENSP00000330341,9606.ENSP00000358092,9606.ENSP00000437955	MAPK1,EGFR,CEBPB,SOCS3,PRDM1,HIF1A
GO:0048864	Stem cell development	6	87	1.25	5.09e-05	9606.ENSP00000215832,9606.ENSP00000242261,9606.ENSP00000346839,9606.ENSP00000347942,9606.ENSP00000381185,9606.ENSP00000437955	MAPK1,TWIST1,FN1,RET,BCL2,HIF1A
GO:0050864	Regulation of B cell activation	7	140	1.11	5.15e-05	9606.ENSP00000293328,9606.ENSP00000300134,9606.ENSP00000363318,9606.ENSP00000364898,9606.ENSP00000381185,9606.ENSP00000384849,9606.ENSP00000428924	STAT5B,STAT6,IL2RG,SYK,BCL2,CDKN1A,LYN
GO:0042594	Response to starvation	8	206	1	5.56e-05	9606.ENSP00000215832,9606.ENSP00000264033,9606.ENSP00000269305,9606.ENSP00000339527,9606.ENSP00000354558,9606.ENSP00000368880,9606.ENSP00000381185,9606.ENSP00000384849	MAPK1,CBL,TP53,FOXO3,MTOR,FOXO1,BCL2,CDKN1A
GO:0048660	Regulation of smooth muscle cell proliferation	7	142	1.1	5.62e-05	9606.ENSP00000354394,9606.ENSP00000356438,9606.ENSP00000357470,9606.ENSP00000362649,9606.ENSP00000362680,9606.ENSP00000371067,9606.ENSP00000384849	STAT1,PTGS2,IL6R,HDAC1,SRC,JAK2,CDKN1A
GO:0048145	Regulation of fibroblast proliferation	6	89	1.24	5.71e-05	9606.ENSP00000257290,9606.ENSP00000269305,9606.ENSP00000275493,9606.ENSP00000346839,9606.ENSP00000384849,9606.ENSP00000478887	PDGFRA,TP53,EGFR,FN1,CDKN1A,MYC
GO:0010212	Response to ionizing radiation	7	143	1.1	5.85e-05	9606.ENSP00000227507,9606.ENSP00000264033,9606.ENSP00000269305,9606.ENSP00000365230,9606.ENSP00000381185,9606.ENSP00000384849,9606.ENSP00000478887	CCND1,CBL,TP53,BCL2L1,BCL2,CDKN1A,MYC
GO:0035094	Response to nicotine	5	48	1.43	5.85e-05	9606.ENSP00000215832,9606.ENSP00000381185,9606.ENSP00000384273,9606.ENSP00000430432,9606.ENSP00000431418	MAPK1,BCL2,RELA,HDAC2,NTRK1
GO:0050678	Regulation of epithelial cell proliferation	10	366	0.84	5.85e-05	9606.ENSP00000227507,9606.ENSP00000242261,9606.ENSP00000264657,9606.ENSP00000269571,9606.ENSP00000275493,9606.ENSP00000329357,9606.ENSP00000341208,9606.ENSP00000354394,9606.ENSP00000437955,9606.ENSP00000478887	CCND1,TWIST1,STAT3,ERBB2,EGFR,SP1,STAT5A,STAT1,HIF1A,MYC
GO:2000377	Regulation of reactive oxygen species metabolic process	7	143	1.1	5.85e-05	9606.ENSP00000269305,9606.ENSP00000339527,9606.ENSP00000364898,9606.ENSP00000368880,9606.ENSP00000381185,9606.ENSP00000384849,9606.ENSP00000437955	TP53,FOXO3,SYK,FOXO1,BCL2,CDKN1A,HIF1A
GO:0035771	interleukin-4-mediated signaling pathway	3	4	2.28	5.89e-05	9606.ENSP00000300134,9606.ENSP00000363318,9606.ENSP00000432511	STAT6,IL2RG,JAK3
GO:0001776	Leukocyte homeostasis	6	90	1.23	6.01e-05	9606.ENSP00000241453,9606.ENSP00000293328,9606.ENSP00000381185,9606.ENSP00000428924,9606.ENSP00000432511,9606.ENSP00000437955	FLT3,STAT5B,BCL2,LYN,JAK3,HIF1A
GO:0010629	Negative regulation of gene expression	15	899	0.63	6.01e-05	9606.ENSP00000242261,9606.ENSP00000259915,9606.ENSP00000264657,9606.ENSP00000269305,9606.ENSP00000321345,9606.ENSP00000346839,9606.ENSP00000357470,9606.ENSP00000358092,9606.ENSP00000362649,9606.ENSP00000370989,9606.ENSP00000376765,9606.ENSP00000384849,9606.ENSP00000432511,9606.ENSP00000437955,9606.ENSP00000497916	TWIST1,POU5F1,STAT3,TP53,IL23R,FN1,IL6R,PRDM1,HDAC1,CD274,PIAS3,CDKN1A,JAK3,HIF1A,NDN
GO:0045089	Positive regulation of innate immune response	7	144	1.09	6.03e-05	9606.ENSP00000262367,9606.ENSP00000263253,9606.ENSP00000293328,9606.ENSP00000362680,9606.ENSP00000364898,9606.ENSP00000378402,9606.ENSP00000428924	CREBBP,EP300,STAT5B,SRC,SYK,SIN3A,LYN
GO:0050767	Regulation of neurogenesis	10	368	0.84	6.04e-05	9606.ENSP00000269305,9606.ENSP00000288135,9606.ENSP00000346839,9606.ENSP00000354558,9606.ENSP00000358525,9606.ENSP00000362649,9606.ENSP00000370698,9606.ENSP00000428924,9606.ENSP00000430432,9606.ENSP00000437955	TP53,KIT,FN1,MTOR,NGF,HDAC1,IL6ST,LYN,HDAC2,HIF1A
GO:0008584	Male gonad development	7	145	1.09	6.27e-05	9606.ENSP00000227507,9606.ENSP00000257290,9606.ENSP00000264033,9606.ENSP00000288135,9606.ENSP00000365230,9606.ENSP00000381185,9606.ENSP00000431418	CCND1,PDGFRA,CBL,KIT,BCL2L1,BCL2,NTRK1
GO:0007173	Epidermal growth factor receptor signaling pathway	5	49	1.42	6.31e-05	9606.ENSP00000264033,9606.ENSP00000269571,9606.ENSP00000275493,9606.ENSP00000362680,9606.ENSP00000489597	CBL,ERBB2,EGFR,SRC,PTPN11
GO:0051402	Neuron apoptotic process	6	91	1.23	6.31e-05	9606.ENSP00000269305,9606.ENSP00000358525,9606.ENSP00000365230,9606.ENSP00000381185,9606.ENSP00000431418,9606.ENSP00000437955	TP53,NGF,BCL2L1,BCL2,NTRK1,HIF1A
GO:0002443	Leukocyte mediated immunity	8	211	0.99	6.39e-05	9606.ENSP00000264033,9606.ENSP00000288135,9606.ENSP00000293328,9606.ENSP00000300134,9606.ENSP00000338010,9606.ENSP00000357470,9606.ENSP00000364898,9606.ENSP00000428924	CBL,KIT,STAT5B,STAT6,IL21R,IL6R,SYK,LYN
GO:0070661	Leukocyte proliferation	7	146	1.09	6.49e-05	9606.ENSP00000241453,9606.ENSP00000269305,9606.ENSP00000269571,9606.ENSP00000288135,9606.ENSP00000293328,9606.ENSP00000365230,9606.ENSP00000381185	FLT3,TP53,ERBB2,KIT,STAT5B,BCL2L1,BCL2
GO:0050871	Positive regulation of B cell activation	6	92	1.22	6.63e-05	9606.ENSP00000293328,9606.ENSP00000300134,9606.ENSP00000363318,9606.ENSP00000364898,9606.ENSP00000381185,9606.ENSP00000384849	STAT5B,STAT6,IL2RG,SYK,BCL2,CDKN1A
GO:0062013	Positive regulation of small molecule metabolic process	7	147	1.09	6.74e-05	9606.ENSP00000242261,9606.ENSP00000311857,9606.ENSP00000354558,9606.ENSP00000356438,9606.ENSP00000362680,9606.ENSP00000368880,9606.ENSP00000437955	TWIST1,PTPN2,MTOR,PTGS2,SRC,FOXO1,HIF1A
GO:0043367	CD4-positive, alpha-beta T cell differentiation	5	50	1.41	6.83e-05	9606.ENSP00000264657,9606.ENSP00000300134,9606.ENSP00000354558,9606.ENSP00000357470,9606.ENSP00000363318	STAT3,STAT6,MTOR,IL6R,IL2RG
GO:0030218	Erythrocyte differentiation	6	93	1.22	6.99e-05	9606.ENSP00000288135,9606.ENSP00000293328,9606.ENSP00000311857,9606.ENSP00000371067,9606.ENSP00000428924,9606.ENSP00000432511	KIT,STAT5B,PTPN2,JAK2,LYN,JAK3
GO:0032869	Cellular response to insulin stimulus	7	148	1.08	7.00e-05	9606.ENSP00000311857,9606.ENSP00000329357,9606.ENSP00000354394,9606.ENSP00000362680,9606.ENSP00000363377,9606.ENSP00000368880,9606.ENSP00000428056	PTPN2,SP1,STAT1,SRC,FOXO4,FOXO1,PIK3R1
GO:0051050	Positive regulation of transport	15	915	0.62	7.21e-05	9606.ENSP00000264033,9606.ENSP00000269571,9606.ENSP00000302967,9606.ENSP00000305422,9606.ENSP00000356438,9606.ENSP00000356694,9606.ENSP00000362680,9606.ENSP00000363318,9606.ENSP00000364898,9606.ENSP00000371067,9606.ENSP00000428056,9606.ENSP00000432511,9606.ENSP00000437955,9606.ENSP00000489597,9606.ENSP00000498684	CBL,ERBB2,HDAC3,CEBPB,PTGS2,FASLG,SRC,IL2RG,SYK,JAK2,PIK3R1,JAK3,HIF1A,PTPN11,FHL1
GO:0001890	Placenta development	7	149	1.08	7.26e-05	9606.ENSP00000215832,9606.ENSP00000275493,9606.ENSP00000305422,9606.ENSP00000330341,9606.ENSP00000356438,9606.ENSP00000358092,9606.ENSP00000437955	MAPK1,EGFR,CEBPB,SOCS3,PTGS2,PRDM1,HIF1A
GO:0038093	Fc receptor signaling pathway	5	51	1.4	7.40e-05	9606.ENSP00000288135,9606.ENSP00000362680,9606.ENSP00000364898,9606.ENSP00000428924,9606.ENSP00000477713	KIT,SRC,SYK,LYN,LCK
GO:0046638	Positive regulation of alpha-beta T cell differentiation	5	51	1.4	7.40e-05	9606.ENSP00000321345,9606.ENSP00000363318,9606.ENSP00000364898,9606.ENSP00000470788,9606.ENSP00000496577	IL23R,IL2RG,SYK,IL12RB1,SOCS1
GO:0031669	Cellular response to nutrient levels	8	217	0.97	7.63e-05	9606.ENSP00000215832,9606.ENSP00000264033,9606.ENSP00000269305,9606.ENSP00000339527,9606.ENSP00000354558,9606.ENSP00000368880,9606.ENSP00000381185,9606.ENSP00000384849	MAPK1,CBL,TP53,FOXO3,MTOR,FOXO1,BCL2,CDKN1A
GO:0050866	Negative regulation of cell activation	8	218	0.97	7.87e-05	9606.ENSP00000257290,9606.ENSP00000269571,9606.ENSP00000305422,9606.ENSP00000311857,9606.ENSP00000370989,9606.ENSP00000428924,9606.ENSP00000432511,9606.ENSP00000496577	PDGFRA,ERBB2,CEBPB,PTPN2,CD274,LYN,JAK3,SOCS1
GO:0001959	Regulation of cytokine-mediated signaling pathway	7	152	1.07	8.17e-05	9606.ENSP00000311857,9606.ENSP00000315768,9606.ENSP00000364898,9606.ENSP00000370698,9606.ENSP00000437955,9606.ENSP00000489597,9606.ENSP00000496577	PTPN2,STAT2,SYK,IL6ST,HIF1A,PTPN11,SOCS1
GO:0051049	Regulation of transport	21	1763	0.48	8.26e-05	9606.ENSP00000215832,9606.ENSP00000242261,9606.ENSP00000264033,9606.ENSP00000269571,9606.ENSP00000302967,9606.ENSP00000305422,9606.ENSP00000356438,9606.ENSP00000356694,9606.ENSP00000362680,9606.ENSP00000363318,9606.ENSP00000364898,9606.ENSP00000365230,9606.ENSP00000368880,9606.ENSP00000371067,9606.ENSP00000381185,9606.ENSP00000428056,9606.ENSP00000428924,9606.ENSP00000432511,9606.ENSP00000437955,…	MAPK1,TWIST1,CBL,ERBB2,HDAC3,CEBPB,PTGS2,FASLG,SRC,IL2RG,SYK,BCL2L1,FOXO1,JAK2,BCL2,PIK3R1,LYN,JAK3,HIF1A,PTPN11,FHL1
GO:0042633	Hair cycle	6	97	1.2	8.64e-05	9606.ENSP00000275493,9606.ENSP00000356438,9606.ENSP00000362649,9606.ENSP00000381185,9606.ENSP00000384273,9606.ENSP00000430432	EGFR,PTGS2,HDAC1,BCL2,RELA,HDAC2
GO:0045638	Negative regulation of myeloid cell differentiation	6	97	1.2	8.64e-05	9606.ENSP00000293328,9606.ENSP00000311857,9606.ENSP00000376765,9606.ENSP00000428056,9606.ENSP00000428924,9606.ENSP00000478887	STAT5B,PTPN2,PIAS3,PIK3R1,LYN,MYC
GO:0002762	Negative regulation of myeloid leukocyte differentiation	5	53	1.38	8.68e-05	9606.ENSP00000311857,9606.ENSP00000376765,9606.ENSP00000428056,9606.ENSP00000428924,9606.ENSP00000478887	PTPN2,PIAS3,PIK3R1,LYN,MYC
GO:0050732	Negative regulation of peptidyl-tyrosine phosphorylation	5	53	1.38	8.68e-05	9606.ENSP00000264033,9606.ENSP00000311857,9606.ENSP00000330341,9606.ENSP00000355812,9606.ENSP00000496577	CBL,PTPN2,SOCS3,FGFR1OP,SOCS1
GO:0038110	interleukin-2-mediated signaling pathway	3	5	2.19	8.86e-05	9606.ENSP00000363318,9606.ENSP00000432511,9606.ENSP00000499900	IL2RG,JAK3,JAK1
GO:0043370	Regulation of CD4-positive, alpha-beta T cell differentiation	5	54	1.37	9.38e-05	9606.ENSP00000321345,9606.ENSP00000363318,9606.ENSP00000432511,9606.ENSP00000470788,9606.ENSP00000496577	IL23R,IL2RG,JAK3,IL12RB1,SOCS1
GO:0048146	Positive regulation of fibroblast proliferation	5	54	1.37	9.38e-05	9606.ENSP00000257290,9606.ENSP00000275493,9606.ENSP00000346839,9606.ENSP00000384849,9606.ENSP00000478887	PDGFRA,EGFR,FN1,CDKN1A,MYC
GO:1901522	Positive regulation of transcription from RNA polymerase II promoter involved in cellular response to chemical stimulus	4	23	1.65	9.77e-05	9606.ENSP00000263253,9606.ENSP00000269305,9606.ENSP00000384273,9606.ENSP00000437955	EP300,TP53,RELA,HIF1A
GO:0043470	Regulation of carbohydrate catabolic process	5	55	1.37	0.0001	9606.ENSP00000263253,9606.ENSP00000264657,9606.ENSP00000269305,9606.ENSP00000354558,9606.ENSP00000437955	EP300,STAT3,TP53,MTOR,HIF1A
GO:0043620	Regulation of DNA-templated transcription in response to stress	5	55	1.37	0.0001	9606.ENSP00000269305,9606.ENSP00000305422,9606.ENSP00000378402,9606.ENSP00000384273,9606.ENSP00000437955	TP53,CEBPB,SIN3A,RELA,HIF1A
GO:0014013	Regulation of gliogenesis	6	101	1.18	0.00011	9606.ENSP00000269305,9606.ENSP00000354558,9606.ENSP00000362649,9606.ENSP00000370698,9606.ENSP00000428924,9606.ENSP00000430432	TP53,MTOR,HDAC1,IL6ST,LYN,HDAC2
GO:0035019	Somatic stem cell population maintenance	5	56	1.36	0.00011	9606.ENSP00000217086,9606.ENSP00000229307,9606.ENSP00000259915,9606.ENSP00000264657,9606.ENSP00000288135	SALL4,NANOG,POU5F1,STAT3,KIT
GO:0036120	Cellular response to platelet-derived growth factor stimulus	4	24	1.63	0.00011	9606.ENSP00000257290,9606.ENSP00000264033,9606.ENSP00000362649,9606.ENSP00000362680	PDGFRA,CBL,HDAC1,SRC
GO:2001243	Negative regulation of intrinsic apoptotic signaling pathway	6	101	1.18	0.00011	9606.ENSP00000356438,9606.ENSP00000362649,9606.ENSP00000362680,9606.ENSP00000365230,9606.ENSP00000381185,9606.ENSP00000437955	PTGS2,HDAC1,SRC,BCL2L1,BCL2,HIF1A
GO:0010906	Regulation of glucose metabolic process	6	104	1.17	0.00012	9606.ENSP00000231509,9606.ENSP00000263253,9606.ENSP00000269305,9606.ENSP00000311857,9606.ENSP00000362680,9606.ENSP00000368880	NR3C1,EP300,TP53,PTPN2,SRC,FOXO1
GO:0022612	Gland morphogenesis	6	104	1.17	0.00012	9606.ENSP00000231509,9606.ENSP00000275493,9606.ENSP00000300134,9606.ENSP00000305422,9606.ENSP00000362680,9606.ENSP00000381185	NR3C1,EGFR,STAT6,CEBPB,SRC,BCL2
GO:0042542	Response to hydrogen peroxide	6	103	1.17	0.00012	9606.ENSP00000300134,9606.ENSP00000354394,9606.ENSP00000362680,9606.ENSP00000381185,9606.ENSP00000384273,9606.ENSP00000430432	STAT6,STAT1,SRC,BCL2,RELA,HDAC2
GO:0002444	Myeloid leukocyte mediated immunity	5	58	1.34	0.00013	9606.ENSP00000264033,9606.ENSP00000288135,9606.ENSP00000357470,9606.ENSP00000364898,9606.ENSP00000428924	CBL,KIT,IL6R,SYK,LYN
GO:0043303	Mast cell degranulation	4	25	1.61	0.00013	9606.ENSP00000264033,9606.ENSP00000288135,9606.ENSP00000364898,9606.ENSP00000428924	CBL,KIT,SYK,LYN
GO:0071346	Cellular response to interferon-gamma	6	105	1.16	0.00013	9606.ENSP00000269305,9606.ENSP00000354394,9606.ENSP00000356694,9606.ENSP00000371067,9606.ENSP00000470788,9606.ENSP00000499900	TP53,STAT1,FASLG,JAK2,IL12RB1,JAK1
GO:1901796	Regulation of signal transduction by p53 class mediator	6	105	1.16	0.00013	9606.ENSP00000242261,9606.ENSP00000263253,9606.ENSP00000269305,9606.ENSP00000354558,9606.ENSP00000381185,9606.ENSP00000478887	TWIST1,EP300,TP53,MTOR,BCL2,MYC
GO:0002703	Regulation of leukocyte mediated immunity	8	239	0.93	0.00014	9606.ENSP00000288135,9606.ENSP00000293328,9606.ENSP00000300134,9606.ENSP00000321345,9606.ENSP00000364898,9606.ENSP00000428924,9606.ENSP00000432511,9606.ENSP00000470788	KIT,STAT5B,STAT6,IL23R,SYK,LYN,JAK3,IL12RB1
GO:0030307	Positive regulation of cell growth	7	166	1.03	0.00014	9606.ENSP00000269571,9606.ENSP00000275493,9606.ENSP00000346839,9606.ENSP00000354558,9606.ENSP00000355812,9606.ENSP00000358525,9606.ENSP00000381185	ERBB2,EGFR,FN1,MTOR,FGFR1OP,NGF,BCL2
GO:0051250	Negative regulation of lymphocyte activation	7	166	1.03	0.00014	9606.ENSP00000269571,9606.ENSP00000305422,9606.ENSP00000311857,9606.ENSP00000370989,9606.ENSP00000428924,9606.ENSP00000432511,9606.ENSP00000496577	ERBB2,CEBPB,PTPN2,CD274,LYN,JAK3,SOCS1
GO:0009267	Cellular response to starvation	7	169	1.03	0.00015	9606.ENSP00000215832,9606.ENSP00000269305,9606.ENSP00000339527,9606.ENSP00000354558,9606.ENSP00000368880,9606.ENSP00000381185,9606.ENSP00000384849	MAPK1,TP53,FOXO3,MTOR,FOXO1,BCL2,CDKN1A
GO:0032653	Regulation of interleukin-10 production	5	60	1.33	0.00015	9606.ENSP00000264657,9606.ENSP00000321345,9606.ENSP00000364898,9606.ENSP00000370989,9606.ENSP00000432511	STAT3,IL23R,SYK,CD274,JAK3
GO:0048589	Developmental growth	10	412	0.79	0.00015	9606.ENSP00000217086,9606.ENSP00000263253,9606.ENSP00000269305,9606.ENSP00000339527,9606.ENSP00000354558,9606.ENSP00000362680,9606.ENSP00000381185,9606.ENSP00000384849,9606.ENSP00000489597,9606.ENSP00000497916	SALL4,EP300,TP53,FOXO3,MTOR,SRC,BCL2,CDKN1A,PTPN11,NDN
GO:0048762	Mesenchymal cell differentiation	7	170	1.02	0.00015	9606.ENSP00000215832,9606.ENSP00000242261,9606.ENSP00000346839,9606.ENSP00000347942,9606.ENSP00000354394,9606.ENSP00000381185,9606.ENSP00000437955	MAPK1,TWIST1,FN1,RET,STAT1,BCL2,HIF1A
GO:0050673	Epithelial cell proliferation	7	170	1.02	0.00015	9606.ENSP00000215832,9606.ENSP00000227507,9606.ENSP00000275493,9606.ENSP00000288135,9606.ENSP00000300134,9606.ENSP00000305422,9606.ENSP00000365230	MAPK1,CCND1,EGFR,KIT,STAT6,CEBPB,BCL2L1
GO:0051726	Regulation of cell cycle	16	1108	0.57	0.00015	9606.ENSP00000227507,9606.ENSP00000264657,9606.ENSP00000269305,9606.ENSP00000275493,9606.ENSP00000293328,9606.ENSP00000356438,9606.ENSP00000362680,9606.ENSP00000363377,9606.ENSP00000365230,9606.ENSP00000378402,9606.ENSP00000381185,9606.ENSP00000384849,9606.ENSP00000478887,9606.ENSP00000487073,9606.ENSP00000489597,9606.ENSP00000498684	CCND1,STAT3,TP53,EGFR,STAT5B,PTGS2,SRC,FOXO4,BCL2L1,SIN3A,BCL2,CDKN1A,MYC,NANOGP8,PTPN11,FHL1
GO:0002824	Positive regulation of adaptive immune response based on somatic recombination of immune receptors built from immunoglobulin superfamily domains	6	110	1.14	0.00016	9606.ENSP00000300134,9606.ENSP00000321345,9606.ENSP00000370989,9606.ENSP00000371067,9606.ENSP00000431885,9606.ENSP00000470788	STAT6,IL23R,CD274,JAK2,TYK2,IL12RB1
GO:0006351	Transcription, DNA-templated	11	518	0.74	0.00016	9606.ENSP00000263253,9606.ENSP00000264657,9606.ENSP00000269305,9606.ENSP00000293328,9606.ENSP00000305422,9606.ENSP00000306245,9606.ENSP00000339527,9606.ENSP00000371067,9606.ENSP00000380073,9606.ENSP00000384273,9606.ENSP00000428056	EP300,STAT3,TP53,STAT5B,CEBPB,FOS,FOXO3,JAK2,IRF9,RELA,PIK3R1
GO:0009266	Response to temperature stimulus	7	172	1.02	0.00016	9606.ENSP00000306245,9606.ENSP00000354558,9606.ENSP00000356438,9606.ENSP00000368880,9606.ENSP00000428924,9606.ENSP00000430432,9606.ENSP00000431418	FOS,MTOR,PTGS2,FOXO1,LYN,HDAC2,NTRK1
GO:0071214	Cellular response to abiotic stimulus	9	325	0.85	0.00016	9606.ENSP00000262367,9606.ENSP00000263253,9606.ENSP00000269305,9606.ENSP00000354558,9606.ENSP00000356438,9606.ENSP00000365230,9606.ENSP00000384849,9606.ENSP00000428056,9606.ENSP00000478887	CREBBP,EP300,TP53,MTOR,PTGS2,BCL2L1,CDKN1A,PIK3R1,MYC
GO:1902749	Regulation of cell cycle G2/M phase transition	6	111	1.14	0.00017	9606.ENSP00000227507,9606.ENSP00000269305,9606.ENSP00000363377,9606.ENSP00000378402,9606.ENSP00000384849,9606.ENSP00000498684	CCND1,TP53,FOXO4,SIN3A,CDKN1A,FHL1
GO:0032740	Positive regulation of interleukin-17 production	4	28	1.56	0.00018	9606.ENSP00000321345,9606.ENSP00000371067,9606.ENSP00000431885,9606.ENSP00000470788	IL23R,JAK2,TYK2,IL12RB1
GO:0033077	T cell differentiation in thymus	5	63	1.31	0.00018	9606.ENSP00000269305,9606.ENSP00000269571,9606.ENSP00000293328,9606.ENSP00000363318,9606.ENSP00000381185	TP53,ERBB2,STAT5B,IL2RG,BCL2
GO:0042104	Positive regulation of activated T cell proliferation	4	28	1.56	0.00018	9606.ENSP00000293328,9606.ENSP00000321345,9606.ENSP00000432511,9606.ENSP00000470788	STAT5B,IL23R,JAK3,IL12RB1
GO:0045936	Negative regulation of phosphate metabolic process	10	424	0.78	0.00018	9606.ENSP00000242261,9606.ENSP00000264033,9606.ENSP00000264657,9606.ENSP00000269305,9606.ENSP00000311857,9606.ENSP00000330341,9606.ENSP00000355812,9606.ENSP00000384849,9606.ENSP00000428924,9606.ENSP00000496577	TWIST1,CBL,STAT3,TP53,PTPN2,SOCS3,FGFR1OP,CDKN1A,LYN,SOCS1
GO:0071356	Cellular response to tumor necrosis factor	7	175	1.01	0.00018	9606.ENSP00000215832,9606.ENSP00000269305,9606.ENSP00000339527,9606.ENSP00000354394,9606.ENSP00000371067,9606.ENSP00000376765,9606.ENSP00000384273	MAPK1,TP53,FOXO3,STAT1,JAK2,PIAS3,RELA
GO:0002260	Lymphocyte homeostasis	5	64	1.3	0.00019	9606.ENSP00000293328,9606.ENSP00000381185,9606.ENSP00000428924,9606.ENSP00000432511,9606.ENSP00000437955	STAT5B,BCL2,LYN,JAK3,HIF1A
GO:1900076	Regulation of cellular response to insulin stimulus	5	65	1.29	0.0002	9606.ENSP00000311857,9606.ENSP00000330341,9606.ENSP00000362680,9606.ENSP00000489597,9606.ENSP00000496577	PTPN2,SOCS3,SRC,PTPN11,SOCS1
GO:0002822	Regulation of adaptive immune response based on somatic recombination of immune receptors built from immunoglobulin superfamily domains	7	179	1	0.00021	9606.ENSP00000300134,9606.ENSP00000321345,9606.ENSP00000370989,9606.ENSP00000371067,9606.ENSP00000431885,9606.ENSP00000432511,9606.ENSP00000470788	STAT6,IL23R,CD274,JAK2,TYK2,JAK3,IL12RB1
GO:0014015	Positive regulation of gliogenesis	5	66	1.29	0.00021	9606.ENSP00000354558,9606.ENSP00000362649,9606.ENSP00000370698,9606.ENSP00000428924,9606.ENSP00000430432	MTOR,HDAC1,IL6ST,LYN,HDAC2
GO:0038094	Fc-gamma receptor signaling pathway	4	29	1.55	0.00021	9606.ENSP00000362680,9606.ENSP00000364898,9606.ENSP00000428924,9606.ENSP00000477713	SRC,SYK,LYN,LCK
GO:0043406	Positive regulation of MAP kinase activity	6	116	1.12	0.00021	9606.ENSP00000241453,9606.ENSP00000269571,9606.ENSP00000275493,9606.ENSP00000288135,9606.ENSP00000362680,9606.ENSP00000364898	FLT3,ERBB2,EGFR,KIT,SRC,SYK
GO:0044092	Negative regulation of molecular function	16	1143	0.55	0.00021	9606.ENSP00000242261,9606.ENSP00000264033,9606.ENSP00000269305,9606.ENSP00000311857,9606.ENSP00000330341,9606.ENSP00000355812,9606.ENSP00000356438,9606.ENSP00000358525,9606.ENSP00000362680,9606.ENSP00000371067,9606.ENSP00000378402,9606.ENSP00000384849,9606.ENSP00000428924,9606.ENSP00000430432,9606.ENSP00000496577,9606.ENSP00000497916	TWIST1,CBL,TP53,PTPN2,SOCS3,FGFR1OP,PTGS2,NGF,SRC,JAK2,SIN3A,CDKN1A,LYN,HDAC2,SOCS1,NDN
GO:0046854	Phosphatidylinositol phosphate biosynthetic process	5	66	1.29	0.00021	9606.ENSP00000330341,9606.ENSP00000409346,9606.ENSP00000428056,9606.ENSP00000496577,9606.ENSP00000499750	SOCS3,CISH,PIK3R1,SOCS1,SOCS7
GO:1901987	Regulation of cell cycle phase transition	10	431	0.77	0.00021	9606.ENSP00000227507,9606.ENSP00000269305,9606.ENSP00000275493,9606.ENSP00000363377,9606.ENSP00000378402,9606.ENSP00000381185,9606.ENSP00000384849,9606.ENSP00000487073,9606.ENSP00000489597,9606.ENSP00000498684	CCND1,TP53,EGFR,FOXO4,SIN3A,BCL2,CDKN1A,NANOGP8,PTPN11,FHL1
GO:0051090	Regulation of DNA-binding transcription factor activity	10	436	0.77	0.00022	9606.ENSP00000242261,9606.ENSP00000263253,9606.ENSP00000264657,9606.ENSP00000288135,9606.ENSP00000364898,9606.ENSP00000371067,9606.ENSP00000384273,9606.ENSP00000430432,9606.ENSP00000431418,9606.ENSP00000497916	TWIST1,EP300,STAT3,KIT,SYK,JAK2,RELA,HDAC2,NTRK1,NDN
GO:0070666	Regulation of mast cell proliferation	3	8	1.98	0.00023	9606.ENSP00000288135,9606.ENSP00000300134,9606.ENSP00000428924	KIT,STAT6,LYN
GO:0070672	Response to interleukin-15	3	8	1.98	0.00023	9606.ENSP00000293328,9606.ENSP00000363318,9606.ENSP00000432511	STAT5B,IL2RG,JAK3
GO:0010506	Regulation of autophagy	9	346	0.82	0.00024	9606.ENSP00000263253,9606.ENSP00000264657,9606.ENSP00000269305,9606.ENSP00000339527,9606.ENSP00000354558,9606.ENSP00000365230,9606.ENSP00000368880,9606.ENSP00000381185,9606.ENSP00000437955	EP300,STAT3,TP53,FOXO3,MTOR,BCL2L1,FOXO1,BCL2,HIF1A
GO:0045927	Positive regulation of growth	8	259	0.9	0.00024	9606.ENSP00000269571,9606.ENSP00000275493,9606.ENSP00000293328,9606.ENSP00000346839,9606.ENSP00000354558,9606.ENSP00000355812,9606.ENSP00000358525,9606.ENSP00000381185	ERBB2,EGFR,STAT5B,FN1,MTOR,FGFR1OP,NGF,BCL2
GO:0043405	Regulation of MAP kinase activity	7	185	0.99	0.00025	9606.ENSP00000241453,9606.ENSP00000269571,9606.ENSP00000275493,9606.ENSP00000288135,9606.ENSP00000362680,9606.ENSP00000364898,9606.ENSP00000428924	FLT3,ERBB2,EGFR,KIT,SRC,SYK,LYN
GO:0050777	Negative regulation of immune response	7	185	0.99	0.00025	9606.ENSP00000300134,9606.ENSP00000311857,9606.ENSP00000315768,9606.ENSP00000362680,9606.ENSP00000364898,9606.ENSP00000428924,9606.ENSP00000432511	STAT6,PTPN2,STAT2,SRC,SYK,LYN,JAK3
GO:0007417	Central nervous system development	15	1035	0.57	0.00027	9606.ENSP00000215832,9606.ENSP00000264657,9606.ENSP00000269305,9606.ENSP00000269571,9606.ENSP00000275493,9606.ENSP00000339527,9606.ENSP00000354558,9606.ENSP00000362649,9606.ENSP00000362680,9606.ENSP00000378402,9606.ENSP00000381185,9606.ENSP00000428924,9606.ENSP00000437955,9606.ENSP00000489597,9606.ENSP00000497916	MAPK1,STAT3,TP53,ERBB2,EGFR,FOXO3,MTOR,HDAC1,SRC,SIN3A,BCL2,LYN,HIF1A,PTPN11,NDN
GO:0010001	Glial cell differentiation	7	188	0.98	0.00027	9606.ENSP00000215832,9606.ENSP00000264657,9606.ENSP00000269571,9606.ENSP00000354558,9606.ENSP00000362649,9606.ENSP00000428924,9606.ENSP00000489597	MAPK1,STAT3,ERBB2,MTOR,HDAC1,LYN,PTPN11
GO:0048878	Chemical homeostasis	14	904	0.6	0.00027	9606.ENSP00000215832,9606.ENSP00000264657,9606.ENSP00000311857,9606.ENSP00000339527,9606.ENSP00000354394,9606.ENSP00000356694,9606.ENSP00000368880,9606.ENSP00000378402,9606.ENSP00000381185,9606.ENSP00000428056,9606.ENSP00000437955,9606.ENSP00000477713,9606.ENSP00000478887,9606.ENSP00000489597	MAPK1,STAT3,PTPN2,FOXO3,STAT1,FASLG,FOXO1,SIN3A,BCL2,PIK3R1,HIF1A,LCK,MYC,PTPN11
GO:0051101	Regulation of DNA binding	6	124	1.09	0.00029	9606.ENSP00000242261,9606.ENSP00000263253,9606.ENSP00000358525,9606.ENSP00000371067,9606.ENSP00000378402,9606.ENSP00000430432	TWIST1,EP300,NGF,JAK2,SIN3A,HDAC2
GO:0098751	Bone cell development	4	32	1.5	0.00029	9606.ENSP00000263253,9606.ENSP00000288135,9606.ENSP00000362680,9606.ENSP00000489597	EP300,KIT,SRC,PTPN11
GO:0010533	Regulation of activation of Janus kinase activity	3	9	1.93	0.0003	9606.ENSP00000321345,9606.ENSP00000357470,9606.ENSP00000496577	IL23R,IL6R,SOCS1
GO:0048568	Embryonic organ development	10	454	0.75	0.00031	9606.ENSP00000215832,9606.ENSP00000242261,9606.ENSP00000257290,9606.ENSP00000269305,9606.ENSP00000275493,9606.ENSP00000288135,9606.ENSP00000305422,9606.ENSP00000330341,9606.ENSP00000358092,9606.ENSP00000437955	MAPK1,TWIST1,PDGFRA,TP53,EGFR,KIT,CEBPB,SOCS3,PRDM1,HIF1A
GO:1902806	Regulation of cell cycle G1/S phase transition	7	192	0.97	0.00031	9606.ENSP00000227507,9606.ENSP00000269305,9606.ENSP00000275493,9606.ENSP00000381185,9606.ENSP00000384849,9606.ENSP00000487073,9606.ENSP00000498684	CCND1,TP53,EGFR,BCL2,CDKN1A,NANOGP8,FHL1
GO:0002009	Morphogenesis of an epithelium	10	457	0.75	0.00032	9606.ENSP00000217086,9606.ENSP00000231509,9606.ENSP00000242261,9606.ENSP00000275493,9606.ENSP00000330341,9606.ENSP00000347942,9606.ENSP00000362680,9606.ENSP00000381185,9606.ENSP00000437955,9606.ENSP00000478887	SALL4,NR3C1,TWIST1,EGFR,SOCS3,RET,SRC,BCL2,HIF1A,MYC
GO:0006661	Phosphatidylinositol biosynthetic process	6	126	1.09	0.00032	9606.ENSP00000330341,9606.ENSP00000350224,9606.ENSP00000409346,9606.ENSP00000428056,9606.ENSP00000496577,9606.ENSP00000499750	SOCS3,BMX,CISH,PIK3R1,SOCS1,SOCS7
GO:0043372	Positive regulation of CD4-positive, alpha-beta T cell differentiation	4	33	1.49	0.00032	9606.ENSP00000321345,9606.ENSP00000363318,9606.ENSP00000470788,9606.ENSP00000496577	IL23R,IL2RG,IL12RB1,SOCS1
GO:0070670	Response to interleukin-4	4	33	1.49	0.00032	9606.ENSP00000293328,9606.ENSP00000300134,9606.ENSP00000363318,9606.ENSP00000432511	STAT5B,STAT6,IL2RG,JAK3
GO:0022408	Negative regulation of cell-cell adhesion	7	194	0.97	0.00033	9606.ENSP00000269571,9606.ENSP00000305422,9606.ENSP00000311857,9606.ENSP00000370989,9606.ENSP00000371067,9606.ENSP00000432511,9606.ENSP00000496577	ERBB2,CEBPB,PTPN2,CD274,JAK2,JAK3,SOCS1
GO:0032943	Mononuclear cell proliferation	6	128	1.08	0.00034	9606.ENSP00000241453,9606.ENSP00000269305,9606.ENSP00000269571,9606.ENSP00000293328,9606.ENSP00000365230,9606.ENSP00000381185	FLT3,TP53,ERBB2,STAT5B,BCL2L1,BCL2
GO:0071222	Cellular response to lipopolysaccharide	7	195	0.96	0.00034	9606.ENSP00000215832,9606.ENSP00000305422,9606.ENSP00000362680,9606.ENSP00000370989,9606.ENSP00000371067,9606.ENSP00000384273,9606.ENSP00000428924	MAPK1,CEBPB,SRC,CD274,JAK2,RELA,LYN
GO:0002230	Positive regulation of defense response to virus by host	4	34	1.48	0.00035	9606.ENSP00000321345,9606.ENSP00000354394,9606.ENSP00000378402,9606.ENSP00000470788	IL23R,STAT1,SIN3A,IL12RB1
GO:0050868	Negative regulation of T cell activation	6	129	1.08	0.00035	9606.ENSP00000269571,9606.ENSP00000305422,9606.ENSP00000311857,9606.ENSP00000370989,9606.ENSP00000432511,9606.ENSP00000496577	ERBB2,CEBPB,PTPN2,CD274,JAK3,SOCS1
GO:0061515	Myeloid cell development	5	74	1.24	0.00035	9606.ENSP00000263253,9606.ENSP00000288135,9606.ENSP00000305422,9606.ENSP00000362680,9606.ENSP00000489597	EP300,KIT,CEBPB,SRC,PTPN11
GO:0090092	Regulation of transmembrane receptor protein serine/threonine kinase signaling pathway	8	275	0.87	0.00035	9606.ENSP00000259915,9606.ENSP00000262367,9606.ENSP00000263253,9606.ENSP00000269305,9606.ENSP00000362649,9606.ENSP00000371067,9606.ENSP00000378402,9606.ENSP00000430432	POU5F1,CREBBP,EP300,TP53,HDAC1,JAK2,SIN3A,HDAC2
GO:0045913	Positive regulation of carbohydrate metabolic process	5	75	1.23	0.00037	9606.ENSP00000311857,9606.ENSP00000354558,9606.ENSP00000362680,9606.ENSP00000368880,9606.ENSP00000437955	PTPN2,MTOR,SRC,FOXO1,HIF1A
GO:2000134	Negative regulation of G1/S transition of mitotic cell cycle	5	75	1.23	0.00037	9606.ENSP00000227507,9606.ENSP00000269305,9606.ENSP00000381185,9606.ENSP00000384849,9606.ENSP00000498684	CCND1,TP53,BCL2,CDKN1A,FHL1
GO:2001235	Positive regulation of apoptotic signaling pathway	6	130	1.07	0.00037	9606.ENSP00000269305,9606.ENSP00000311857,9606.ENSP00000347942,9606.ENSP00000371067,9606.ENSP00000477713,9606.ENSP00000478887	TP53,PTPN2,RET,JAK2,LCK,MYC
GO:0042326	Negative regulation of phosphorylation	9	368	0.8	0.00038	9606.ENSP00000242261,9606.ENSP00000264033,9606.ENSP00000264657,9606.ENSP00000311857,9606.ENSP00000330341,9606.ENSP00000355812,9606.ENSP00000384849,9606.ENSP00000428924,9606.ENSP00000496577	TWIST1,CBL,STAT3,PTPN2,SOCS3,FGFR1OP,CDKN1A,LYN,SOCS1
GO:0002286	T cell activation involved in immune response	5	76	1.23	0.00039	9606.ENSP00000264657,9606.ENSP00000269305,9606.ENSP00000300134,9606.ENSP00000354558,9606.ENSP00000357470	STAT3,TP53,STAT6,MTOR,IL6R
GO:0050878	Regulation of body fluid levels	9	371	0.79	0.0004	9606.ENSP00000227507,9606.ENSP00000257290,9606.ENSP00000293328,9606.ENSP00000341208,9606.ENSP00000346839,9606.ENSP00000362680,9606.ENSP00000364898,9606.ENSP00000437955,9606.ENSP00000477713	CCND1,PDGFRA,STAT5B,STAT5A,FN1,SRC,SYK,HIF1A,LCK
GO:0042770	Signal transduction in response to DNA damage	6	135	1.06	0.00045	9606.ENSP00000227507,9606.ENSP00000269305,9606.ENSP00000339527,9606.ENSP00000363377,9606.ENSP00000384849,9606.ENSP00000489597	CCND1,TP53,FOXO3,FOXO4,CDKN1A,PTPN11
GO:0001942	Hair follicle development	5	80	1.2	0.00048	9606.ENSP00000275493,9606.ENSP00000362649,9606.ENSP00000381185,9606.ENSP00000384273,9606.ENSP00000430432	EGFR,HDAC1,BCL2,RELA,HDAC2
GO:0000902	Cell morphogenesis	12	708	0.64	0.0005	9606.ENSP00000263253,9606.ENSP00000269571,9606.ENSP00000275493,9606.ENSP00000346839,9606.ENSP00000347942,9606.ENSP00000358525,9606.ENSP00000362680,9606.ENSP00000381185,9606.ENSP00000428056,9606.ENSP00000431418,9606.ENSP00000489597,9606.ENSP00000497916	EP300,ERBB2,EGFR,FN1,RET,NGF,SRC,BCL2,PIK3R1,NTRK1,PTPN11,NDN
GO:0002697	Regulation of immune effector process	9	383	0.78	0.00051	9606.ENSP00000242261,9606.ENSP00000288135,9606.ENSP00000293328,9606.ENSP00000300134,9606.ENSP00000321345,9606.ENSP00000364898,9606.ENSP00000428924,9606.ENSP00000432511,9606.ENSP00000470788	TWIST1,KIT,STAT5B,STAT6,IL23R,SYK,LYN,JAK3,IL12RB1
GO:0007595	Lactation	4	38	1.43	0.00051	9606.ENSP00000227507,9606.ENSP00000293328,9606.ENSP00000341208,9606.ENSP00000437955	CCND1,STAT5B,STAT5A,HIF1A
GO:0007623	Circadian rhythm	6	139	1.04	0.00051	9606.ENSP00000263253,9606.ENSP00000269305,9606.ENSP00000302967,9606.ENSP00000362649,9606.ENSP00000430432,9606.ENSP00000431418	EP300,TP53,HDAC3,HDAC1,HDAC2,NTRK1
GO:0014032	Neural crest cell development	5	81	1.2	0.00051	9606.ENSP00000215832,9606.ENSP00000242261,9606.ENSP00000346839,9606.ENSP00000347942,9606.ENSP00000437955	MAPK1,TWIST1,FN1,RET,HIF1A
GO:0060341	Regulation of cellular localization	14	963	0.57	0.00051	9606.ENSP00000215832,9606.ENSP00000269571,9606.ENSP00000275493,9606.ENSP00000302967,9606.ENSP00000356438,9606.ENSP00000362680,9606.ENSP00000365230,9606.ENSP00000368880,9606.ENSP00000371067,9606.ENSP00000378402,9606.ENSP00000381185,9606.ENSP00000428056,9606.ENSP00000437955,9606.ENSP00000489597	MAPK1,ERBB2,EGFR,HDAC3,PTGS2,SRC,BCL2L1,FOXO1,JAK2,SIN3A,BCL2,PIK3R1,HIF1A,PTPN11
GO:0017015	Regulation of transforming growth factor beta receptor signaling pathway	6	140	1.04	0.00053	9606.ENSP00000262367,9606.ENSP00000263253,9606.ENSP00000269305,9606.ENSP00000362649,9606.ENSP00000378402,9606.ENSP00000430432	CREBBP,EP300,TP53,HDAC1,SIN3A,HDAC2
GO:0071900	Regulation of protein serine/threonine kinase activity	9	386	0.78	0.00053	9606.ENSP00000227507,9606.ENSP00000241453,9606.ENSP00000269571,9606.ENSP00000275493,9606.ENSP00000288135,9606.ENSP00000362680,9606.ENSP00000364898,9606.ENSP00000384849,9606.ENSP00000428924	CCND1,FLT3,ERBB2,EGFR,KIT,SRC,SYK,CDKN1A,LYN
GO:0010564	Regulation of cell cycle process	12	716	0.63	0.00055	9606.ENSP00000227507,9606.ENSP00000269305,9606.ENSP00000275493,9606.ENSP00000363377,9606.ENSP00000365230,9606.ENSP00000378402,9606.ENSP00000381185,9606.ENSP00000384849,9606.ENSP00000478887,9606.ENSP00000487073,9606.ENSP00000489597,9606.ENSP00000498684	CCND1,TP53,EGFR,FOXO4,BCL2L1,SIN3A,BCL2,CDKN1A,MYC,NANOGP8,PTPN11,FHL1
GO:0051385	Response to mineralocorticoid	4	39	1.42	0.00055	9606.ENSP00000227507,9606.ENSP00000306245,9606.ENSP00000339527,9606.ENSP00000362680	CCND1,FOS,FOXO3,SRC
GO:0009612	Response to mechanical stimulus	7	214	0.92	0.00057	9606.ENSP00000288135,9606.ENSP00000306245,9606.ENSP00000354394,9606.ENSP00000356438,9606.ENSP00000362680,9606.ENSP00000384273,9606.ENSP00000431418	KIT,FOS,STAT1,PTGS2,SRC,RELA,NTRK1
GO:0002320	Lymphoid progenitor cell differentiation	3	12	1.81	0.00058	9606.ENSP00000241453,9606.ENSP00000288135,9606.ENSP00000381185	FLT3,KIT,BCL2
GO:0007346	Regulation of mitotic cell cycle	10	493	0.72	0.00058	9606.ENSP00000227507,9606.ENSP00000269305,9606.ENSP00000275493,9606.ENSP00000293328,9606.ENSP00000363377,9606.ENSP00000378402,9606.ENSP00000381185,9606.ENSP00000384849,9606.ENSP00000489597,9606.ENSP00000498684	CCND1,TP53,EGFR,STAT5B,FOXO4,SIN3A,BCL2,CDKN1A,PTPN11,FHL1
GO:0042532	Negative regulation of tyrosine phosphorylation of STAT protein	3	12	1.81	0.00058	9606.ENSP00000311857,9606.ENSP00000330341,9606.ENSP00000496577	PTPN2,SOCS3,SOCS1
GO:1901731	Positive regulation of platelet aggregation	3	12	1.81	0.00058	9606.ENSP00000357470,9606.ENSP00000370698,9606.ENSP00000371067	IL6R,IL6ST,JAK2
GO:0006919	Activation of cysteine-type endopeptidase activity involved in apoptotic process	5	84	1.18	0.00059	9606.ENSP00000347942,9606.ENSP00000356694,9606.ENSP00000358525,9606.ENSP00000371067,9606.ENSP00000477713	RET,FASLG,NGF,JAK2,LCK
GO:1900180	Regulation of protein localization to nucleus	6	143	1.03	0.00059	9606.ENSP00000302967,9606.ENSP00000356438,9606.ENSP00000362680,9606.ENSP00000371067,9606.ENSP00000378402,9606.ENSP00000428056	HDAC3,PTGS2,SRC,JAK2,SIN3A,PIK3R1
GO:0032880	Regulation of protein localization	13	852	0.59	0.00062	9606.ENSP00000269571,9606.ENSP00000275493,9606.ENSP00000302967,9606.ENSP00000356438,9606.ENSP00000362680,9606.ENSP00000365230,9606.ENSP00000368880,9606.ENSP00000371067,9606.ENSP00000378402,9606.ENSP00000381185,9606.ENSP00000428056,9606.ENSP00000437955,9606.ENSP00000489597	ERBB2,EGFR,HDAC3,PTGS2,SRC,BCL2L1,FOXO1,JAK2,SIN3A,BCL2,PIK3R1,HIF1A,PTPN11
GO:0010507	Negative regulation of autophagy	5	87	1.17	0.00068	9606.ENSP00000264657,9606.ENSP00000269305,9606.ENSP00000354558,9606.ENSP00000365230,9606.ENSP00000381185	STAT3,TP53,MTOR,BCL2L1,BCL2
GO:0007260	Tyrosine phosphorylation of STAT protein	3	13	1.77	0.0007	9606.ENSP00000371067,9606.ENSP00000432511,9606.ENSP00000499900	JAK2,JAK3,JAK1
GO:0042307	Positive regulation of protein import into nucleus	4	42	1.39	0.0007	9606.ENSP00000302967,9606.ENSP00000356438,9606.ENSP00000371067,9606.ENSP00000428056	HDAC3,PTGS2,JAK2,PIK3R1
GO:0060337	Type I interferon signaling pathway	4	42	1.39	0.0007	9606.ENSP00000315768,9606.ENSP00000354394,9606.ENSP00000431885,9606.ENSP00000499900	STAT2,STAT1,TYK2,JAK1
GO:0060964	Regulation of miRNA-mediated gene silencing	4	42	1.39	0.0007	9606.ENSP00000259915,9606.ENSP00000264657,9606.ENSP00000269305,9606.ENSP00000275493	POU5F1,STAT3,TP53,EGFR
GO:0071364	Cellular response to epidermal growth factor stimulus	4	42	1.39	0.0007	9606.ENSP00000269571,9606.ENSP00000275493,9606.ENSP00000293328,9606.ENSP00000489597	ERBB2,EGFR,STAT5B,PTPN11
GO:2000668	Regulation of dendritic cell apoptotic process	3	13	1.77	0.0007	9606.ENSP00000365230,9606.ENSP00000381185,9606.ENSP00000428924	BCL2L1,BCL2,LYN
GO:0010634	Positive regulation of epithelial cell migration	6	150	1.01	0.00074	9606.ENSP00000329357,9606.ENSP00000341208,9606.ENSP00000354558,9606.ENSP00000356438,9606.ENSP00000362680,9606.ENSP00000437955	SP1,STAT5A,MTOR,PTGS2,SRC,HIF1A
GO:0008625	Extrinsic apoptotic signaling pathway via death domain receptors	4	43	1.38	0.00075	9606.ENSP00000356694,9606.ENSP00000358525,9606.ENSP00000381185,9606.ENSP00000428056	FASLG,NGF,BCL2,PIK3R1
GO:0045687	Positive regulation of glial cell differentiation	4	43	1.38	0.00075	9606.ENSP00000354558,9606.ENSP00000362649,9606.ENSP00000370698,9606.ENSP00000430432	MTOR,HDAC1,IL6ST,HDAC2
GO:1901988	Negative regulation of cell cycle phase transition	7	225	0.9	0.00075	9606.ENSP00000227507,9606.ENSP00000269305,9606.ENSP00000363377,9606.ENSP00000381185,9606.ENSP00000384849,9606.ENSP00000489597,9606.ENSP00000498684	CCND1,TP53,FOXO4,BCL2,CDKN1A,PTPN11,FHL1
GO:0032675	Regulation of interleukin-6 production	6	151	1.01	0.00076	9606.ENSP00000242261,9606.ENSP00000264657,9606.ENSP00000305422,9606.ENSP00000357470,9606.ENSP00000364898,9606.ENSP00000489597	TWIST1,STAT3,CEBPB,IL6R,SYK,PTPN11
GO:0071560	Cellular response to transforming growth factor beta stimulus	6	151	1.01	0.00076	9606.ENSP00000231509,9606.ENSP00000264657,9606.ENSP00000269305,9606.ENSP00000306245,9606.ENSP00000362680,9606.ENSP00000430432	NR3C1,STAT3,TP53,FOS,SRC,HDAC2
GO:0071902	Positive regulation of protein serine/threonine kinase activity	7	226	0.9	0.00077	9606.ENSP00000227507,9606.ENSP00000241453,9606.ENSP00000269571,9606.ENSP00000275493,9606.ENSP00000288135,9606.ENSP00000362680,9606.ENSP00000364898	CCND1,FLT3,ERBB2,EGFR,KIT,SRC,SYK
GO:2000177	Regulation of neural precursor cell proliferation	5	90	1.15	0.00077	9606.ENSP00000269305,9606.ENSP00000339527,9606.ENSP00000368880,9606.ENSP00000428924,9606.ENSP00000437955	TP53,FOXO3,FOXO1,LYN,HIF1A
GO:1900182	Positive regulation of protein localization to nucleus	5	91	1.15	0.00081	9606.ENSP00000302967,9606.ENSP00000356438,9606.ENSP00000362680,9606.ENSP00000371067,9606.ENSP00000428056	HDAC3,PTGS2,SRC,JAK2,PIK3R1
GO:0060562	Epithelial tube morphogenesis	8	315	0.81	0.00082	9606.ENSP00000217086,9606.ENSP00000231509,9606.ENSP00000242261,9606.ENSP00000347942,9606.ENSP00000362680,9606.ENSP00000381185,9606.ENSP00000437955,9606.ENSP00000478887	SALL4,NR3C1,TWIST1,RET,SRC,BCL2,HIF1A,MYC
GO:0031099	Regeneration	6	154	1	0.00084	9606.ENSP00000227507,9606.ENSP00000241453,9606.ENSP00000305422,9606.ENSP00000371067,9606.ENSP00000381185,9606.ENSP00000384849	CCND1,FLT3,CEBPB,JAK2,BCL2,CDKN1A
GO:1901216	Positive regulation of neuron death	5	92	1.14	0.00085	9606.ENSP00000231509,9606.ENSP00000269305,9606.ENSP00000306245,9606.ENSP00000339527,9606.ENSP00000356694	NR3C1,TP53,FOS,FOXO3,FASLG
GO:2001234	Negative regulation of apoptotic signaling pathway	7	230	0.89	0.00085	9606.ENSP00000356438,9606.ENSP00000362649,9606.ENSP00000362680,9606.ENSP00000365230,9606.ENSP00000381185,9606.ENSP00000384273,9606.ENSP00000437955	PTGS2,HDAC1,SRC,BCL2L1,BCL2,RELA,HIF1A
GO:0071887	Leukocyte apoptotic process	4	45	1.36	0.00087	9606.ENSP00000269305,9606.ENSP00000356694,9606.ENSP00000365230,9606.ENSP00000381185	TP53,FASLG,BCL2L1,BCL2
GO:0120035	Regulation of plasma membrane bounded cell projection organization	11	635	0.65	0.00087	9606.ENSP00000263253,9606.ENSP00000288135,9606.ENSP00000346839,9606.ENSP00000347942,9606.ENSP00000354558,9606.ENSP00000358525,9606.ENSP00000362680,9606.ENSP00000428056,9606.ENSP00000428924,9606.ENSP00000430432,9606.ENSP00000431418	EP300,KIT,FN1,RET,MTOR,NGF,SRC,PIK3R1,LYN,HDAC2,NTRK1
GO:0055082	Cellular chemical homeostasis	10	523	0.69	0.00089	9606.ENSP00000215832,9606.ENSP00000339527,9606.ENSP00000356694,9606.ENSP00000368880,9606.ENSP00000378402,9606.ENSP00000381185,9606.ENSP00000428056,9606.ENSP00000437955,9606.ENSP00000477713,9606.ENSP00000478887	MAPK1,FOXO3,FASLG,FOXO1,SIN3A,BCL2,PIK3R1,HIF1A,LCK,MYC
GO:0048638	Regulation of developmental growth	8	321	0.8	0.00092	9606.ENSP00000264657,9606.ENSP00000293328,9606.ENSP00000341208,9606.ENSP00000346839,9606.ENSP00000358525,9606.ENSP00000378402,9606.ENSP00000381185,9606.ENSP00000384849	STAT3,STAT5B,STAT5A,FN1,NGF,SIN3A,BCL2,CDKN1A
GO:0009791	Post-embryonic development	5	94	1.13	0.00093	9606.ENSP00000354558,9606.ENSP00000358092,9606.ENSP00000371067,9606.ENSP00000381185,9606.ENSP00000497916	MTOR,PRDM1,JAK2,BCL2,NDN
GO:0045747	Positive regulation of Notch signaling pathway	4	46	1.35	0.00093	9606.ENSP00000264657,9606.ENSP00000288135,9606.ENSP00000362680,9606.ENSP00000370698	STAT3,KIT,SRC,IL6ST
GO:0045579	Positive regulation of B cell differentiation	3	15	1.71	0.00097	9606.ENSP00000293328,9606.ENSP00000363318,9606.ENSP00000364898	STAT5B,IL2RG,SYK
GO:0048592	Eye morphogenesis	6	159	0.98	0.00097	9606.ENSP00000242261,9606.ENSP00000264657,9606.ENSP00000356694,9606.ENSP00000358092,9606.ENSP00000381185,9606.ENSP00000437955	TWIST1,STAT3,FASLG,PRDM1,BCL2,HIF1A
GO:0070243	Regulation of thymocyte apoptotic process	3	15	1.71	0.00097	9606.ENSP00000269305,9606.ENSP00000432511,9606.ENSP00000437955	TP53,JAK3,HIF1A
GO:0001678	Cellular glucose homeostasis	5	96	1.12	0.001	9606.ENSP00000339527,9606.ENSP00000368880,9606.ENSP00000378402,9606.ENSP00000428056,9606.ENSP00000437955	FOXO3,FOXO1,SIN3A,PIK3R1,HIF1A
GO:0001933	Negative regulation of protein phosphorylation	8	326	0.8	0.001	9606.ENSP00000242261,9606.ENSP00000264033,9606.ENSP00000311857,9606.ENSP00000330341,9606.ENSP00000355812,9606.ENSP00000384849,9606.ENSP00000428924,9606.ENSP00000496577	TWIST1,CBL,PTPN2,SOCS3,FGFR1OP,CDKN1A,LYN,SOCS1
GO:0006110	Regulation of glycolytic process	4	47	1.34	0.001	9606.ENSP00000263253,9606.ENSP00000264657,9606.ENSP00000354558,9606.ENSP00000437955	EP300,STAT3,MTOR,HIF1A
GO:0030168	Platelet activation	5	97	1.12	0.001	9606.ENSP00000257290,9606.ENSP00000346839,9606.ENSP00000362680,9606.ENSP00000364898,9606.ENSP00000477713	PDGFRA,FN1,SRC,SYK,LCK
GO:0031647	Regulation of protein stability	8	328	0.8	0.001	9606.ENSP00000215832,9606.ENSP00000262367,9606.ENSP00000263253,9606.ENSP00000269305,9606.ENSP00000302967,9606.ENSP00000362680,9606.ENSP00000381185,9606.ENSP00000428056	MAPK1,CREBBP,EP300,TP53,HDAC3,SRC,BCL2,PIK3R1
GO:0045581	Negative regulation of T cell differentiation	4	47	1.34	0.001	9606.ENSP00000269571,9606.ENSP00000311857,9606.ENSP00000432511,9606.ENSP00000496577	ERBB2,PTPN2,JAK3,SOCS1
GO:0120162	Positive regulation of cold-induced thermogenesis	5	97	1.12	0.001	9606.ENSP00000300134,9606.ENSP00000302967,9606.ENSP00000305422,9606.ENSP00000364898,9606.ENSP00000371067	STAT6,HDAC3,CEBPB,SYK,JAK2
GO:1990090	Cellular response to nerve growth factor stimulus	4	47	1.34	0.001	9606.ENSP00000264033,9606.ENSP00000339527,9606.ENSP00000358525,9606.ENSP00000431418	CBL,FOXO3,NGF,NTRK1
GO:2000273	Positive regulation of signaling receptor activity	4	47	1.34	0.001	9606.ENSP00000362649,9606.ENSP00000371067,9606.ENSP00000430432,9606.ENSP00000437955	HDAC1,JAK2,HDAC2,HIF1A
GO:0010389	Regulation of G2/M transition of mitotic cell cycle	5	99	1.11	0.0011	9606.ENSP00000227507,9606.ENSP00000363377,9606.ENSP00000378402,9606.ENSP00000384849,9606.ENSP00000498684	CCND1,FOXO4,SIN3A,CDKN1A,FHL1
GO:0022602	Ovulation cycle process	4	48	1.33	0.0011	9606.ENSP00000257290,9606.ENSP00000293328,9606.ENSP00000339527,9606.ENSP00000362680	PDGFRA,STAT5B,FOXO3,SRC
GO:0032755	Positive regulation of interleukin-6 production	5	98	1.12	0.0011	9606.ENSP00000242261,9606.ENSP00000264657,9606.ENSP00000357470,9606.ENSP00000364898,9606.ENSP00000489597	TWIST1,STAT3,IL6R,SYK,PTPN11
GO:0033628	Regulation of cell adhesion mediated by integrin	4	49	1.32	0.0011	9606.ENSP00000347942,9606.ENSP00000364898,9606.ENSP00000428924,9606.ENSP00000489597	RET,SYK,LYN,PTPN11
GO:0043618	Regulation of transcription from RNA polymerase II promoter in response to stress	4	49	1.32	0.0011	9606.ENSP00000269305,9606.ENSP00000305422,9606.ENSP00000378402,9606.ENSP00000437955	TP53,CEBPB,SIN3A,HIF1A
GO:0046677	Response to antibiotic	4	49	1.32	0.0011	9606.ENSP00000264033,9606.ENSP00000269305,9606.ENSP00000371067,9606.ENSP00000499900	CBL,TP53,JAK2,JAK1
GO:0048546	Digestive tract morphogenesis	4	48	1.33	0.0011	9606.ENSP00000257290,9606.ENSP00000275493,9606.ENSP00000381185,9606.ENSP00000437955	PDGFRA,EGFR,BCL2,HIF1A
GO:0061097	Regulation of protein tyrosine kinase activity	5	99	1.11	0.0011	9606.ENSP00000264033,9606.ENSP00000275493,9606.ENSP00000311857,9606.ENSP00000355812,9606.ENSP00000362680	CBL,EGFR,PTPN2,FGFR1OP,SRC
GO:1901990	Regulation of mitotic cell cycle phase transition	8	332	0.79	0.0011	9606.ENSP00000227507,9606.ENSP00000269305,9606.ENSP00000275493,9606.ENSP00000363377,9606.ENSP00000378402,9606.ENSP00000381185,9606.ENSP00000384849,9606.ENSP00000498684	CCND1,TP53,EGFR,FOXO4,SIN3A,BCL2,CDKN1A,FHL1
GO:2000045	Regulation of G1/S transition of mitotic cell cycle	6	164	0.97	0.0011	9606.ENSP00000227507,9606.ENSP00000269305,9606.ENSP00000275493,9606.ENSP00000381185,9606.ENSP00000384849,9606.ENSP00000498684	CCND1,TP53,EGFR,BCL2,CDKN1A,FHL1
GO:0042060	Wound healing	8	336	0.78	0.0012	9606.ENSP00000257290,9606.ENSP00000269571,9606.ENSP00000346839,9606.ENSP00000362680,9606.ENSP00000364898,9606.ENSP00000384849,9606.ENSP00000437955,9606.ENSP00000477713	PDGFRA,ERBB2,FN1,SRC,SYK,CDKN1A,HIF1A,LCK
GO:0043010	Camera-type eye development	8	334	0.79	0.0012	9606.ENSP00000242261,9606.ENSP00000257290,9606.ENSP00000264657,9606.ENSP00000275493,9606.ENSP00000347942,9606.ENSP00000362649,9606.ENSP00000430432,9606.ENSP00000437955	TWIST1,PDGFRA,STAT3,EGFR,RET,HDAC1,HDAC2,HIF1A
GO:0045766	Positive regulation of angiogenesis	6	166	0.97	0.0012	9606.ENSP00000242261,9606.ENSP00000264657,9606.ENSP00000329357,9606.ENSP00000431418,9606.ENSP00000437955,9606.ENSP00000499900	TWIST1,STAT3,SP1,NTRK1,HIF1A,JAK1
GO:1901991	Negative regulation of mitotic cell cycle phase transition	6	167	0.96	0.0012	9606.ENSP00000227507,9606.ENSP00000269305,9606.ENSP00000363377,9606.ENSP00000381185,9606.ENSP00000384849,9606.ENSP00000498684	CCND1,TP53,FOXO4,BCL2,CDKN1A,FHL1
GO:0000904	Cell morphogenesis involved in differentiation	10	554	0.66	0.0013	9606.ENSP00000263253,9606.ENSP00000269571,9606.ENSP00000346839,9606.ENSP00000347942,9606.ENSP00000362680,9606.ENSP00000381185,9606.ENSP00000428056,9606.ENSP00000431418,9606.ENSP00000489597,9606.ENSP00000497916	EP300,ERBB2,FN1,RET,SRC,BCL2,PIK3R1,NTRK1,PTPN11,NDN
GO:0006111	Regulation of gluconeogenesis	4	51	1.3	0.0013	9606.ENSP00000231509,9606.ENSP00000263253,9606.ENSP00000311857,9606.ENSP00000368880	NR3C1,EP300,PTPN2,FOXO1
GO:0010224	Response to UV-B	3	17	1.65	0.0013	9606.ENSP00000381185,9606.ENSP00000384273,9606.ENSP00000384849	BCL2,RELA,CDKN1A
GO:0031341	Regulation of cell killing	5	102	1.1	0.0013	9606.ENSP00000293328,9606.ENSP00000321345,9606.ENSP00000364898,9606.ENSP00000365230,9606.ENSP00000470788	STAT5B,IL23R,SYK,BCL2L1,IL12RB1
GO:0032386	Regulation of intracellular transport	8	341	0.78	0.0013	9606.ENSP00000215832,9606.ENSP00000269571,9606.ENSP00000302967,9606.ENSP00000356438,9606.ENSP00000362680,9606.ENSP00000371067,9606.ENSP00000428056,9606.ENSP00000489597	MAPK1,ERBB2,HDAC3,PTGS2,SRC,JAK2,PIK3R1,PTPN11
GO:0048013	Ephrin receptor signaling pathway	4	51	1.3	0.0013	9606.ENSP00000362680,9606.ENSP00000428924,9606.ENSP00000431418,9606.ENSP00000489597	SRC,LYN,NTRK1,PTPN11
GO:0051972	Regulation of telomerase activity	4	51	1.3	0.0013	9606.ENSP00000215832,9606.ENSP00000269305,9606.ENSP00000362680,9606.ENSP00000478887	MAPK1,TP53,SRC,MYC
GO:1900034	Regulation of cellular response to heat	3	17	1.65	0.0013	9606.ENSP00000262367,9606.ENSP00000263253,9606.ENSP00000354558	CREBBP,EP300,MTOR
GO:1904031	Positive regulation of cyclin-dependent protein kinase activity	4	51	1.3	0.0013	9606.ENSP00000227507,9606.ENSP00000275493,9606.ENSP00000362680,9606.ENSP00000384849	CCND1,EGFR,SRC,CDKN1A
GO:0000077	DNA damage checkpoint signaling	5	105	1.09	0.0014	9606.ENSP00000227507,9606.ENSP00000269305,9606.ENSP00000363377,9606.ENSP00000384849,9606.ENSP00000489597	CCND1,TP53,FOXO4,CDKN1A,PTPN11
GO:0007568	Aging	6	172	0.95	0.0014	9606.ENSP00000306245,9606.ENSP00000339527,9606.ENSP00000356438,9606.ENSP00000363377,9606.ENSP00000378402,9606.ENSP00000431418	FOS,FOXO3,PTGS2,FOXO4,SIN3A,NTRK1
GO:0060324	Face development	4	52	1.29	0.0014	9606.ENSP00000215832,9606.ENSP00000257290,9606.ENSP00000263253,9606.ENSP00000489597	MAPK1,PDGFRA,EP300,PTPN11
GO:0038128	ERBB2 signaling pathway	3	18	1.63	0.0015	9606.ENSP00000269571,9606.ENSP00000275493,9606.ENSP00000362680	ERBB2,EGFR,SRC
GO:0043536	Positive regulation of blood vessel endothelial cell migration	4	53	1.29	0.0015	9606.ENSP00000329357,9606.ENSP00000341208,9606.ENSP00000356438,9606.ENSP00000437955	SP1,STAT5A,PTGS2,HIF1A
GO:0051770	Positive regulation of nitric-oxide synthase biosynthetic process	3	18	1.63	0.0015	9606.ENSP00000354394,9606.ENSP00000371067,9606.ENSP00000432511	STAT1,JAK2,JAK3
GO:0043525	Positive regulation of neuron apoptotic process	4	54	1.28	0.0016	9606.ENSP00000231509,9606.ENSP00000269305,9606.ENSP00000339527,9606.ENSP00000356694	NR3C1,TP53,FOXO3,FASLG
GO:0051702	Biological process involved in interaction with symbiont	5	108	1.07	0.0016	9606.ENSP00000263253,9606.ENSP00000329357,9606.ENSP00000346839,9606.ENSP00000362649,9606.ENSP00000371067	EP300,SP1,FN1,HDAC1,JAK2
GO:0010469	Regulation of signaling receptor activity	6	179	0.93	0.0017	9606.ENSP00000264033,9606.ENSP00000362649,9606.ENSP00000362680,9606.ENSP00000371067,9606.ENSP00000430432,9606.ENSP00000437955	CBL,HDAC1,SRC,JAK2,HDAC2,HIF1A
GO:0051412	Response to corticosterone	3	19	1.61	0.0017	9606.ENSP00000227507,9606.ENSP00000306245,9606.ENSP00000339527	CCND1,FOS,FOXO3
GO:2000811	Negative regulation of anoikis	3	19	1.61	0.0017	9606.ENSP00000362680,9606.ENSP00000365230,9606.ENSP00000381185	SRC,BCL2L1,BCL2
GO:0002699	Positive regulation of immune effector process	7	264	0.83	0.0018	9606.ENSP00000288135,9606.ENSP00000293328,9606.ENSP00000300134,9606.ENSP00000321345,9606.ENSP00000364898,9606.ENSP00000428924,9606.ENSP00000470788	KIT,STAT5B,STAT6,IL23R,SYK,LYN,IL12RB1
GO:0006366	Transcription by RNA polymerase II	8	357	0.76	0.0018	9606.ENSP00000263253,9606.ENSP00000264657,9606.ENSP00000293328,9606.ENSP00000305422,9606.ENSP00000306245,9606.ENSP00000371067,9606.ENSP00000380073,9606.ENSP00000428056	EP300,STAT3,STAT5B,CEBPB,FOS,JAK2,IRF9,PIK3R1
GO:0033138	Positive regulation of peptidyl-serine phosphorylation	5	110	1.07	0.0018	9606.ENSP00000275493,9606.ENSP00000347942,9606.ENSP00000356438,9606.ENSP00000358525,9606.ENSP00000381185	EGFR,RET,PTGS2,NGF,BCL2
GO:0035635	Entry of bacterium into host cell	2	2	2.41	0.0018	9606.ENSP00000264033,9606.ENSP00000362680	CBL,SRC
GO:0045786	Negative regulation of cell cycle	8	359	0.76	0.0018	9606.ENSP00000227507,9606.ENSP00000269305,9606.ENSP00000356438,9606.ENSP00000363377,9606.ENSP00000381185,9606.ENSP00000384849,9606.ENSP00000489597,9606.ENSP00000498684	CCND1,TP53,PTGS2,FOXO4,BCL2,CDKN1A,PTPN11,FHL1
GO:0048678	Response to axon injury	4	56	1.26	0.0018	9606.ENSP00000371067,9606.ENSP00000381185,9606.ENSP00000428924,9606.ENSP00000431418	JAK2,BCL2,LYN,NTRK1
GO:0060322	Head development	12	823	0.57	0.0018	9606.ENSP00000215832,9606.ENSP00000257290,9606.ENSP00000263253,9606.ENSP00000269305,9606.ENSP00000275493,9606.ENSP00000339527,9606.ENSP00000362649,9606.ENSP00000362680,9606.ENSP00000378402,9606.ENSP00000381185,9606.ENSP00000437955,9606.ENSP00000489597	MAPK1,PDGFRA,EP300,TP53,EGFR,FOXO3,HDAC1,SRC,SIN3A,BCL2,HIF1A,PTPN11
GO:0070104	Negative regulation of interleukin-6-mediated signaling pathway	2	2	2.41	0.0018	9606.ENSP00000311857,9606.ENSP00000370698	PTPN2,IL6ST
GO:0071385	Cellular response to glucocorticoid stimulus	4	56	1.26	0.0018	9606.ENSP00000231509,9606.ENSP00000241453,9606.ENSP00000339527,9606.ENSP00000371067	NR3C1,FLT3,FOXO3,JAK2
GO:0097048	Dendritic cell apoptotic process	2	2	2.41	0.0018	9606.ENSP00000365230,9606.ENSP00000381185	BCL2L1,BCL2
GO:1990646	Cellular response to prolactin	2	2	2.41	0.0018	9606.ENSP00000306245,9606.ENSP00000362680	FOS,SRC
GO:1990785	Response to water-immersion restraint stress	2	2	2.41	0.0018	9606.ENSP00000339527,9606.ENSP00000363377	FOXO3,FOXO4
GO:2000107	Negative regulation of leukocyte apoptotic process	4	56	1.26	0.0018	9606.ENSP00000365230,9606.ENSP00000381185,9606.ENSP00000432511,9606.ENSP00000437955	BCL2L1,BCL2,JAK3,HIF1A
GO:0001755	Neural crest cell migration	4	57	1.25	0.0019	9606.ENSP00000242261,9606.ENSP00000346839,9606.ENSP00000347942,9606.ENSP00000437955	TWIST1,FN1,RET,HIF1A
GO:0010038	Response to metal ion	8	362	0.75	0.0019	9606.ENSP00000215832,9606.ENSP00000227507,9606.ENSP00000275493,9606.ENSP00000288135,9606.ENSP00000306245,9606.ENSP00000356438,9606.ENSP00000381185,9606.ENSP00000437955	MAPK1,CCND1,EGFR,KIT,FOS,PTGS2,BCL2,HIF1A
GO:0035051	Cardiocyte differentiation	5	113	1.05	0.0019	9606.ENSP00000215832,9606.ENSP00000242261,9606.ENSP00000257290,9606.ENSP00000259915,9606.ENSP00000354558	MAPK1,TWIST1,PDGFRA,POU5F1,MTOR
GO:0042733	Embryonic digit morphogenesis	4	57	1.25	0.0019	9606.ENSP00000242261,9606.ENSP00000262367,9606.ENSP00000362649,9606.ENSP00000430432	TWIST1,CREBBP,HDAC1,HDAC2
GO:0043586	Tongue development	3	20	1.58	0.0019	9606.ENSP00000288135,9606.ENSP00000362649,9606.ENSP00000430432	KIT,HDAC1,HDAC2
GO:0046822	Regulation of nucleocytoplasmic transport	5	112	1.06	0.0019	9606.ENSP00000302967,9606.ENSP00000356438,9606.ENSP00000371067,9606.ENSP00000428056,9606.ENSP00000489597	HDAC3,PTGS2,JAK2,PIK3R1,PTPN11
GO:0060965	Negative regulation of miRNA-mediated gene silencing	3	20	1.58	0.0019	9606.ENSP00000259915,9606.ENSP00000264657,9606.ENSP00000269305	POU5F1,STAT3,TP53
GO:0071498	Cellular response to fluid shear stress	3	20	1.58	0.0019	9606.ENSP00000302967,9606.ENSP00000356438,9606.ENSP00000362680	HDAC3,PTGS2,SRC
GO:0043388	Positive regulation of DNA binding	4	58	1.25	0.002	9606.ENSP00000242261,9606.ENSP00000263253,9606.ENSP00000358525,9606.ENSP00000371067	TWIST1,EP300,NGF,JAK2
GO:0001836	Release of cytochrome c from mitochondria	3	21	1.56	0.0021	9606.ENSP00000269305,9606.ENSP00000365230,9606.ENSP00000381185	TP53,BCL2L1,BCL2
GO:0006606	Protein import into nucleus	5	115	1.05	0.0021	9606.ENSP00000264657,9606.ENSP00000269305,9606.ENSP00000364898,9606.ENSP00000384849,9606.ENSP00000428056	STAT3,TP53,SYK,CDKN1A,PIK3R1
GO:0032693	Negative regulation of interleukin-10 production	3	21	1.56	0.0021	9606.ENSP00000321345,9606.ENSP00000370989,9606.ENSP00000432511	IL23R,CD274,JAK3
GO:0038096	Fc-gamma receptor signaling pathway involved in phagocytosis	3	21	1.56	0.0021	9606.ENSP00000362680,9606.ENSP00000364898,9606.ENSP00000428924	SRC,SYK,LYN
GO:0046686	Response to cadmium ion	4	59	1.24	0.0021	9606.ENSP00000215832,9606.ENSP00000275493,9606.ENSP00000288135,9606.ENSP00000306245	MAPK1,EGFR,KIT,FOS
GO:2000757	Negative regulation of peptidyl-lysine acetylation	3	21	1.56	0.0021	9606.ENSP00000242261,9606.ENSP00000378402,9606.ENSP00000430432	TWIST1,SIN3A,HDAC2
GO:0016575	Histone deacetylation	4	60	1.23	0.0022	9606.ENSP00000302967,9606.ENSP00000362649,9606.ENSP00000378402,9606.ENSP00000430432	HDAC3,HDAC1,SIN3A,HDAC2
GO:0018130	Heterocycle biosynthetic process	13	985	0.53	0.0022	9606.ENSP00000263253,9606.ENSP00000264657,9606.ENSP00000269305,9606.ENSP00000293328,9606.ENSP00000305422,9606.ENSP00000306245,9606.ENSP00000339527,9606.ENSP00000354558,9606.ENSP00000362680,9606.ENSP00000371067,9606.ENSP00000380073,9606.ENSP00000384273,9606.ENSP00000428056	EP300,STAT3,TP53,STAT5B,CEBPB,FOS,FOXO3,MTOR,SRC,JAK2,IRF9,RELA,PIK3R1
GO:0051348	Negative regulation of transferase activity	7	274	0.82	0.0022	9606.ENSP00000264033,9606.ENSP00000269305,9606.ENSP00000311857,9606.ENSP00000355812,9606.ENSP00000362680,9606.ENSP00000384849,9606.ENSP00000428924	CBL,TP53,PTPN2,FGFR1OP,SRC,CDKN1A,LYN
GO:0051098	Regulation of binding	8	375	0.74	0.0023	9606.ENSP00000242261,9606.ENSP00000263253,9606.ENSP00000358525,9606.ENSP00000362680,9606.ENSP00000371067,9606.ENSP00000378402,9606.ENSP00000384849,9606.ENSP00000430432	TWIST1,EP300,NGF,SRC,JAK2,SIN3A,CDKN1A,HDAC2
GO:2001244	Positive regulation of intrinsic apoptotic signaling pathway	4	61	1.22	0.0023	9606.ENSP00000269305,9606.ENSP00000311857,9606.ENSP00000477713,9606.ENSP00000478887	TP53,PTPN2,LCK,MYC
GO:0030278	Regulation of ossification	5	120	1.03	0.0024	9606.ENSP00000215832,9606.ENSP00000242261,9606.ENSP00000381185,9606.ENSP00000437955,9606.ENSP00000489597	MAPK1,TWIST1,BCL2,HIF1A,PTPN11
GO:0030326	Embryonic limb morphogenesis	5	120	1.03	0.0024	9606.ENSP00000217086,9606.ENSP00000242261,9606.ENSP00000262367,9606.ENSP00000362649,9606.ENSP00000430432	SALL4,TWIST1,CREBBP,HDAC1,HDAC2
GO:0032649	Regulation of interferon-gamma production	5	120	1.03	0.0024	9606.ENSP00000321345,9606.ENSP00000370989,9606.ENSP00000371067,9606.ENSP00000431885,9606.ENSP00000470788	IL23R,CD274,JAK2,TYK2,IL12RB1
GO:0035855	Megakaryocyte development	3	22	1.54	0.0024	9606.ENSP00000263253,9606.ENSP00000288135,9606.ENSP00000489597	EP300,KIT,PTPN11
GO:0070302	Regulation of stress-activated protein kinase signaling cascade	6	192	0.9	0.0024	9606.ENSP00000215832,9606.ENSP00000275493,9606.ENSP00000302967,9606.ENSP00000368880,9606.ENSP00000428924,9606.ENSP00000478887	MAPK1,EGFR,HDAC3,FOXO1,LYN,MYC
GO:0032355	Response to estradiol	5	121	1.02	0.0025	9606.ENSP00000227507,9606.ENSP00000264657,9606.ENSP00000275493,9606.ENSP00000293328,9606.ENSP00000356438	CCND1,STAT3,EGFR,STAT5B,PTGS2
GO:0045931	Positive regulation of mitotic cell cycle	5	121	1.02	0.0025	9606.ENSP00000227507,9606.ENSP00000275493,9606.ENSP00000293328,9606.ENSP00000378402,9606.ENSP00000489597	CCND1,EGFR,STAT5B,SIN3A,PTPN11
GO:0035902	Response to immobilization stress	3	23	1.52	0.0026	9606.ENSP00000306245,9606.ENSP00000339527,9606.ENSP00000363377	FOS,FOXO3,FOXO4
GO:0045591	Positive regulation of regulatory T cell differentiation	3	23	1.52	0.0026	9606.ENSP00000339527,9606.ENSP00000363318,9606.ENSP00000496577	FOXO3,IL2RG,SOCS1
GO:0070542	Response to fatty acid	4	63	1.21	0.0026	9606.ENSP00000339527,9606.ENSP00000356438,9606.ENSP00000362680,9606.ENSP00000368880	FOXO3,PTGS2,SRC,FOXO1
GO:0001667	Ameboidal-type cell migration	6	197	0.89	0.0027	9606.ENSP00000242261,9606.ENSP00000288135,9606.ENSP00000346839,9606.ENSP00000347942,9606.ENSP00000437955,9606.ENSP00000489597	TWIST1,KIT,FN1,RET,HIF1A,PTPN11
GO:0006325	Chromatin organization	10	612	0.62	0.0027	9606.ENSP00000231509,9606.ENSP00000263253,9606.ENSP00000269305,9606.ENSP00000302967,9606.ENSP00000362649,9606.ENSP00000371067,9606.ENSP00000384273,9606.ENSP00000430432,9606.ENSP00000478887,9606.ENSP00000497916	NR3C1,EP300,TP53,HDAC3,HDAC1,JAK2,RELA,HDAC2,MYC,NDN
GO:0008286	Insulin receptor signaling pathway	4	64	1.2	0.0027	9606.ENSP00000311857,9606.ENSP00000363377,9606.ENSP00000368880,9606.ENSP00000428056	PTPN2,FOXO4,FOXO1,PIK3R1
GO:0031343	Positive regulation of cell killing	4	64	1.2	0.0027	9606.ENSP00000293328,9606.ENSP00000321345,9606.ENSP00000364898,9606.ENSP00000470788	STAT5B,IL23R,SYK,IL12RB1
GO:0032655	Regulation of interleukin-12 production	4	64	1.2	0.0027	9606.ENSP00000321345,9606.ENSP00000364898,9606.ENSP00000384273,9606.ENSP00000432511	IL23R,SYK,RELA,JAK3
GO:0014042	Positive regulation of neuron maturation	2	3	2.23	0.0028	9606.ENSP00000347942,9606.ENSP00000381185	RET,BCL2
GO:0018076	N-terminal peptidyl-lysine acetylation	2	3	2.23	0.0028	9606.ENSP00000262367,9606.ENSP00000263253	CREBBP,EP300
GO:0038155	interleukin-23-mediated signaling pathway	2	3	2.23	0.0028	9606.ENSP00000321345,9606.ENSP00000470788	IL23R,IL12RB1
GO:0046651	Lymphocyte proliferation	5	124	1.01	0.0028	9606.ENSP00000241453,9606.ENSP00000269305,9606.ENSP00000269571,9606.ENSP00000293328,9606.ENSP00000381185	FLT3,TP53,ERBB2,STAT5B,BCL2
GO:0050854	Regulation of antigen receptor-mediated signaling pathway	4	65	1.2	0.0028	9606.ENSP00000311857,9606.ENSP00000384273,9606.ENSP00000428924,9606.ENSP00000477713	PTPN2,RELA,LYN,LCK
GO:0061198	Fungiform papilla formation	2	3	2.23	0.0028	9606.ENSP00000362649,9606.ENSP00000430432	HDAC1,HDAC2
GO:2000278	Regulation of DNA biosynthetic process	5	124	1.01	0.0028	9606.ENSP00000215832,9606.ENSP00000269305,9606.ENSP00000362680,9606.ENSP00000384849,9606.ENSP00000478887	MAPK1,TP53,SRC,CDKN1A,MYC
GO:0010640	Regulation of platelet-derived growth factor receptor signaling pathway	3	24	1.5	0.0029	9606.ENSP00000264033,9606.ENSP00000311857,9606.ENSP00000362680	CBL,PTPN2,SRC
GO:0042476	Odontogenesis	5	126	1.01	0.0029	9606.ENSP00000242261,9606.ENSP00000257290,9606.ENSP00000362649,9606.ENSP00000362680,9606.ENSP00000430432	TWIST1,PDGFRA,HDAC1,SRC,HDAC2
GO:0070301	Cellular response to hydrogen peroxide	4	66	1.19	0.0029	9606.ENSP00000300134,9606.ENSP00000362680,9606.ENSP00000384273,9606.ENSP00000430432	STAT6,SRC,RELA,HDAC2
GO:2000637	Positive regulation of miRNA-mediated gene silencing	3	24	1.5	0.0029	9606.ENSP00000264657,9606.ENSP00000269305,9606.ENSP00000275493	STAT3,TP53,EGFR
GO:0051223	Regulation of protein transport	9	503	0.66	0.003	9606.ENSP00000269571,9606.ENSP00000302967,9606.ENSP00000356438,9606.ENSP00000362680,9606.ENSP00000368880,9606.ENSP00000371067,9606.ENSP00000428056,9606.ENSP00000437955,9606.ENSP00000489597	ERBB2,HDAC3,PTGS2,SRC,FOXO1,JAK2,PIK3R1,HIF1A,PTPN11
GO:0001568	Blood vessel development	9	505	0.66	0.0031	9606.ENSP00000215832,9606.ENSP00000257290,9606.ENSP00000330341,9606.ENSP00000346839,9606.ENSP00000356438,9606.ENSP00000358092,9606.ENSP00000364898,9606.ENSP00000368880,9606.ENSP00000437955	MAPK1,PDGFRA,SOCS3,FN1,PTGS2,PRDM1,SYK,FOXO1,HIF1A
GO:0048609	Multicellular organismal reproductive process	12	883	0.54	0.0031	9606.ENSP00000231509,9606.ENSP00000257290,9606.ENSP00000288135,9606.ENSP00000293328,9606.ENSP00000339527,9606.ENSP00000354558,9606.ENSP00000356438,9606.ENSP00000358092,9606.ENSP00000362680,9606.ENSP00000365230,9606.ENSP00000381185,9606.ENSP00000489597	NR3C1,PDGFRA,KIT,STAT5B,FOXO3,MTOR,PTGS2,PRDM1,SRC,BCL2L1,BCL2,PTPN11
GO:0016570	Histone modification	8	396	0.71	0.0032	9606.ENSP00000262367,9606.ENSP00000263253,9606.ENSP00000302967,9606.ENSP00000358092,9606.ENSP00000362649,9606.ENSP00000371067,9606.ENSP00000378402,9606.ENSP00000430432	CREBBP,EP300,HDAC3,PRDM1,HDAC1,JAK2,SIN3A,HDAC2
GO:0036003	Positive regulation of transcription from RNA polymerase II promoter in response to stress	3	25	1.49	0.0032	9606.ENSP00000269305,9606.ENSP00000305422,9606.ENSP00000437955	TP53,CEBPB,HIF1A
GO:0040014	Regulation of multicellular organism growth	4	68	1.18	0.0032	9606.ENSP00000264657,9606.ENSP00000293328,9606.ENSP00000341208,9606.ENSP00000381185	STAT3,STAT5B,STAT5A,BCL2
GO:0070233	Negative regulation of T cell apoptotic process	3	25	1.49	0.0032	9606.ENSP00000381185,9606.ENSP00000432511,9606.ENSP00000437955	BCL2,JAK3,HIF1A
GO:1902455	Negative regulation of stem cell population maintenance	3	25	1.49	0.0032	9606.ENSP00000362649,9606.ENSP00000378402,9606.ENSP00000430432	HDAC1,SIN3A,HDAC2
GO:0043467	Regulation of generation of precursor metabolites and energy	5	131	0.99	0.0034	9606.ENSP00000263253,9606.ENSP00000264657,9606.ENSP00000269305,9606.ENSP00000354558,9606.ENSP00000437955	EP300,STAT3,TP53,MTOR,HIF1A
GO:2000379	Positive regulation of reactive oxygen species metabolic process	4	69	1.17	0.0034	9606.ENSP00000269305,9606.ENSP00000339527,9606.ENSP00000364898,9606.ENSP00000384849	TP53,FOXO3,SYK,CDKN1A
GO:0042659	Regulation of cell fate specification	3	26	1.47	0.0035	9606.ENSP00000259915,9606.ENSP00000362649,9606.ENSP00000430432	POU5F1,HDAC1,HDAC2
GO:0048714	Positive regulation of oligodendrocyte differentiation	3	26	1.47	0.0035	9606.ENSP00000354558,9606.ENSP00000362649,9606.ENSP00000430432	MTOR,HDAC1,HDAC2
GO:1903798	Regulation of miRNA maturation	3	26	1.47	0.0035	9606.ENSP00000264657,9606.ENSP00000269305,9606.ENSP00000275493	STAT3,TP53,EGFR
GO:0042058	Regulation of epidermal growth factor receptor signaling pathway	4	70	1.16	0.0036	9606.ENSP00000264033,9606.ENSP00000275493,9606.ENSP00000311857,9606.ENSP00000356694	CBL,EGFR,PTPN2,FASLG
GO:0051222	Positive regulation of protein transport	7	303	0.77	0.0036	9606.ENSP00000269571,9606.ENSP00000302967,9606.ENSP00000356438,9606.ENSP00000362680,9606.ENSP00000371067,9606.ENSP00000428056,9606.ENSP00000437955	ERBB2,HDAC3,PTGS2,SRC,JAK2,PIK3R1,HIF1A
GO:2000036	Regulation of stem cell population maintenance	4	70	1.16	0.0036	9606.ENSP00000362649,9606.ENSP00000378402,9606.ENSP00000430432,9606.ENSP00000478887	HDAC1,SIN3A,HDAC2,MYC
GO:0002573	Myeloid leukocyte differentiation	5	134	0.98	0.0037	9606.ENSP00000288135,9606.ENSP00000306245,9606.ENSP00000362680,9606.ENSP00000428056,9606.ENSP00000496577	KIT,FOS,SRC,PIK3R1,SOCS1
GO:0032722	Positive regulation of chemokine production	4	71	1.16	0.0037	9606.ENSP00000242261,9606.ENSP00000357470,9606.ENSP00000364898,9606.ENSP00000437955	TWIST1,IL6R,SYK,HIF1A
GO:0046903	Secretion	9	520	0.65	0.0037	9606.ENSP00000227507,9606.ENSP00000264033,9606.ENSP00000288135,9606.ENSP00000293328,9606.ENSP00000341208,9606.ENSP00000356438,9606.ENSP00000364898,9606.ENSP00000428924,9606.ENSP00000437955	CCND1,CBL,KIT,STAT5B,STAT5A,PTGS2,SYK,LYN,HIF1A
GO:0002862	Negative regulation of inflammatory response to antigenic stimulus	3	27	1.45	0.0038	9606.ENSP00000362680,9606.ENSP00000364898,9606.ENSP00000428924	SRC,SYK,LYN
GO:0042059	Negative regulation of epidermal growth factor receptor signaling pathway	3	27	1.45	0.0038	9606.ENSP00000264033,9606.ENSP00000275493,9606.ENSP00000311857	CBL,EGFR,PTPN2
GO:0043086	Negative regulation of catalytic activity	11	771	0.56	0.0038	9606.ENSP00000264033,9606.ENSP00000269305,9606.ENSP00000311857,9606.ENSP00000330341,9606.ENSP00000355812,9606.ENSP00000356438,9606.ENSP00000358525,9606.ENSP00000362680,9606.ENSP00000384849,9606.ENSP00000428924,9606.ENSP00000496577	CBL,TP53,PTPN2,SOCS3,FGFR1OP,PTGS2,NGF,SRC,CDKN1A,LYN,SOCS1
GO:1902993	Positive regulation of amyloid precursor protein catabolic process	3	27	1.45	0.0038	9606.ENSP00000329357,9606.ENSP00000384273,9606.ENSP00000428924	SP1,RELA,LYN
GO:0002296	T-helper 1 cell lineage commitment	2	4	2.11	0.0039	9606.ENSP00000300134,9606.ENSP00000354558	STAT6,MTOR
GO:0007281	Germ cell development	7	307	0.77	0.0039	9606.ENSP00000288135,9606.ENSP00000339527,9606.ENSP00000354558,9606.ENSP00000358092,9606.ENSP00000362680,9606.ENSP00000365230,9606.ENSP00000381185	KIT,FOXO3,MTOR,PRDM1,SRC,BCL2L1,BCL2
GO:0010817	Regulation of hormone levels	9	525	0.64	0.0039	9606.ENSP00000231509,9606.ENSP00000257290,9606.ENSP00000293328,9606.ENSP00000368880,9606.ENSP00000371067,9606.ENSP00000378402,9606.ENSP00000428924,9606.ENSP00000437955,9606.ENSP00000489597	NR3C1,PDGFRA,STAT5B,FOXO1,JAK2,SIN3A,LYN,HIF1A,PTPN11
GO:0032765	Positive regulation of mast cell cytokine production	2	4	2.11	0.0039	9606.ENSP00000288135,9606.ENSP00000364898	KIT,SYK
GO:0035722	interleukin-12-mediated signaling pathway	2	4	2.11	0.0039	9606.ENSP00000371067,9606.ENSP00000470788	JAK2,IL12RB1
GO:0044249	Cellular biosynthetic process	21	2362	0.36	0.0039	9606.ENSP00000263253,9606.ENSP00000264657,9606.ENSP00000269305,9606.ENSP00000293328,9606.ENSP00000305422,9606.ENSP00000306245,9606.ENSP00000330341,9606.ENSP00000339527,9606.ENSP00000350224,9606.ENSP00000354558,9606.ENSP00000356438,9606.ENSP00000362680,9606.ENSP00000364898,9606.ENSP00000371067,9606.ENSP00000380073,9606.ENSP00000384273,9606.ENSP00000409346,9606.ENSP00000428056,9606.ENSP00000437955,…	EP300,STAT3,TP53,STAT5B,CEBPB,FOS,SOCS3,FOXO3,BMX,MTOR,PTGS2,SRC,SYK,JAK2,IRF9,RELA,CISH,PIK3R1,HIF1A,SOCS1,SOCS7
GO:0046666	Retinal cell programmed cell death	2	4	2.11	0.0039	9606.ENSP00000356694,9606.ENSP00000381185	FASLG,BCL2
GO:0070668	Positive regulation of mast cell proliferation	2	4	2.11	0.0039	9606.ENSP00000288135,9606.ENSP00000428924	KIT,LYN
GO:2000330	Positive regulation of T-helper 17 cell lineage commitment	2	4	2.11	0.0039	9606.ENSP00000321345,9606.ENSP00000470788	IL23R,IL12RB1
GO:0033555	Multicellular organismal response to stress	4	73	1.15	0.004	9606.ENSP00000347942,9606.ENSP00000354558,9606.ENSP00000381185,9606.ENSP00000431418	RET,MTOR,BCL2,NTRK1
GO:0034654	Nucleobase-containing compound biosynthetic process	12	913	0.53	0.004	9606.ENSP00000263253,9606.ENSP00000264657,9606.ENSP00000269305,9606.ENSP00000293328,9606.ENSP00000305422,9606.ENSP00000306245,9606.ENSP00000339527,9606.ENSP00000362680,9606.ENSP00000371067,9606.ENSP00000380073,9606.ENSP00000384273,9606.ENSP00000428056	EP300,STAT3,TP53,STAT5B,CEBPB,FOS,FOXO3,SRC,JAK2,IRF9,RELA,PIK3R1
GO:0060348	Bone development	6	216	0.85	0.004	9606.ENSP00000242261,9606.ENSP00000263253,9606.ENSP00000269305,9606.ENSP00000288135,9606.ENSP00000362680,9606.ENSP00000489597	TWIST1,EP300,TP53,KIT,SRC,PTPN11
GO:0033081	Regulation of T cell differentiation in thymus	3	28	1.44	0.0041	9606.ENSP00000269571,9606.ENSP00000311857,9606.ENSP00000363318	ERBB2,PTPN2,IL2RG
GO:0001936	Regulation of endothelial cell proliferation	5	138	0.97	0.0042	9606.ENSP00000264657,9606.ENSP00000329357,9606.ENSP00000341208,9606.ENSP00000354394,9606.ENSP00000437955	STAT3,SP1,STAT5A,STAT1,HIF1A
GO:0002705	Positive regulation of leukocyte mediated immunity	5	138	0.97	0.0042	9606.ENSP00000288135,9606.ENSP00000293328,9606.ENSP00000300134,9606.ENSP00000321345,9606.ENSP00000470788	KIT,STAT5B,STAT6,IL23R,IL12RB1
GO:0097529	Myeloid leukocyte migration	5	138	0.97	0.0042	9606.ENSP00000288135,9606.ENSP00000293328,9606.ENSP00000357470,9606.ENSP00000364898,9606.ENSP00000428056	KIT,STAT5B,IL6R,SYK,PIK3R1
GO:0090287	Regulation of cellular response to growth factor stimulus	7	314	0.76	0.0044	9606.ENSP00000262367,9606.ENSP00000263253,9606.ENSP00000269305,9606.ENSP00000362649,9606.ENSP00000378402,9606.ENSP00000430432,9606.ENSP00000437955	CREBBP,EP300,TP53,HDAC1,SIN3A,HDAC2,HIF1A
GO:0010575	Positive regulation of vascular endothelial growth factor production	3	29	1.42	0.0045	9606.ENSP00000356438,9606.ENSP00000370698,9606.ENSP00000437955	PTGS2,IL6ST,HIF1A
GO:0040011	Locomotion	9	537	0.63	0.0045	9606.ENSP00000215832,9606.ENSP00000257290,9606.ENSP00000263253,9606.ENSP00000269571,9606.ENSP00000288135,9606.ENSP00000347942,9606.ENSP00000357470,9606.ENSP00000364898,9606.ENSP00000431418	MAPK1,PDGFRA,EP300,ERBB2,KIT,RET,IL6R,SYK,NTRK1
GO:0048265	Response to pain	3	29	1.42	0.0045	9606.ENSP00000347942,9606.ENSP00000354558,9606.ENSP00000431418	RET,MTOR,NTRK1
GO:0070231	T cell apoptotic process	3	29	1.42	0.0045	9606.ENSP00000269305,9606.ENSP00000356694,9606.ENSP00000381185	TP53,FASLG,BCL2
GO:0071480	Cellular response to gamma radiation	3	29	1.42	0.0045	9606.ENSP00000269305,9606.ENSP00000365230,9606.ENSP00000384849	TP53,BCL2L1,CDKN1A
GO:0034976	Response to endoplasmic reticulum stress	6	223	0.84	0.0046	9606.ENSP00000227507,9606.ENSP00000263253,9606.ENSP00000269305,9606.ENSP00000305422,9606.ENSP00000381185,9606.ENSP00000428056	CCND1,EP300,TP53,CEBPB,BCL2,PIK3R1
GO:0090559	Regulation of membrane permeability	4	76	1.13	0.0046	9606.ENSP00000269305,9606.ENSP00000354558,9606.ENSP00000365230,9606.ENSP00000381185	TP53,MTOR,BCL2L1,BCL2
GO:0001782	B cell homeostasis	3	30	1.41	0.0048	9606.ENSP00000381185,9606.ENSP00000428924,9606.ENSP00000437955	BCL2,LYN,HIF1A
GO:1990776	Response to angiotensin	3	30	1.41	0.0048	9606.ENSP00000356438,9606.ENSP00000362680,9606.ENSP00000384273	PTGS2,SRC,RELA
GO:0032729	Positive regulation of interferon-gamma production	4	78	1.12	0.005	9606.ENSP00000321345,9606.ENSP00000371067,9606.ENSP00000431885,9606.ENSP00000470788	IL23R,JAK2,TYK2,IL12RB1
GO:0050729	Positive regulation of inflammatory response	5	145	0.95	0.005	9606.ENSP00000293328,9606.ENSP00000305422,9606.ENSP00000356438,9606.ENSP00000370698,9606.ENSP00000371067	STAT5B,CEBPB,PTGS2,IL6ST,JAK2
GO:0002825	Regulation of T-helper 1 type immune response	3	31	1.39	0.0052	9606.ENSP00000321345,9606.ENSP00000432511,9606.ENSP00000470788	IL23R,JAK3,IL12RB1
GO:0010039	Response to iron ion	3	31	1.39	0.0052	9606.ENSP00000227507,9606.ENSP00000381185,9606.ENSP00000437955	CCND1,BCL2,HIF1A
GO:0031175	Neuron projection development	10	674	0.58	0.0052	9606.ENSP00000269571,9606.ENSP00000347942,9606.ENSP00000358525,9606.ENSP00000371067,9606.ENSP00000381185,9606.ENSP00000428924,9606.ENSP00000430432,9606.ENSP00000431418,9606.ENSP00000489597,9606.ENSP00000497916	ERBB2,RET,NGF,JAK2,BCL2,LYN,HDAC2,NTRK1,PTPN11,NDN
GO:0048709	Oligodendrocyte differentiation	4	79	1.11	0.0052	9606.ENSP00000269571,9606.ENSP00000354558,9606.ENSP00000362649,9606.ENSP00000428924	ERBB2,MTOR,HDAC1,LYN
GO:0051902	Negative regulation of mitochondrial depolarization	2	5	2.01	0.0052	9606.ENSP00000362680,9606.ENSP00000381185	SRC,BCL2
GO:0060325	Face morphogenesis	3	31	1.39	0.0052	9606.ENSP00000257290,9606.ENSP00000263253,9606.ENSP00000489597	PDGFRA,EP300,PTPN11
GO:0060789	Hair follicle placode formation	2	5	2.01	0.0052	9606.ENSP00000362649,9606.ENSP00000430432	HDAC1,HDAC2
GO:0061099	Negative regulation of protein tyrosine kinase activity	3	31	1.39	0.0052	9606.ENSP00000264033,9606.ENSP00000311857,9606.ENSP00000355812	CBL,PTPN2,FGFR1OP
GO:0061419	Positive regulation of transcription from RNA polymerase II promoter in response to hypoxia	2	5	2.01	0.0052	9606.ENSP00000269305,9606.ENSP00000437955	TP53,HIF1A
GO:2000108	Positive regulation of leukocyte apoptotic process	3	31	1.39	0.0052	9606.ENSP00000269305,9606.ENSP00000370989,9606.ENSP00000428924	TP53,CD274,LYN
GO:0050728	Negative regulation of inflammatory response	5	147	0.94	0.0053	9606.ENSP00000311857,9606.ENSP00000330341,9606.ENSP00000362680,9606.ENSP00000364898,9606.ENSP00000428924	PTPN2,SOCS3,SRC,SYK,LYN
GO:0030522	Intracellular receptor signaling pathway	5	148	0.94	0.0054	9606.ENSP00000231509,9606.ENSP00000264657,9606.ENSP00000362680,9606.ENSP00000371067,9606.ENSP00000384273	NR3C1,STAT3,SRC,JAK2,RELA
GO:0033157	Regulation of intracellular protein transport	6	231	0.82	0.0054	9606.ENSP00000269571,9606.ENSP00000302967,9606.ENSP00000356438,9606.ENSP00000371067,9606.ENSP00000428056,9606.ENSP00000489597	ERBB2,HDAC3,PTGS2,JAK2,PIK3R1,PTPN11
GO:0009895	Negative regulation of catabolic process	7	329	0.74	0.0055	9606.ENSP00000264657,9606.ENSP00000269305,9606.ENSP00000275493,9606.ENSP00000354558,9606.ENSP00000365230,9606.ENSP00000381185,9606.ENSP00000384273	STAT3,TP53,EGFR,MTOR,BCL2L1,BCL2,RELA
GO:0031348	Negative regulation of defense response	6	232	0.82	0.0055	9606.ENSP00000311857,9606.ENSP00000315768,9606.ENSP00000330341,9606.ENSP00000362680,9606.ENSP00000364898,9606.ENSP00000428924	PTPN2,STAT2,SOCS3,SRC,SYK,LYN
GO:0007492	Endoderm development	4	81	1.1	0.0056	9606.ENSP00000229307,9606.ENSP00000259915,9606.ENSP00000346839,9606.ENSP00000362649	NANOG,POU5F1,FN1,HDAC1
GO:0031571	Mitotic G1 DNA damage checkpoint signaling	3	32	1.38	0.0056	9606.ENSP00000227507,9606.ENSP00000269305,9606.ENSP00000384849	CCND1,TP53,CDKN1A
GO:0042771	Intrinsic apoptotic signaling pathway in response to DNA damage by p53 class mediator	3	32	1.38	0.0056	9606.ENSP00000263253,9606.ENSP00000269305,9606.ENSP00000384849	EP300,TP53,CDKN1A
GO:0044773	Mitotic DNA damage checkpoint signaling	4	81	1.1	0.0056	9606.ENSP00000227507,9606.ENSP00000269305,9606.ENSP00000363377,9606.ENSP00000384849	CCND1,TP53,FOXO4,CDKN1A
GO:1901576	Organic substance biosynthetic process	21	2438	0.34	0.0056	9606.ENSP00000263253,9606.ENSP00000264657,9606.ENSP00000269305,9606.ENSP00000293328,9606.ENSP00000305422,9606.ENSP00000306245,9606.ENSP00000330341,9606.ENSP00000339527,9606.ENSP00000350224,9606.ENSP00000354558,9606.ENSP00000356438,9606.ENSP00000362680,9606.ENSP00000364898,9606.ENSP00000371067,9606.ENSP00000380073,9606.ENSP00000384273,9606.ENSP00000409346,9606.ENSP00000428056,9606.ENSP00000437955,…	EP300,STAT3,TP53,STAT5B,CEBPB,FOS,SOCS3,FOXO3,BMX,MTOR,PTGS2,SRC,SYK,JAK2,IRF9,RELA,CISH,PIK3R1,HIF1A,SOCS1,SOCS7
GO:1902253	Regulation of intrinsic apoptotic signaling pathway by p53 class mediator	3	32	1.38	0.0056	9606.ENSP00000269305,9606.ENSP00000381185,9606.ENSP00000478887	TP53,BCL2,MYC
GO:0002274	Myeloid leukocyte activation	5	150	0.93	0.0057	9606.ENSP00000264033,9606.ENSP00000288135,9606.ENSP00000364898,9606.ENSP00000371067,9606.ENSP00000428924	CBL,KIT,SYK,JAK2,LYN
GO:2000736	Regulation of stem cell differentiation	4	82	1.1	0.0058	9606.ENSP00000257290,9606.ENSP00000264657,9606.ENSP00000362649,9606.ENSP00000430432	PDGFRA,STAT3,HDAC1,HDAC2
GO:0046627	Negative regulation of insulin receptor signaling pathway	3	33	1.37	0.006	9606.ENSP00000311857,9606.ENSP00000330341,9606.ENSP00000496577	PTPN2,SOCS3,SOCS1
GO:0071383	Cellular response to steroid hormone stimulus	5	152	0.93	0.006	9606.ENSP00000231509,9606.ENSP00000241453,9606.ENSP00000339527,9606.ENSP00000362680,9606.ENSP00000371067	NR3C1,FLT3,FOXO3,SRC,JAK2
GO:0090183	Regulation of kidney development	3	33	1.37	0.006	9606.ENSP00000347942,9606.ENSP00000354394,9606.ENSP00000478887	RET,STAT1,MYC
GO:0010821	Regulation of mitochondrion organization	5	153	0.92	0.0062	9606.ENSP00000263253,9606.ENSP00000269305,9606.ENSP00000315768,9606.ENSP00000365230,9606.ENSP00000437955	EP300,TP53,STAT2,BCL2L1,HIF1A
GO:2001236	Regulation of extrinsic apoptotic signaling pathway	5	153	0.92	0.0062	9606.ENSP00000347942,9606.ENSP00000362680,9606.ENSP00000365230,9606.ENSP00000381185,9606.ENSP00000384273	RET,SRC,BCL2L1,BCL2,RELA
GO:0001656	Metanephros development	4	85	1.08	0.0065	9606.ENSP00000257290,9606.ENSP00000347942,9606.ENSP00000354394,9606.ENSP00000381185	PDGFRA,RET,STAT1,BCL2
GO:0040013	Negative regulation of locomotion	7	340	0.72	0.0065	9606.ENSP00000264657,9606.ENSP00000311857,9606.ENSP00000339527,9606.ENSP00000362649,9606.ENSP00000378402,9606.ENSP00000381185,9606.ENSP00000430432	STAT3,PTPN2,FOXO3,HDAC1,SIN3A,BCL2,HDAC2
GO:0048008	Platelet-derived growth factor receptor signaling pathway	3	34	1.35	0.0065	9606.ENSP00000257290,9606.ENSP00000371067,9606.ENSP00000489597	PDGFRA,JAK2,PTPN11
GO:0070059	Intrinsic apoptotic signaling pathway in response to endoplasmic reticulum stress	3	34	1.35	0.0065	9606.ENSP00000269305,9606.ENSP00000305422,9606.ENSP00000381185	TP53,CEBPB,BCL2
GO:1901362	Organic cyclic compound biosynthetic process	13	1121	0.47	0.0065	9606.ENSP00000263253,9606.ENSP00000264657,9606.ENSP00000269305,9606.ENSP00000293328,9606.ENSP00000305422,9606.ENSP00000306245,9606.ENSP00000339527,9606.ENSP00000354558,9606.ENSP00000362680,9606.ENSP00000371067,9606.ENSP00000380073,9606.ENSP00000384273,9606.ENSP00000428056	EP300,STAT3,TP53,STAT5B,CEBPB,FOS,FOXO3,MTOR,SRC,JAK2,IRF9,RELA,PIK3R1
GO:0001714	Endodermal cell fate specification	2	6	1.93	0.0066	9606.ENSP00000229307,9606.ENSP00000259915	NANOG,POU5F1
GO:0002326	B cell lineage commitment	2	6	1.93	0.0066	9606.ENSP00000269305,9606.ENSP00000381185	TP53,BCL2
GO:0043456	Regulation of pentose-phosphate shunt	2	6	1.93	0.0066	9606.ENSP00000269305,9606.ENSP00000354558	TP53,MTOR
GO:2001186	Negative regulation of CD8-positive, alpha-beta T cell activation	2	6	1.93	0.0066	9606.ENSP00000370989,9606.ENSP00000496577	CD274,SOCS1
GO:0000082	G1/S transition of mitotic cell cycle	4	86	1.08	0.0067	9606.ENSP00000227507,9606.ENSP00000381185,9606.ENSP00000384849,9606.ENSP00000478887	CCND1,BCL2,CDKN1A,MYC
GO:0032677	Regulation of interleukin-8 production	4	86	1.08	0.0067	9606.ENSP00000264657,9606.ENSP00000357470,9606.ENSP00000364898,9606.ENSP00000384273	STAT3,IL6R,SYK,RELA
GO:0048666	Neuron development	11	840	0.53	0.0069	9606.ENSP00000269571,9606.ENSP00000347942,9606.ENSP00000358092,9606.ENSP00000358525,9606.ENSP00000371067,9606.ENSP00000381185,9606.ENSP00000428924,9606.ENSP00000430432,9606.ENSP00000431418,9606.ENSP00000489597,9606.ENSP00000497916	ERBB2,RET,PRDM1,NGF,JAK2,BCL2,LYN,HDAC2,NTRK1,PTPN11,NDN
GO:0098586	Cellular response to virus	4	87	1.07	0.007	9606.ENSP00000371067,9606.ENSP00000431885,9606.ENSP00000437955,9606.ENSP00000499900	JAK2,TYK2,HIF1A,JAK1
GO:0035264	Multicellular organism growth	4	88	1.07	0.0072	9606.ENSP00000263253,9606.ENSP00000269305,9606.ENSP00000354558,9606.ENSP00000489597	EP300,TP53,MTOR,PTPN11
GO:0009894	Regulation of catabolic process	12	988	0.49	0.0073	9606.ENSP00000242261,9606.ENSP00000263253,9606.ENSP00000264657,9606.ENSP00000269305,9606.ENSP00000275493,9606.ENSP00000339527,9606.ENSP00000354558,9606.ENSP00000365230,9606.ENSP00000368880,9606.ENSP00000381185,9606.ENSP00000384273,9606.ENSP00000437955	TWIST1,EP300,STAT3,TP53,EGFR,FOXO3,MTOR,BCL2L1,FOXO1,BCL2,RELA,HIF1A
GO:0090316	Positive regulation of intracellular protein transport	5	160	0.9	0.0073	9606.ENSP00000269571,9606.ENSP00000302967,9606.ENSP00000356438,9606.ENSP00000371067,9606.ENSP00000428056	ERBB2,HDAC3,PTGS2,JAK2,PIK3R1
GO:0014911	Positive regulation of smooth muscle cell migration	3	36	1.33	0.0074	9606.ENSP00000362680,9606.ENSP00000363377,9606.ENSP00000381185	SRC,FOXO4,BCL2
GO:0045787	Positive regulation of cell cycle	7	349	0.71	0.0074	9606.ENSP00000227507,9606.ENSP00000275493,9606.ENSP00000293328,9606.ENSP00000362680,9606.ENSP00000378402,9606.ENSP00000487073,9606.ENSP00000489597	CCND1,EGFR,STAT5B,SRC,SIN3A,NANOGP8,PTPN11
GO:0071276	Cellular response to cadmium ion	3	36	1.33	0.0074	9606.ENSP00000215832,9606.ENSP00000275493,9606.ENSP00000306245	MAPK1,EGFR,FOS
GO:0097192	Extrinsic apoptotic signaling pathway in absence of ligand	3	36	1.33	0.0074	9606.ENSP00000339527,9606.ENSP00000365230,9606.ENSP00000381185	FOXO3,BCL2L1,BCL2
GO:1903829	Positive regulation of protein localization	8	461	0.65	0.0074	9606.ENSP00000269571,9606.ENSP00000275493,9606.ENSP00000302967,9606.ENSP00000356438,9606.ENSP00000362680,9606.ENSP00000371067,9606.ENSP00000428056,9606.ENSP00000437955	ERBB2,EGFR,HDAC3,PTGS2,SRC,JAK2,PIK3R1,HIF1A
GO:0060828	Regulation of canonical Wnt signaling pathway	6	251	0.79	0.0078	9606.ENSP00000259915,9606.ENSP00000275493,9606.ENSP00000339527,9606.ENSP00000362649,9606.ENSP00000362680,9606.ENSP00000368880	POU5F1,EGFR,FOXO3,HDAC1,SRC,FOXO1
GO:0051607	Defense response to virus	6	252	0.78	0.0079	9606.ENSP00000315768,9606.ENSP00000354394,9606.ENSP00000365230,9606.ENSP00000380073,9606.ENSP00000381185,9606.ENSP00000384273	STAT2,STAT1,BCL2L1,IRF9,BCL2,RELA
GO:0097305	Response to alcohol	6	252	0.78	0.0079	9606.ENSP00000227507,9606.ENSP00000264033,9606.ENSP00000306245,9606.ENSP00000339527,9606.ENSP00000365230,9606.ENSP00000430432	CCND1,CBL,FOS,FOXO3,BCL2L1,HDAC2
GO:1902745	Positive regulation of lamellipodium organization	3	37	1.32	0.0079	9606.ENSP00000354558,9606.ENSP00000362680,9606.ENSP00000428056	MTOR,SRC,PIK3R1
GO:0050672	Negative regulation of lymphocyte proliferation	4	91	1.05	0.008	9606.ENSP00000269571,9606.ENSP00000305422,9606.ENSP00000370989,9606.ENSP00000428924	ERBB2,CEBPB,CD274,LYN
GO:0002318	Myeloid progenitor cell differentiation	2	7	1.86	0.0082	9606.ENSP00000241453,9606.ENSP00000288135	FLT3,KIT
GO:0010536	Positive regulation of activation of Janus kinase activity	2	7	1.86	0.0082	9606.ENSP00000321345,9606.ENSP00000357470	IL23R,IL6R
GO:0010573	Vascular endothelial growth factor production	2	7	1.86	0.0082	9606.ENSP00000357470,9606.ENSP00000437955	IL6R,HIF1A
GO:0010742	Macrophage derived foam cell differentiation	2	7	1.86	0.0082	9606.ENSP00000263253,9606.ENSP00000354394	EP300,STAT1
GO:0019530	Taurine metabolic process	2	7	1.86	0.0082	9606.ENSP00000293328,9606.ENSP00000341208	STAT5B,STAT5A
GO:0031958	Corticosteroid receptor signaling pathway	2	7	1.86	0.0082	9606.ENSP00000231509,9606.ENSP00000371067	NR3C1,JAK2
GO:0038196	Type III interferon signaling pathway	2	7	1.86	0.0082	9606.ENSP00000431885,9606.ENSP00000499900	TYK2,JAK1
GO:0045588	Positive regulation of gamma-delta T cell differentiation	2	7	1.86	0.0082	9606.ENSP00000293328,9606.ENSP00000364898	STAT5B,SYK
GO:0046486	Glycerolipid metabolic process	7	357	0.7	0.0082	9606.ENSP00000330341,9606.ENSP00000350224,9606.ENSP00000409346,9606.ENSP00000428056,9606.ENSP00000489597,9606.ENSP00000496577,9606.ENSP00000499750	SOCS3,BMX,CISH,PIK3R1,PTPN11,SOCS1,SOCS7
GO:0070106	interleukin-27-mediated signaling pathway	2	7	1.86	0.0082	9606.ENSP00000354394,9606.ENSP00000370698	STAT1,IL6ST
GO:0071316	Cellular response to nicotine	2	7	1.86	0.0082	9606.ENSP00000384273,9606.ENSP00000431418	RELA,NTRK1
GO:0072540	T-helper 17 cell lineage commitment	2	7	1.86	0.0082	9606.ENSP00000264657,9606.ENSP00000357470	STAT3,IL6R
GO:0097531	Mast cell migration	2	7	1.86	0.0082	9606.ENSP00000288135,9606.ENSP00000293328	KIT,STAT5B
GO:0030030	Cell projection organization	13	1158	0.46	0.0083	9606.ENSP00000269571,9606.ENSP00000288135,9606.ENSP00000347942,9606.ENSP00000354558,9606.ENSP00000355812,9606.ENSP00000358525,9606.ENSP00000371067,9606.ENSP00000381185,9606.ENSP00000428924,9606.ENSP00000430432,9606.ENSP00000431418,9606.ENSP00000489597,9606.ENSP00000497916	ERBB2,KIT,RET,MTOR,FGFR1OP,NGF,JAK2,BCL2,LYN,HDAC2,NTRK1,PTPN11,NDN
GO:0051896	Regulation of protein kinase B signaling	5	166	0.89	0.0083	9606.ENSP00000275493,9606.ENSP00000347942,9606.ENSP00000354558,9606.ENSP00000362680,9606.ENSP00000431418	EGFR,RET,MTOR,SRC,NTRK1
GO:0072331	Signal transduction by p53 class mediator	4	93	1.04	0.0085	9606.ENSP00000263253,9606.ENSP00000269305,9606.ENSP00000339527,9606.ENSP00000384849	EP300,TP53,FOXO3,CDKN1A
GO:0043409	Negative regulation of MAPK cascade	5	168	0.88	0.0087	9606.ENSP00000302967,9606.ENSP00000311857,9606.ENSP00000368880,9606.ENSP00000428924,9606.ENSP00000478887	HDAC3,PTPN2,FOXO1,LYN,MYC
GO:0007044	Cell-substrate junction assembly	3	39	1.29	0.0088	9606.ENSP00000346839,9606.ENSP00000362680,9606.ENSP00000381185	FN1,SRC,BCL2
GO:0010907	Positive regulation of glucose metabolic process	3	39	1.29	0.0088	9606.ENSP00000311857,9606.ENSP00000362680,9606.ENSP00000368880	PTPN2,SRC,FOXO1
GO:0071634	Regulation of transforming growth factor beta production	3	39	1.29	0.0088	9606.ENSP00000346839,9606.ENSP00000356438,9606.ENSP00000437955	FN1,PTGS2,HIF1A
GO:0002460	Adaptive immune response based on somatic recombination of immune receptors built from immunoglobulin superfamily domains	5	169	0.88	0.0089	9606.ENSP00000264657,9606.ENSP00000300134,9606.ENSP00000338010,9606.ENSP00000354558,9606.ENSP00000357470	STAT3,STAT6,IL21R,MTOR,IL6R
GO:0007565	Female pregnancy	5	170	0.88	0.0091	9606.ENSP00000293328,9606.ENSP00000306245,9606.ENSP00000356438,9606.ENSP00000358092,9606.ENSP00000381185	STAT5B,FOS,PTGS2,PRDM1,BCL2
GO:0030512	Negative regulation of transforming growth factor beta receptor signaling pathway	4	95	1.03	0.0091	9606.ENSP00000269305,9606.ENSP00000362649,9606.ENSP00000378402,9606.ENSP00000430432	TP53,HDAC1,SIN3A,HDAC2
GO:0032989	Cellular component morphogenesis	9	603	0.58	0.0091	9606.ENSP00000257290,9606.ENSP00000269571,9606.ENSP00000347942,9606.ENSP00000358525,9606.ENSP00000365230,9606.ENSP00000381185,9606.ENSP00000431418,9606.ENSP00000489597,9606.ENSP00000497916	PDGFRA,ERBB2,RET,NGF,BCL2L1,BCL2,NTRK1,PTPN11,NDN
GO:0001763	Morphogenesis of a branching structure	5	171	0.87	0.0093	9606.ENSP00000330341,9606.ENSP00000358092,9606.ENSP00000362680,9606.ENSP00000381185,9606.ENSP00000478887	SOCS3,PRDM1,SRC,BCL2,MYC
GO:0001938	Positive regulation of endothelial cell proliferation	4	96	1.03	0.0094	9606.ENSP00000264657,9606.ENSP00000329357,9606.ENSP00000341208,9606.ENSP00000437955	STAT3,SP1,STAT5A,HIF1A
GO:0007179	Transforming growth factor beta receptor signaling pathway	4	96	1.03	0.0094	9606.ENSP00000264657,9606.ENSP00000269305,9606.ENSP00000306245,9606.ENSP00000362680	STAT3,TP53,FOS,SRC
GO:0010863	Positive regulation of phospholipase C activity	3	40	1.28	0.0094	9606.ENSP00000257290,9606.ENSP00000275493,9606.ENSP00000288135	PDGFRA,EGFR,KIT
GO:0032733	Positive regulation of interleukin-10 production	3	40	1.28	0.0094	9606.ENSP00000264657,9606.ENSP00000364898,9606.ENSP00000370989	STAT3,SYK,CD274
GO:0043029	T cell homeostasis	3	40	1.28	0.0094	9606.ENSP00000293328,9606.ENSP00000381185,9606.ENSP00000432511	STAT5B,BCL2,JAK3
GO:0060338	Regulation of type I interferon-mediated signaling pathway	3	40	1.28	0.0094	9606.ENSP00000311857,9606.ENSP00000315768,9606.ENSP00000489597	PTPN2,STAT2,PTPN11
GO:0034250	Positive regulation of cellular amide metabolic process	5	172	0.87	0.0095	9606.ENSP00000269571,9606.ENSP00000329357,9606.ENSP00000354558,9606.ENSP00000384273,9606.ENSP00000478887	ERBB2,SP1,MTOR,RELA,MYC
GO:2001237	Negative regulation of extrinsic apoptotic signaling pathway	4	97	1.02	0.0097	9606.ENSP00000362680,9606.ENSP00000365230,9606.ENSP00000381185,9606.ENSP00000384273	SRC,BCL2L1,BCL2,RELA
GO:0038134	ERBB2-EGFR signaling pathway	2	8	1.81	0.0098	9606.ENSP00000269571,9606.ENSP00000275493	ERBB2,EGFR
GO:0042473	Outer ear morphogenesis	2	8	1.81	0.0098	9606.ENSP00000215832,9606.ENSP00000242261	MAPK1,TWIST1
GO:0070933	Histone H4 deacetylation	2	8	1.81	0.0098	9606.ENSP00000362649,9606.ENSP00000430432	HDAC1,HDAC2
GO:0090400	Stress-induced premature senescence	2	8	1.81	0.0098	9606.ENSP00000269305,9606.ENSP00000384849	TP53,CDKN1A
GO:2000279	Negative regulation of DNA biosynthetic process	3	41	1.27	0.0098	9606.ENSP00000269305,9606.ENSP00000362680,9606.ENSP00000384849	TP53,SRC,CDKN1A
GO:2000586	Regulation of platelet-derived growth factor receptor-beta signaling pathway	2	8	1.81	0.0098	9606.ENSP00000311857,9606.ENSP00000362680	PTPN2,SRC
GO:0009408	Response to heat	4	98	1.02	0.0099	9606.ENSP00000354558,9606.ENSP00000356438,9606.ENSP00000428924,9606.ENSP00000430432	MTOR,PTGS2,LYN,HDAC2
GO:0048871	Multicellular organismal homeostasis	7	372	0.68	0.01	9606.ENSP00000264657,9606.ENSP00000356438,9606.ENSP00000362680,9606.ENSP00000368880,9606.ENSP00000381185,9606.ENSP00000489597,9606.ENSP00000497916	STAT3,PTGS2,SRC,FOXO1,BCL2,PTPN11,NDN
GO:0051091	Positive regulation of DNA-binding transcription factor activity	6	267	0.76	0.01	9606.ENSP00000263253,9606.ENSP00000264657,9606.ENSP00000288135,9606.ENSP00000371067,9606.ENSP00000384273,9606.ENSP00000431418	EP300,STAT3,KIT,JAK2,RELA,NTRK1
GO:0009743	Response to carbohydrate	5	175	0.86	0.0101	9606.ENSP00000339527,9606.ENSP00000356438,9606.ENSP00000378402,9606.ENSP00000428924,9606.ENSP00000437955	FOXO3,PTGS2,SIN3A,LYN,HIF1A
GO:0006953	Acute-phase response	3	42	1.26	0.0104	9606.ENSP00000305422,9606.ENSP00000346839,9606.ENSP00000357470	CEBPB,FN1,IL6R
GO:0035924	Cellular response to vascular endothelial growth factor stimulus	3	42	1.26	0.0104	9606.ENSP00000241453,9606.ENSP00000257290,9606.ENSP00000384273	FLT3,PDGFRA,RELA
GO:0045622	Regulation of T-helper cell differentiation	3	42	1.26	0.0104	9606.ENSP00000321345,9606.ENSP00000432511,9606.ENSP00000470788	IL23R,JAK3,IL12RB1
GO:1904037	Positive regulation of epithelial cell apoptotic process	3	42	1.26	0.0104	9606.ENSP00000339527,9606.ENSP00000356694,9606.ENSP00000371067	FOXO3,FASLG,JAK2
GO:0007229	Integrin-mediated signaling pathway	4	100	1.01	0.0106	9606.ENSP00000346839,9606.ENSP00000362680,9606.ENSP00000364898,9606.ENSP00000489597	FN1,SRC,SYK,PTPN11
GO:0003254	Regulation of membrane depolarization	3	43	1.25	0.011	9606.ENSP00000362680,9606.ENSP00000381185,9606.ENSP00000498684	SRC,BCL2,FHL1
GO:0032735	Positive regulation of interleukin-12 production	3	43	1.25	0.011	9606.ENSP00000321345,9606.ENSP00000364898,9606.ENSP00000384273	IL23R,SYK,RELA
GO:0061061	Muscle structure development	8	498	0.61	0.0112	9606.ENSP00000242261,9606.ENSP00000257290,9606.ENSP00000263253,9606.ENSP00000306245,9606.ENSP00000354558,9606.ENSP00000363377,9606.ENSP00000381185,9606.ENSP00000498684	TWIST1,PDGFRA,EP300,FOS,MTOR,FOXO4,BCL2,FHL1
GO:0044089	Positive regulation of cellular component biogenesis	8	500	0.61	0.0115	9606.ENSP00000269305,9606.ENSP00000288135,9606.ENSP00000354558,9606.ENSP00000362680,9606.ENSP00000364898,9606.ENSP00000378402,9606.ENSP00000428056,9606.ENSP00000431418	TP53,KIT,MTOR,SRC,SYK,SIN3A,PIK3R1,NTRK1
GO:0002576	Platelet degranulation	2	9	1.75	0.0116	9606.ENSP00000364898,9606.ENSP00000428924	SYK,LYN
GO:0030330	DNA damage response, signal transduction by p53 class mediator	3	44	1.24	0.0116	9606.ENSP00000269305,9606.ENSP00000339527,9606.ENSP00000384849	TP53,FOXO3,CDKN1A
GO:0035987	Endodermal cell differentiation	3	44	1.24	0.0116	9606.ENSP00000229307,9606.ENSP00000259915,9606.ENSP00000346839	NANOG,POU5F1,FN1
GO:0042492	Gamma-delta T cell differentiation	2	9	1.75	0.0116	9606.ENSP00000293328,9606.ENSP00000364898	STAT5B,SYK
GO:0043382	Positive regulation of memory T cell differentiation	2	9	1.75	0.0116	9606.ENSP00000321345,9606.ENSP00000470788	IL23R,IL12RB1
GO:0048541	Peyers patch development	2	9	1.75	0.0116	9606.ENSP00000293328,9606.ENSP00000347942	STAT5B,RET
GO:0051709	Regulation of killing of cells of another organism	2	9	1.75	0.0116	9606.ENSP00000364898,9606.ENSP00000365230	SYK,BCL2L1
GO:0070120	Ciliary neurotrophic factor-mediated signaling pathway	2	9	1.75	0.0116	9606.ENSP00000357470,9606.ENSP00000370698	IL6R,IL6ST
GO:0071548	Response to dexamethasone	3	44	1.24	0.0116	9606.ENSP00000231509,9606.ENSP00000339527,9606.ENSP00000371067	NR3C1,FOXO3,JAK2
GO:1901655	Cellular response to ketone	4	103	1	0.0116	9606.ENSP00000231509,9606.ENSP00000339527,9606.ENSP00000362680,9606.ENSP00000371067	NR3C1,FOXO3,SRC,JAK2
GO:1901724	Positive regulation of cell proliferation involved in kidney development	2	9	1.75	0.0116	9606.ENSP00000357470,9606.ENSP00000478887	IL6R,MYC
GO:2000378	Negative regulation of reactive oxygen species metabolic process	3	44	1.24	0.0116	9606.ENSP00000269305,9606.ENSP00000381185,9606.ENSP00000437955	TP53,BCL2,HIF1A
GO:2000669	Negative regulation of dendritic cell apoptotic process	2	9	1.75	0.0116	9606.ENSP00000365230,9606.ENSP00000381185	BCL2L1,BCL2
GO:0008361	Regulation of cell size	5	184	0.84	0.0121	9606.ENSP00000346839,9606.ENSP00000347942,9606.ENSP00000354558,9606.ENSP00000358525,9606.ENSP00000378402	FN1,RET,MTOR,NGF,SIN3A
GO:0032102	Negative regulation of response to external stimulus	7	387	0.67	0.0121	9606.ENSP00000257290,9606.ENSP00000311857,9606.ENSP00000315768,9606.ENSP00000330341,9606.ENSP00000362680,9606.ENSP00000364898,9606.ENSP00000428924	PDGFRA,PTPN2,STAT2,SOCS3,SRC,SYK,LYN
GO:0032990	Cell part morphogenesis	8	506	0.61	0.0122	9606.ENSP00000269571,9606.ENSP00000347942,9606.ENSP00000358525,9606.ENSP00000365230,9606.ENSP00000381185,9606.ENSP00000431418,9606.ENSP00000489597,9606.ENSP00000497916	ERBB2,RET,NGF,BCL2L1,BCL2,NTRK1,PTPN11,NDN
GO:0050856	Regulation of T cell receptor signaling pathway	3	45	1.23	0.0122	9606.ENSP00000311857,9606.ENSP00000384273,9606.ENSP00000477713	PTPN2,RELA,LCK
GO:1904035	Regulation of epithelial cell apoptotic process	4	106	0.98	0.0126	9606.ENSP00000339527,9606.ENSP00000356694,9606.ENSP00000371067,9606.ENSP00000381185	FOXO3,FASLG,JAK2,BCL2
GO:0046636	Negative regulation of alpha-beta T cell activation	3	46	1.22	0.0129	9606.ENSP00000370989,9606.ENSP00000432511,9606.ENSP00000496577	CD274,JAK3,SOCS1
GO:0060443	Mammary gland morphogenesis	3	46	1.22	0.0129	9606.ENSP00000231509,9606.ENSP00000300134,9606.ENSP00000362680	NR3C1,STAT6,SRC
GO:2001239	Regulation of extrinsic apoptotic signaling pathway in absence of ligand	3	46	1.22	0.0129	9606.ENSP00000347942,9606.ENSP00000365230,9606.ENSP00000381185	RET,BCL2L1,BCL2
GO:0001818	Negative regulation of cytokine production	6	284	0.73	0.0131	9606.ENSP00000242261,9606.ENSP00000321345,9606.ENSP00000346839,9606.ENSP00000357470,9606.ENSP00000370989,9606.ENSP00000432511	TWIST1,IL23R,FN1,IL6R,CD274,JAK3
GO:0001501	Skeletal system development	8	513	0.6	0.0132	9606.ENSP00000242261,9606.ENSP00000257290,9606.ENSP00000263253,9606.ENSP00000269305,9606.ENSP00000288135,9606.ENSP00000362680,9606.ENSP00000437955,9606.ENSP00000489597	TWIST1,PDGFRA,EP300,TP53,KIT,SRC,HIF1A,PTPN11
GO:0001553	Luteinization	2	10	1.71	0.0135	9606.ENSP00000257290,9606.ENSP00000293328	PDGFRA,STAT5B
GO:0002700	Regulation of production of molecular mediator of immune response	5	189	0.83	0.0135	9606.ENSP00000242261,9606.ENSP00000288135,9606.ENSP00000300134,9606.ENSP00000364898,9606.ENSP00000432511	TWIST1,KIT,STAT6,SYK,JAK3
GO:0006935	Chemotaxis	8	516	0.6	0.0135	9606.ENSP00000215832,9606.ENSP00000257290,9606.ENSP00000269571,9606.ENSP00000288135,9606.ENSP00000347942,9606.ENSP00000357470,9606.ENSP00000364898,9606.ENSP00000431418	MAPK1,PDGFRA,ERBB2,KIT,RET,IL6R,SYK,NTRK1
GO:0032872	Regulation of stress-activated MAPK cascade	5	189	0.83	0.0135	9606.ENSP00000215832,9606.ENSP00000275493,9606.ENSP00000302967,9606.ENSP00000368880,9606.ENSP00000478887	MAPK1,EGFR,HDAC3,FOXO1,MYC
GO:0045737	Positive regulation of cyclin-dependent protein serine/threonine kinase activity	3	47	1.21	0.0135	9606.ENSP00000227507,9606.ENSP00000275493,9606.ENSP00000362680	CCND1,EGFR,SRC
GO:0070244	Negative regulation of thymocyte apoptotic process	2	10	1.71	0.0135	9606.ENSP00000432511,9606.ENSP00000437955	JAK3,HIF1A
GO:0099527	Postsynapse to nucleus signaling pathway	2	10	1.71	0.0135	9606.ENSP00000371067,9606.ENSP00000384273	JAK2,RELA
GO:1902459	Positive regulation of stem cell population maintenance	3	47	1.21	0.0135	9606.ENSP00000362649,9606.ENSP00000378402,9606.ENSP00000430432	HDAC1,SIN3A,HDAC2
GO:0002064	Epithelial cell development	5	190	0.83	0.0136	9606.ENSP00000358092,9606.ENSP00000362680,9606.ENSP00000370698,9606.ENSP00000431418,9606.ENSP00000437955	PRDM1,SRC,IL6ST,NTRK1,HIF1A
GO:0007267	Cell-cell signaling	12	1079	0.45	0.0137	9606.ENSP00000215832,9606.ENSP00000227507,9606.ENSP00000259915,9606.ENSP00000339527,9606.ENSP00000356438,9606.ENSP00000356694,9606.ENSP00000364898,9606.ENSP00000368880,9606.ENSP00000371067,9606.ENSP00000384273,9606.ENSP00000428924,9606.ENSP00000437955	MAPK1,CCND1,POU5F1,FOXO3,PTGS2,FASLG,SYK,FOXO1,JAK2,RELA,LYN,HIF1A
GO:0030336	Negative regulation of cell migration	6	288	0.73	0.0139	9606.ENSP00000264657,9606.ENSP00000339527,9606.ENSP00000362649,9606.ENSP00000378402,9606.ENSP00000381185,9606.ENSP00000430432	STAT3,FOXO3,HDAC1,SIN3A,BCL2,HDAC2
GO:0031329	Regulation of cellular catabolic process	10	789	0.51	0.0143	9606.ENSP00000242261,9606.ENSP00000263253,9606.ENSP00000264657,9606.ENSP00000269305,9606.ENSP00000339527,9606.ENSP00000354558,9606.ENSP00000365230,9606.ENSP00000368880,9606.ENSP00000381185,9606.ENSP00000437955	TWIST1,EP300,STAT3,TP53,FOXO3,MTOR,BCL2L1,FOXO1,BCL2,HIF1A
GO:0034605	Cellular response to heat	3	48	1.2	0.0143	9606.ENSP00000356438,9606.ENSP00000428924,9606.ENSP00000430432	PTGS2,LYN,HDAC2
GO:0048483	Autonomic nervous system development	3	48	1.2	0.0143	9606.ENSP00000346839,9606.ENSP00000347942,9606.ENSP00000431418	FN1,RET,NTRK1
GO:0000079	Regulation of cyclin-dependent protein serine/threonine kinase activity	4	111	0.96	0.0145	9606.ENSP00000227507,9606.ENSP00000275493,9606.ENSP00000362680,9606.ENSP00000384849	CCND1,EGFR,SRC,CDKN1A
GO:0018105	Peptidyl-serine phosphorylation	5	193	0.82	0.0145	9606.ENSP00000215832,9606.ENSP00000354558,9606.ENSP00000362680,9606.ENSP00000364898,9606.ENSP00000381185	MAPK1,MTOR,SRC,SYK,BCL2
GO:0061564	Axon development	7	402	0.65	0.0146	9606.ENSP00000269571,9606.ENSP00000347942,9606.ENSP00000371067,9606.ENSP00000381185,9606.ENSP00000431418,9606.ENSP00000489597,9606.ENSP00000497916	ERBB2,RET,JAK2,BCL2,NTRK1,PTPN11,NDN
GO:0007049	Cell cycle	13	1246	0.43	0.0147	9606.ENSP00000215832,9606.ENSP00000227507,9606.ENSP00000231509,9606.ENSP00000263253,9606.ENSP00000269305,9606.ENSP00000293328,9606.ENSP00000302967,9606.ENSP00000362680,9606.ENSP00000363377,9606.ENSP00000381185,9606.ENSP00000384849,9606.ENSP00000478887,9606.ENSP00000489597	MAPK1,CCND1,NR3C1,EP300,TP53,STAT5B,HDAC3,SRC,FOXO4,BCL2,CDKN1A,MYC,PTPN11
GO:0045664	Regulation of neuron differentiation	5	194	0.82	0.0148	9606.ENSP00000339527,9606.ENSP00000347942,9606.ENSP00000358525,9606.ENSP00000378402,9606.ENSP00000381185	FOXO3,RET,NGF,SIN3A,BCL2
GO:0032873	Negative regulation of stress-activated MAPK cascade	3	49	1.19	0.015	9606.ENSP00000302967,9606.ENSP00000368880,9606.ENSP00000478887	HDAC3,FOXO1,MYC
GO:0034198	Cellular response to amino acid starvation	3	49	1.19	0.015	9606.ENSP00000215832,9606.ENSP00000354558,9606.ENSP00000384849	MAPK1,MTOR,CDKN1A
GO:0033085	Negative regulation of T cell differentiation in thymus	2	11	1.67	0.0155	9606.ENSP00000269571,9606.ENSP00000311857	ERBB2,PTPN2
GO:0033234	Negative regulation of protein sumoylation	2	11	1.67	0.0155	9606.ENSP00000376765,9606.ENSP00000384273	PIAS3,RELA
GO:0043619	Regulation of transcription from RNA polymerase II promoter in response to oxidative stress	2	11	1.67	0.0155	9606.ENSP00000378402,9606.ENSP00000437955	SIN3A,HIF1A
GO:0060020	Bergmann glial cell differentiation	2	11	1.67	0.0155	9606.ENSP00000215832,9606.ENSP00000489597	MAPK1,PTPN11
GO:0090184	Positive regulation of kidney development	2	11	1.67	0.0155	9606.ENSP00000347942,9606.ENSP00000478887	RET,MYC
GO:0001822	Kidney development	6	296	0.71	0.0156	9606.ENSP00000257290,9606.ENSP00000347942,9606.ENSP00000354394,9606.ENSP00000358092,9606.ENSP00000381185,9606.ENSP00000478887	PDGFRA,RET,STAT1,PRDM1,BCL2,MYC
GO:0031648	Protein destabilization	3	50	1.19	0.0157	9606.ENSP00000262367,9606.ENSP00000263253,9606.ENSP00000362680	CREBBP,EP300,SRC
GO:1901989	Positive regulation of cell cycle phase transition	4	115	0.95	0.0163	9606.ENSP00000227507,9606.ENSP00000275493,9606.ENSP00000378402,9606.ENSP00000487073	CCND1,EGFR,SIN3A,NANOGP8
GO:0010718	Positive regulation of epithelial to mesenchymal transition	3	51	1.18	0.0165	9606.ENSP00000242261,9606.ENSP00000354558,9606.ENSP00000430432	TWIST1,MTOR,HDAC2
GO:0002708	Positive regulation of lymphocyte mediated immunity	4	116	0.95	0.0167	9606.ENSP00000293328,9606.ENSP00000300134,9606.ENSP00000321345,9606.ENSP00000470788	STAT5B,STAT6,IL23R,IL12RB1
GO:0042752	Regulation of circadian rhythm	4	117	0.94	0.0172	9606.ENSP00000269305,9606.ENSP00000302967,9606.ENSP00000354558,9606.ENSP00000378402	TP53,HDAC3,MTOR,SIN3A
GO:0120036	Plasma membrane bounded cell projection organization	12	1112	0.44	0.0172	9606.ENSP00000269571,9606.ENSP00000288135,9606.ENSP00000347942,9606.ENSP00000354558,9606.ENSP00000358525,9606.ENSP00000371067,9606.ENSP00000381185,9606.ENSP00000428924,9606.ENSP00000430432,9606.ENSP00000431418,9606.ENSP00000489597,9606.ENSP00000497916	ERBB2,KIT,RET,MTOR,NGF,JAK2,BCL2,LYN,HDAC2,NTRK1,PTPN11,NDN
GO:0007517	Muscle organ development	6	303	0.7	0.0174	9606.ENSP00000242261,9606.ENSP00000263253,9606.ENSP00000306245,9606.ENSP00000363377,9606.ENSP00000381185,9606.ENSP00000498684	TWIST1,EP300,FOS,FOXO4,BCL2,FHL1
GO:0032147	Activation of protein kinase activity	5	203	0.8	0.0176	9606.ENSP00000275493,9606.ENSP00000354558,9606.ENSP00000362680,9606.ENSP00000371067,9606.ENSP00000384849	EGFR,MTOR,SRC,JAK2,CDKN1A
GO:0051052	Regulation of DNA metabolic process	8	541	0.58	0.0176	9606.ENSP00000215832,9606.ENSP00000242261,9606.ENSP00000269305,9606.ENSP00000275493,9606.ENSP00000300134,9606.ENSP00000362680,9606.ENSP00000384849,9606.ENSP00000478887	MAPK1,TWIST1,TP53,EGFR,STAT6,SRC,CDKN1A,MYC
GO:0033327	Leydig cell differentiation	2	12	1.63	0.0177	9606.ENSP00000227507,9606.ENSP00000257290	CCND1,PDGFRA
GO:0038180	Nerve growth factor signaling pathway	2	12	1.63	0.0177	9606.ENSP00000358525,9606.ENSP00000431418	NGF,NTRK1
GO:0061308	Cardiac neural crest cell development involved in heart development	2	12	1.63	0.0177	9606.ENSP00000215832,9606.ENSP00000242261	MAPK1,TWIST1
GO:0090100	Positive regulation of transmembrane receptor protein serine/threonine kinase signaling pathway	4	118	0.94	0.0177	9606.ENSP00000259915,9606.ENSP00000262367,9606.ENSP00000263253,9606.ENSP00000371067	POU5F1,CREBBP,EP300,JAK2
GO:0098609	Cell-cell adhesion	8	542	0.58	0.0177	9606.ENSP00000257290,9606.ENSP00000275493,9606.ENSP00000288135,9606.ENSP00000346839,9606.ENSP00000347942,9606.ENSP00000362680,9606.ENSP00000364898,9606.ENSP00000381185	PDGFRA,EGFR,KIT,FN1,RET,SRC,SYK,BCL2
GO:1903800	Positive regulation of miRNA maturation	2	12	1.63	0.0177	9606.ENSP00000269305,9606.ENSP00000275493	TP53,EGFR
GO:1990440	Positive regulation of transcription from RNA polymerase II promoter in response to endoplasmic reticulum stress	2	12	1.63	0.0177	9606.ENSP00000269305,9606.ENSP00000305422	TP53,CEBPB
GO:0002718	Regulation of cytokine production involved in immune response	4	120	0.93	0.0185	9606.ENSP00000242261,9606.ENSP00000288135,9606.ENSP00000364898,9606.ENSP00000432511	TWIST1,KIT,SYK,JAK3
GO:0006469	Negative regulation of protein kinase activity	5	206	0.79	0.0185	9606.ENSP00000264033,9606.ENSP00000311857,9606.ENSP00000355812,9606.ENSP00000384849,9606.ENSP00000428924	CBL,PTPN2,FGFR1OP,CDKN1A,LYN
GO:0007178	Transmembrane receptor protein serine/threonine kinase signaling pathway	5	206	0.79	0.0185	9606.ENSP00000259915,9606.ENSP00000264657,9606.ENSP00000269305,9606.ENSP00000306245,9606.ENSP00000362680	POU5F1,STAT3,TP53,FOS,SRC
GO:0044087	Regulation of cellular component biogenesis	11	971	0.46	0.0187	9606.ENSP00000259915,9606.ENSP00000263253,9606.ENSP00000269305,9606.ENSP00000288135,9606.ENSP00000354558,9606.ENSP00000362680,9606.ENSP00000364898,9606.ENSP00000378402,9606.ENSP00000428056,9606.ENSP00000431418,9606.ENSP00000489597	POU5F1,EP300,TP53,KIT,MTOR,SRC,SYK,SIN3A,PIK3R1,NTRK1,PTPN11
GO:0030316	Osteoclast differentiation	3	54	1.15	0.0188	9606.ENSP00000306245,9606.ENSP00000362680,9606.ENSP00000428056	FOS,SRC,PIK3R1
GO:0043392	Negative regulation of DNA binding	3	54	1.15	0.0188	9606.ENSP00000371067,9606.ENSP00000378402,9606.ENSP00000430432	JAK2,SIN3A,HDAC2
GO:2000677	Regulation of transcription regulatory region DNA binding	3	54	1.15	0.0188	9606.ENSP00000242261,9606.ENSP00000263253,9606.ENSP00000378402	TWIST1,EP300,SIN3A
GO:0042149	Cellular response to glucose starvation	3	55	1.14	0.0197	9606.ENSP00000269305,9606.ENSP00000339527,9606.ENSP00000381185	TP53,FOXO3,BCL2
GO:0032823	Regulation of natural killer cell differentiation	2	13	1.6	0.0199	9606.ENSP00000293328,9606.ENSP00000358092	STAT5B,PRDM1
GO:0070932	Histone H3 deacetylation	2	13	1.6	0.0199	9606.ENSP00000362649,9606.ENSP00000430432	HDAC1,HDAC2
GO:0097398	Cellular response to interleukin-17	2	13	1.6	0.0199	9606.ENSP00000264657,9606.ENSP00000330341	STAT3,SOCS3
GO:0030518	Intracellular steroid hormone receptor signaling pathway	3	56	1.14	0.0205	9606.ENSP00000231509,9606.ENSP00000362680,9606.ENSP00000371067	NR3C1,SRC,JAK2
GO:2001020	Regulation of response to DNA damage stimulus	6	316	0.69	0.0208	9606.ENSP00000242261,9606.ENSP00000269305,9606.ENSP00000275493,9606.ENSP00000365230,9606.ENSP00000381185,9606.ENSP00000478887	TWIST1,TP53,EGFR,BCL2L1,BCL2,MYC
GO:0045667	Regulation of osteoblast differentiation	4	125	0.91	0.021	9606.ENSP00000242261,9606.ENSP00000305422,9606.ENSP00000357470,9606.ENSP00000370698	TWIST1,CEBPB,IL6R,IL6ST
GO:0070374	Positive regulation of ERK1 and ERK2 cascade	5	213	0.78	0.021	9606.ENSP00000257290,9606.ENSP00000275493,9606.ENSP00000362680,9606.ENSP00000431418,9606.ENSP00000489597	PDGFRA,EGFR,SRC,NTRK1,PTPN11
GO:0070555	Response to interleukin-1	4	125	0.91	0.021	9606.ENSP00000305422,9606.ENSP00000362680,9606.ENSP00000384273,9606.ENSP00000437955	CEBPB,SRC,RELA,HIF1A
GO:0001912	Positive regulation of leukocyte mediated cytotoxicity	3	57	1.13	0.0214	9606.ENSP00000293328,9606.ENSP00000321345,9606.ENSP00000470788	STAT5B,IL23R,IL12RB1
GO:0050804	Modulation of chemical synaptic transmission	7	436	0.61	0.0218	9606.ENSP00000215832,9606.ENSP00000288135,9606.ENSP00000356438,9606.ENSP00000358525,9606.ENSP00000362680,9606.ENSP00000371067,9606.ENSP00000431418	MAPK1,KIT,PTGS2,NGF,SRC,JAK2,NTRK1
GO:0006978	DNA damage response, signal transduction by p53 class mediator resulting in transcription of p21 class mediator	2	14	1.56	0.0224	9606.ENSP00000269305,9606.ENSP00000384849	TP53,CDKN1A
GO:0010810	Regulation of cell-substrate adhesion	5	217	0.77	0.0224	9606.ENSP00000346839,9606.ENSP00000362680,9606.ENSP00000371067,9606.ENSP00000381185,9606.ENSP00000428056	FN1,SRC,JAK2,BCL2,PIK3R1
GO:0034446	Substrate adhesion-dependent cell spreading	3	58	1.12	0.0224	9606.ENSP00000346839,9606.ENSP00000362680,9606.ENSP00000428056	FN1,SRC,PIK3R1
GO:0045912	Negative regulation of carbohydrate metabolic process	3	58	1.12	0.0224	9606.ENSP00000263253,9606.ENSP00000264657,9606.ENSP00000269305	EP300,STAT3,TP53
GO:0051974	Negative regulation of telomerase activity	2	14	1.56	0.0224	9606.ENSP00000269305,9606.ENSP00000362680	TP53,SRC
GO:0070141	Response to UV-A	2	14	1.56	0.0224	9606.ENSP00000227507,9606.ENSP00000275493	CCND1,EGFR
GO:0071639	Positive regulation of monocyte chemotactic protein-1 production	2	14	1.56	0.0224	9606.ENSP00000242261,9606.ENSP00000364898	TWIST1,SYK
GO:1900103	Positive regulation of endoplasmic reticulum unfolded protein response	2	14	1.56	0.0224	9606.ENSP00000311857,9606.ENSP00000428056	PTPN2,PIK3R1
GO:1902808	Positive regulation of cell cycle G1/S phase transition	3	58	1.12	0.0224	9606.ENSP00000227507,9606.ENSP00000275493,9606.ENSP00000487073	CCND1,EGFR,NANOGP8
GO:0001838	Embryonic epithelial tube formation	4	128	0.9	0.0225	9606.ENSP00000217086,9606.ENSP00000242261,9606.ENSP00000347942,9606.ENSP00000437955	SALL4,TWIST1,RET,HIF1A
GO:0044057	Regulation of system process	8	567	0.56	0.0225	9606.ENSP00000288135,9606.ENSP00000339527,9606.ENSP00000356438,9606.ENSP00000362680,9606.ENSP00000368880,9606.ENSP00000370698,9606.ENSP00000371067,9606.ENSP00000489597	KIT,FOXO3,PTGS2,SRC,FOXO1,IL6ST,JAK2,PTPN11
GO:0010975	Regulation of neuron projection development	7	442	0.61	0.0232	9606.ENSP00000263253,9606.ENSP00000346839,9606.ENSP00000347942,9606.ENSP00000358525,9606.ENSP00000428924,9606.ENSP00000430432,9606.ENSP00000431418	EP300,FN1,RET,NGF,LYN,HDAC2,NTRK1
GO:0035270	Endocrine system development	4	130	0.9	0.0237	9606.ENSP00000215832,9606.ENSP00000231509,9606.ENSP00000257290,9606.ENSP00000357470	MAPK1,NR3C1,PDGFRA,IL6R
GO:0006089	Lactate metabolic process	2	15	1.53	0.0249	9606.ENSP00000269305,9606.ENSP00000437955	TP53,HIF1A
GO:0006206	Pyrimidine nucleobase metabolic process	2	15	1.53	0.0249	9606.ENSP00000215832,9606.ENSP00000354558	MAPK1,MTOR
GO:0032725	Positive regulation of granulocyte macrophage colony-stimulating factor production	2	15	1.53	0.0249	9606.ENSP00000321345,9606.ENSP00000364898	IL23R,SYK
GO:0048708	Astrocyte differentiation	3	61	1.1	0.0253	9606.ENSP00000215832,9606.ENSP00000264657,9606.ENSP00000489597	MAPK1,STAT3,PTPN11
GO:0070828	Heterochromatin organization	3	61	1.1	0.0253	9606.ENSP00000362649,9606.ENSP00000430432,9606.ENSP00000497916	HDAC1,HDAC2,NDN
GO:0090311	Regulation of protein deacetylation	3	61	1.1	0.0253	9606.ENSP00000263253,9606.ENSP00000269305,9606.ENSP00000497916	EP300,TP53,NDN
GO:1904705	Regulation of vascular associated smooth muscle cell proliferation	3	61	1.1	0.0253	9606.ENSP00000362680,9606.ENSP00000371067,9606.ENSP00000384849	SRC,JAK2,CDKN1A
GO:0009755	Hormone-mediated signaling pathway	4	133	0.89	0.0255	9606.ENSP00000231509,9606.ENSP00000362680,9606.ENSP00000371067,9606.ENSP00000489597	NR3C1,SRC,JAK2,PTPN11
GO:0050920	Regulation of chemotaxis	5	227	0.75	0.0267	9606.ENSP00000215832,9606.ENSP00000257290,9606.ENSP00000311857,9606.ENSP00000357470,9606.ENSP00000428924	MAPK1,PDGFRA,PTPN2,IL6R,LYN
GO:0071241	Cellular response to inorganic substance	5	227	0.75	0.0267	9606.ENSP00000215832,9606.ENSP00000275493,9606.ENSP00000306245,9606.ENSP00000356438,9606.ENSP00000368880	MAPK1,EGFR,FOS,PTGS2,FOXO1
GO:0010972	Negative regulation of G2/M transition of mitotic cell cycle	3	63	1.09	0.0275	9606.ENSP00000363377,9606.ENSP00000384849,9606.ENSP00000498684	FOXO4,CDKN1A,FHL1
GO:0032481	Positive regulation of type I interferon production	3	63	1.09	0.0275	9606.ENSP00000354394,9606.ENSP00000364898,9606.ENSP00000489597	STAT1,SYK,PTPN11
GO:0046902	Regulation of mitochondrial membrane permeability	3	63	1.09	0.0275	9606.ENSP00000269305,9606.ENSP00000365230,9606.ENSP00000381185	TP53,BCL2L1,BCL2
GO:0002532	Production of molecular mediator involved in inflammatory response	2	16	1.5	0.0276	9606.ENSP00000364898,9606.ENSP00000428924	SYK,LYN
GO:0002730	Regulation of dendritic cell cytokine production	2	16	1.5	0.0276	9606.ENSP00000288135,9606.ENSP00000432511	KIT,JAK3
GO:0033028	Myeloid cell apoptotic process	2	16	1.5	0.0276	9606.ENSP00000293328,9606.ENSP00000381185	STAT5B,BCL2
GO:0033194	Response to hydroperoxide	2	16	1.5	0.0276	9606.ENSP00000329357,9606.ENSP00000371067	SP1,JAK2
GO:0045722	Positive regulation of gluconeogenesis	2	16	1.5	0.0276	9606.ENSP00000311857,9606.ENSP00000368880	PTPN2,FOXO1
GO:0048266	Behavioral response to pain	2	16	1.5	0.0276	9606.ENSP00000354558,9606.ENSP00000431418	MTOR,NTRK1
GO:0050862	Positive regulation of T cell receptor signaling pathway	2	16	1.5	0.0276	9606.ENSP00000384273,9606.ENSP00000477713	RELA,LCK
GO:0060334	Regulation of interferon-gamma-mediated signaling pathway	2	16	1.5	0.0276	9606.ENSP00000311857,9606.ENSP00000496577	PTPN2,SOCS1
GO:0070234	Positive regulation of T cell apoptotic process	2	16	1.5	0.0276	9606.ENSP00000269305,9606.ENSP00000370989	TP53,CD274
GO:0090399	Replicative senescence	2	16	1.5	0.0276	9606.ENSP00000269305,9606.ENSP00000384849	TP53,CDKN1A
GO:1903799	Negative regulation of miRNA maturation	2	16	1.5	0.0276	9606.ENSP00000264657,9606.ENSP00000269305	STAT3,TP53
GO:0051147	Regulation of muscle cell differentiation	4	137	0.87	0.0279	9606.ENSP00000288135,9606.ENSP00000354558,9606.ENSP00000363377,9606.ENSP00000381185	KIT,MTOR,FOXO4,BCL2
GO:0033043	Regulation of organelle organization	12	1190	0.41	0.028	9606.ENSP00000215832,9606.ENSP00000257290,9606.ENSP00000263253,9606.ENSP00000269305,9606.ENSP00000315768,9606.ENSP00000354558,9606.ENSP00000362680,9606.ENSP00000365230,9606.ENSP00000378402,9606.ENSP00000428056,9606.ENSP00000437955,9606.ENSP00000478887	MAPK1,PDGFRA,EP300,TP53,STAT2,MTOR,SRC,BCL2L1,SIN3A,PIK3R1,HIF1A,MYC
GO:0035306	Positive regulation of dephosphorylation	3	64	1.08	0.0282	9606.ENSP00000354558,9606.ENSP00000362680,9606.ENSP00000371067	MTOR,SRC,JAK2
GO:0051149	Positive regulation of muscle cell differentiation	3	64	1.08	0.0282	9606.ENSP00000288135,9606.ENSP00000354558,9606.ENSP00000381185	KIT,MTOR,BCL2
GO:0032757	Positive regulation of interleukin-8 production	3	65	1.07	0.0294	9606.ENSP00000264657,9606.ENSP00000364898,9606.ENSP00000384273	STAT3,SYK,RELA
GO:0046579	Positive regulation of Ras protein signal transduction	3	65	1.07	0.0294	9606.ENSP00000358525,9606.ENSP00000362680,9606.ENSP00000431418	NGF,SRC,NTRK1
GO:0038065	Collagen-activated signaling pathway	2	17	1.48	0.0303	9606.ENSP00000364898,9606.ENSP00000371067	SYK,JAK2
GO:0043923	Positive regulation by host of viral transcription	2	17	1.48	0.0303	9606.ENSP00000263253,9606.ENSP00000329357	EP300,SP1
GO:0003170	Heart valve development	3	66	1.07	0.0304	9606.ENSP00000242261,9606.ENSP00000354558,9606.ENSP00000358092	TWIST1,MTOR,PRDM1
GO:0006112	Energy reserve metabolic process	3	66	1.07	0.0304	9606.ENSP00000354558,9606.ENSP00000370698,9606.ENSP00000478887	MTOR,IL6ST,MYC
GO:0009746	Response to hexose	4	141	0.86	0.0304	9606.ENSP00000339527,9606.ENSP00000356438,9606.ENSP00000378402,9606.ENSP00000437955	FOXO3,PTGS2,SIN3A,HIF1A
GO:0090257	Regulation of muscle system process	5	236	0.73	0.0306	9606.ENSP00000288135,9606.ENSP00000339527,9606.ENSP00000356438,9606.ENSP00000368880,9606.ENSP00000370698	KIT,FOXO3,PTGS2,FOXO1,IL6ST
GO:0006629	Lipid metabolic process	12	1210	0.4	0.0316	9606.ENSP00000231509,9606.ENSP00000257290,9606.ENSP00000288135,9606.ENSP00000293328,9606.ENSP00000330341,9606.ENSP00000350224,9606.ENSP00000356438,9606.ENSP00000409346,9606.ENSP00000428056,9606.ENSP00000489597,9606.ENSP00000496577,9606.ENSP00000499750	NR3C1,PDGFRA,KIT,STAT5B,SOCS3,BMX,PTGS2,CISH,PIK3R1,PTPN11,SOCS1,SOCS7
GO:0030888	Regulation of B cell proliferation	3	67	1.06	0.0316	9606.ENSP00000381185,9606.ENSP00000384849,9606.ENSP00000428924	BCL2,CDKN1A,LYN
GO:0031100	Animal organ regeneration	3	67	1.06	0.0316	9606.ENSP00000227507,9606.ENSP00000241453,9606.ENSP00000305422	CCND1,FLT3,CEBPB
GO:1901224	Positive regulation of NIK/NF-kappaB signaling	3	67	1.06	0.0316	9606.ENSP00000263253,9606.ENSP00000275493,9606.ENSP00000384273	EP300,EGFR,RELA
GO:0045669	Positive regulation of osteoblast differentiation	3	68	1.05	0.0327	9606.ENSP00000305422,9606.ENSP00000357470,9606.ENSP00000370698	CEBPB,IL6R,IL6ST
GO:0071300	Cellular response to retinoic acid	3	68	1.05	0.0327	9606.ENSP00000347942,9606.ENSP00000428924,9606.ENSP00000430432	RET,LYN,HDAC2
GO:0014074	Response to purine-containing compound	4	145	0.85	0.0331	9606.ENSP00000306245,9606.ENSP00000354394,9606.ENSP00000356438,9606.ENSP00000430432	FOS,STAT1,PTGS2,HDAC2
GO:0030220	Platelet formation	2	18	1.45	0.0331	9606.ENSP00000263253,9606.ENSP00000489597	EP300,PTPN11
GO:0030728	Ovulation	2	18	1.45	0.0331	9606.ENSP00000339527,9606.ENSP00000356438	FOXO3,PTGS2
GO:0033033	Negative regulation of myeloid cell apoptotic process	2	18	1.45	0.0331	9606.ENSP00000293328,9606.ENSP00000381185	STAT5B,BCL2
GO:0035067	Negative regulation of histone acetylation	2	18	1.45	0.0331	9606.ENSP00000242261,9606.ENSP00000378402	TWIST1,SIN3A
GO:0035234	Ectopic germ cell programmed cell death	2	18	1.45	0.0331	9606.ENSP00000288135,9606.ENSP00000365230	KIT,BCL2L1
GO:0060571	Morphogenesis of an epithelial fold	2	18	1.45	0.0331	9606.ENSP00000275493,9606.ENSP00000437955	EGFR,HIF1A
GO:0060644	Mammary gland epithelial cell differentiation	2	18	1.45	0.0331	9606.ENSP00000305422,9606.ENSP00000437955	CEBPB,HIF1A
GO:1905564	Positive regulation of vascular endothelial cell proliferation	2	18	1.45	0.0331	9606.ENSP00000264657,9606.ENSP00000329357	STAT3,SP1
GO:2000641	Regulation of early endosome to late endosome transport	2	18	1.45	0.0331	9606.ENSP00000215832,9606.ENSP00000362680	MAPK1,SRC
GO:0048812	Neuron projection morphogenesis	7	477	0.57	0.0334	9606.ENSP00000269571,9606.ENSP00000347942,9606.ENSP00000358525,9606.ENSP00000381185,9606.ENSP00000431418,9606.ENSP00000489597,9606.ENSP00000497916	ERBB2,RET,NGF,BCL2,NTRK1,PTPN11,NDN
GO:0010467	Gene expression	17	2101	0.32	0.0338	9606.ENSP00000262367,9606.ENSP00000263253,9606.ENSP00000264657,9606.ENSP00000269305,9606.ENSP00000293328,9606.ENSP00000300134,9606.ENSP00000305422,9606.ENSP00000306245,9606.ENSP00000339527,9606.ENSP00000357470,9606.ENSP00000358092,9606.ENSP00000363318,9606.ENSP00000371067,9606.ENSP00000380073,9606.ENSP00000384273,9606.ENSP00000428056,9606.ENSP00000437955	CREBBP,EP300,STAT3,TP53,STAT5B,STAT6,CEBPB,FOS,FOXO3,IL6R,PRDM1,IL2RG,JAK2,IRF9,RELA,PIK3R1,HIF1A
GO:0007584	Response to nutrient	4	147	0.84	0.0345	9606.ENSP00000227507,9606.ENSP00000354394,9606.ENSP00000354558,9606.ENSP00000356438	CCND1,STAT1,MTOR,PTGS2
GO:0009059	Macromolecule biosynthetic process	13	1394	0.38	0.0347	9606.ENSP00000263253,9606.ENSP00000264657,9606.ENSP00000269305,9606.ENSP00000293328,9606.ENSP00000305422,9606.ENSP00000306245,9606.ENSP00000339527,9606.ENSP00000362680,9606.ENSP00000371067,9606.ENSP00000380073,9606.ENSP00000384273,9606.ENSP00000428056,9606.ENSP00000437955	EP300,STAT3,TP53,STAT5B,CEBPB,FOS,FOXO3,SRC,JAK2,IRF9,RELA,PIK3R1,HIF1A
GO:0030855	Epithelial cell differentiation	8	617	0.52	0.0353	9606.ENSP00000305422,9606.ENSP00000358092,9606.ENSP00000362649,9606.ENSP00000362680,9606.ENSP00000370698,9606.ENSP00000430432,9606.ENSP00000431418,9606.ENSP00000437955	CEBPB,PRDM1,HDAC1,SRC,IL6ST,HDAC2,NTRK1,HIF1A
GO:0002827	Positive regulation of T-helper 1 type immune response	2	19	1.43	0.0359	9606.ENSP00000321345,9606.ENSP00000470788	IL23R,IL12RB1
GO:0007612	Learning	4	149	0.84	0.0359	9606.ENSP00000288135,9606.ENSP00000306245,9606.ENSP00000356438,9606.ENSP00000437955	KIT,FOS,PTGS2,HIF1A
GO:0030856	Regulation of epithelial cell differentiation	4	149	0.84	0.0359	9606.ENSP00000227507,9606.ENSP00000293328,9606.ENSP00000305422,9606.ENSP00000354394	CCND1,STAT5B,CEBPB,STAT1
GO:0045780	Positive regulation of bone resorption	2	19	1.43	0.0359	9606.ENSP00000362680,9606.ENSP00000364898	SRC,SYK
GO:0045926	Negative regulation of growth	5	247	0.71	0.0359	9606.ENSP00000269305,9606.ENSP00000381185,9606.ENSP00000384849,9606.ENSP00000437955,9606.ENSP00000498684	TP53,BCL2,CDKN1A,HIF1A,FHL1
GO:0051053	Negative regulation of DNA metabolic process	4	149	0.84	0.0359	9606.ENSP00000242261,9606.ENSP00000269305,9606.ENSP00000362680,9606.ENSP00000384849	TWIST1,TP53,SRC,CDKN1A
GO:0051881	Regulation of mitochondrial membrane potential	3	71	1.03	0.0359	9606.ENSP00000362680,9606.ENSP00000365230,9606.ENSP00000381185	SRC,BCL2L1,BCL2
GO:0060339	Negative regulation of type I interferon-mediated signaling pathway	2	19	1.43	0.0359	9606.ENSP00000311857,9606.ENSP00000315768	PTPN2,STAT2
GO:0060391	Positive regulation of SMAD protein signal transduction	2	19	1.43	0.0359	9606.ENSP00000259915,9606.ENSP00000371067	POU5F1,JAK2
GO:0061298	Retina vasculature development in camera-type eye	2	19	1.43	0.0359	9606.ENSP00000257290,9606.ENSP00000437955	PDGFRA,HIF1A
GO:1902170	Cellular response to reactive nitrogen species	2	19	1.43	0.0359	9606.ENSP00000300134,9606.ENSP00000368880	STAT6,FOXO1
GO:2000353	Positive regulation of endothelial cell apoptotic process	2	19	1.43	0.0359	9606.ENSP00000339527,9606.ENSP00000356694	FOXO3,FASLG
GO:0032922	Circadian regulation of gene expression	3	72	1.03	0.037	9606.ENSP00000302967,9606.ENSP00000362649,9606.ENSP00000430432	HDAC3,HDAC1,HDAC2
GO:0042098	T cell proliferation	3	72	1.03	0.037	9606.ENSP00000269305,9606.ENSP00000269571,9606.ENSP00000293328	TP53,ERBB2,STAT5B
GO:0050795	Regulation of behavior	3	72	1.03	0.037	9606.ENSP00000264657,9606.ENSP00000354558,9606.ENSP00000430432	STAT3,MTOR,HDAC2
GO:0007409	Axonogenesis	6	363	0.63	0.0372	9606.ENSP00000269571,9606.ENSP00000347942,9606.ENSP00000381185,9606.ENSP00000431418,9606.ENSP00000489597,9606.ENSP00000497916	ERBB2,RET,BCL2,NTRK1,PTPN11,NDN
GO:0032732	Positive regulation of interleukin-1 production	3	73	1.02	0.0383	9606.ENSP00000264657,9606.ENSP00000371067,9606.ENSP00000430432	STAT3,JAK2,HDAC2
GO:0071333	Cellular response to glucose stimulus	3	73	1.02	0.0383	9606.ENSP00000339527,9606.ENSP00000378402,9606.ENSP00000437955	FOXO3,SIN3A,HIF1A
GO:2000573	Positive regulation of DNA biosynthetic process	3	73	1.02	0.0383	9606.ENSP00000215832,9606.ENSP00000362680,9606.ENSP00000478887	MAPK1,SRC,MYC
GO:0006977	DNA damage response, signal transduction by p53 class mediator resulting in cell cycle arrest	2	20	1.41	0.0386	9606.ENSP00000269305,9606.ENSP00000384849	TP53,CDKN1A
GO:0008631	Intrinsic apoptotic signaling pathway in response to oxidative stress	2	20	1.41	0.0386	9606.ENSP00000371067,9606.ENSP00000381185	JAK2,BCL2
GO:0045346	Regulation of MHC class II biosynthetic process	2	20	1.41	0.0386	9606.ENSP00000371067,9606.ENSP00000430432	JAK2,HDAC2
GO:0050796	Regulation of insulin secretion	4	153	0.83	0.0386	9606.ENSP00000368880,9606.ENSP00000371067,9606.ENSP00000437955,9606.ENSP00000489597	FOXO1,JAK2,HIF1A,PTPN11
GO:0060218	Hematopoietic stem cell differentiation	2	20	1.41	0.0386	9606.ENSP00000269305,9606.ENSP00000381185	TP53,BCL2
GO:0060749	Mammary gland alveolus development	2	20	1.41	0.0386	9606.ENSP00000227507,9606.ENSP00000437955	CCND1,HIF1A
GO:0070266	Necroptotic process	2	20	1.41	0.0386	9606.ENSP00000269305,9606.ENSP00000356694	TP53,FASLG
GO:1902894	Negative regulation of miRNA transcription	2	20	1.41	0.0386	9606.ENSP00000259915,9606.ENSP00000384273	POU5F1,RELA
GO:0007420	Brain development	9	775	0.47	0.0389	9606.ENSP00000269305,9606.ENSP00000275493,9606.ENSP00000339527,9606.ENSP00000362649,9606.ENSP00000362680,9606.ENSP00000378402,9606.ENSP00000381185,9606.ENSP00000437955,9606.ENSP00000489597	TP53,EGFR,FOXO3,HDAC1,SRC,SIN3A,BCL2,HIF1A,PTPN11
GO:0000278	Mitotic cell cycle	8	631	0.51	0.0392	9606.ENSP00000227507,9606.ENSP00000269305,9606.ENSP00000293328,9606.ENSP00000363377,9606.ENSP00000381185,9606.ENSP00000384849,9606.ENSP00000478887,9606.ENSP00000489597	CCND1,TP53,STAT5B,FOXO4,BCL2,CDKN1A,MYC,PTPN11
GO:0007292	Female gamete generation	4	154	0.82	0.0392	9606.ENSP00000339527,9606.ENSP00000356438,9606.ENSP00000362680,9606.ENSP00000381185	FOXO3,PTGS2,SRC,BCL2
GO:0010976	Positive regulation of neuron projection development	4	154	0.82	0.0392	9606.ENSP00000263253,9606.ENSP00000347942,9606.ENSP00000428924,9606.ENSP00000431418	EP300,RET,LYN,NTRK1
GO:0019233	Sensory perception of pain	3	74	1.02	0.0392	9606.ENSP00000356438,9606.ENSP00000431418,9606.ENSP00000497916	PTGS2,NTRK1,NDN
GO:0033143	Regulation of intracellular steroid hormone receptor signaling pathway	3	74	1.02	0.0392	9606.ENSP00000263253,9606.ENSP00000362649,9606.ENSP00000362680	EP300,HDAC1,SRC
GO:0050877	Nervous system process	13	1423	0.37	0.0399	9606.ENSP00000215832,9606.ENSP00000263253,9606.ENSP00000275493,9606.ENSP00000288135,9606.ENSP00000305422,9606.ENSP00000306245,9606.ENSP00000354558,9606.ENSP00000356438,9606.ENSP00000358525,9606.ENSP00000362680,9606.ENSP00000431418,9606.ENSP00000437955,9606.ENSP00000497916	MAPK1,EP300,EGFR,KIT,CEBPB,FOS,MTOR,PTGS2,NGF,SRC,NTRK1,HIF1A,NDN
GO:0001960	Negative regulation of cytokine-mediated signaling pathway	3	75	1.01	0.0405	9606.ENSP00000311857,9606.ENSP00000315768,9606.ENSP00000370698	PTPN2,STAT2,IL6ST
GO:0034103	Regulation of tissue remodeling	3	75	1.01	0.0405	9606.ENSP00000269305,9606.ENSP00000362680,9606.ENSP00000364898	TP53,SRC,SYK
GO:0042130	Negative regulation of T cell proliferation	3	75	1.01	0.0405	9606.ENSP00000269571,9606.ENSP00000305422,9606.ENSP00000370989	ERBB2,CEBPB,CD274
GO:0045821	Positive regulation of glycolytic process	2	21	1.39	0.0414	9606.ENSP00000354558,9606.ENSP00000437955	MTOR,HIF1A
GO:0051092	Positive regulation of NF-kappaB transcription factor activity	4	157	0.81	0.0414	9606.ENSP00000263253,9606.ENSP00000264657,9606.ENSP00000384273,9606.ENSP00000431418	EP300,STAT3,RELA,NTRK1
GO:0051701	Biological process involved in interaction with host	4	157	0.81	0.0414	9606.ENSP00000264033,9606.ENSP00000275493,9606.ENSP00000362680,9606.ENSP00000365230	CBL,EGFR,SRC,BCL2L1
GO:0055093	Response to hyperoxia	2	21	1.39	0.0414	9606.ENSP00000368880,9606.ENSP00000430432	FOXO1,HDAC2
GO:1902004	Positive regulation of amyloid-beta formation	2	21	1.39	0.0414	9606.ENSP00000329357,9606.ENSP00000384273	SP1,RELA
GO:0060041	Retina development in camera-type eye	4	158	0.81	0.0423	9606.ENSP00000257290,9606.ENSP00000264657,9606.ENSP00000347942,9606.ENSP00000437955	PDGFRA,STAT3,RET,HIF1A
GO:0051851	Modulation by host of symbiont process	3	77	1	0.043	9606.ENSP00000263253,9606.ENSP00000329357,9606.ENSP00000362649	EP300,SP1,HDAC1
GO:0006970	Response to osmotic stress	3	78	0.99	0.0445	9606.ENSP00000269305,9606.ENSP00000354558,9606.ENSP00000356438	TP53,MTOR,PTGS2
GO:0018107	Peptidyl-threonine phosphorylation	3	78	0.99	0.0445	9606.ENSP00000215832,9606.ENSP00000354558,9606.ENSP00000381185	MAPK1,MTOR,BCL2
GO:0002902	Regulation of B cell apoptotic process	2	22	1.37	0.0446	9606.ENSP00000381185,9606.ENSP00000428924	BCL2,LYN
GO:0032516	Positive regulation of phosphoprotein phosphatase activity	2	22	1.37	0.0446	9606.ENSP00000354558,9606.ENSP00000371067	MTOR,JAK2
GO:0033630	Positive regulation of cell adhesion mediated by integrin	2	22	1.37	0.0446	9606.ENSP00000347942,9606.ENSP00000364898	RET,SYK
GO:0035162	Embryonic hemopoiesis	2	22	1.37	0.0446	9606.ENSP00000288135,9606.ENSP00000437955	KIT,HIF1A
GO:0044321	Response to leptin	2	22	1.37	0.0446	9606.ENSP00000227507,9606.ENSP00000264657	CCND1,STAT3
GO:0046628	Positive regulation of insulin receptor signaling pathway	2	22	1.37	0.0446	9606.ENSP00000362680,9606.ENSP00000489597	SRC,PTPN11
GO:0048639	Positive regulation of developmental growth	4	161	0.8	0.0447	9606.ENSP00000293328,9606.ENSP00000346839,9606.ENSP00000358525,9606.ENSP00000381185	STAT5B,FN1,NGF,BCL2
GO:0048015	Phosphatidylinositol-mediated signaling	3	79	0.99	0.0456	9606.ENSP00000257290,9606.ENSP00000269571,9606.ENSP00000428056	PDGFRA,ERBB2,PIK3R1
GO:0061138	Morphogenesis of a branching epithelium	4	162	0.8	0.0456	9606.ENSP00000330341,9606.ENSP00000362680,9606.ENSP00000381185,9606.ENSP00000478887	SOCS3,SRC,BCL2,MYC
GO:0051100	Negative regulation of binding	4	164	0.8	0.0474	9606.ENSP00000371067,9606.ENSP00000378402,9606.ENSP00000384849,9606.ENSP00000430432	JAK2,SIN3A,CDKN1A,HDAC2
GO:0002053	Positive regulation of mesenchymal cell proliferation	2	23	1.35	0.0478	9606.ENSP00000354394,9606.ENSP00000478887	STAT1,MYC
GO:0030318	Melanocyte differentiation	2	23	1.35	0.0478	9606.ENSP00000288135,9606.ENSP00000381185	KIT,BCL2
GO:0034248	Regulation of cellular amide metabolic process	7	516	0.54	0.0478	9606.ENSP00000269305,9606.ENSP00000269571,9606.ENSP00000329357,9606.ENSP00000339527,9606.ENSP00000354558,9606.ENSP00000384273,9606.ENSP00000478887	TP53,ERBB2,SP1,FOXO3,MTOR,RELA,MYC
GO:0038095	Fc-epsilon receptor signaling pathway	2	23	1.35	0.0478	9606.ENSP00000364898,9606.ENSP00000428924	SYK,LYN
GO:0097150	Neuronal stem cell population maintenance	2	23	1.35	0.0478	9606.ENSP00000339527,9606.ENSP00000368880	FOXO3,FOXO1
GO:0043502	Regulation of muscle adaptation	3	81	0.98	0.0485	9606.ENSP00000339527,9606.ENSP00000368880,9606.ENSP00000370698	FOXO3,FOXO1,IL6ST
GO:1903351	Cellular response to dopamine	3	81	0.98	0.0485	9606.ENSP00000215832,9606.ENSP00000378402,9606.ENSP00000430432	MAPK1,SIN3A,HDAC2
GO:0048469	Cell maturation	4	166	0.79	0.0492	9606.ENSP00000339527,9606.ENSP00000347942,9606.ENSP00000381185,9606.ENSP00000437955	FOXO3,RET,BCL2,HIF1A
GO:0007155	Cell adhesion	10	965	0.42	0.0497	9606.ENSP00000257290,9606.ENSP00000275493,9606.ENSP00000288135,9606.ENSP00000346839,9606.ENSP00000347942,9606.ENSP00000350224,9606.ENSP00000362680,9606.ENSP00000364898,9606.ENSP00000381185,9606.ENSP00000428056	PDGFRA,EGFR,KIT,FN1,RET,BMX,SRC,SYK,BCL2,PIK3R1
